# Supplementary material for: Computational Study of a Versatile Lipase for the Degradation of Polylactic Acid
Source: ACS Omega. 2025 Nov 20;10(47):57463–8. doi: 10.1021/acsomega.5c07809 (PMC12676354; doi:10.1021/acsomega.5c07809)
Supplement: Supplementary file 2 [file ao5c07809_si_002.zip]

Archive with 9 entries (8 files):
- Docking_Complexes/
- Docking_Complexes/OPE_N81-94A-PLA15.pdb
- Docking_Complexes/OPE_N81A-PLA15.pdb
- Docking_Complexes/OPE_N81A-PLA3.pdb
- Docking_Complexes/OPE_N81_94A-PLA3.pdb
- Docking_Complexes/OPE_N94A-PLA15.pdb
- Docking_Complexes/OPE_N94A-PLA3.pdb
- Docking_Complexes/OPE_WT-PLA15.pdb
- Docking_Complexes/OPE_WT-PLA3.pdb
