# Supplementary material for: Computational Study of a Versatile Lipase for the Degradation of Polylactic Acid
Source: ACS Omega. 2025 Nov 20;10(47):57463–8. doi: 10.1021/acsomega.5c07809 (PMC12676354; doi:10.1021/acsomega.5c07809)
Supplement: Supplementary file 2 [file ao5c07809_si_002.zip › Docking_Complexes/OPE_N81_94A-PLA3.pdb]

HELIX    1   1 GLY A   46  LEU A   48  1                                   3
HELIX    2   2 LEU A   84  ALA A   94  1                                  11
HELIX    3   3 PRO A   96  ALA A  101  1                                   6
HELIX    4   4 ASN A  141  TYR A  143  1                                   3
HELIX    5   5 ILE A  147  SER A  155  1                                   9
HELIX    6   6 GLY A  170  GLY A  173  1                                   4
HELIX    7   7 LYS A  178  ASP A  183  1                                   6
HELIX    8   8 LEU A  188  PHE A  207  1                                  20
HELIX    9   9 SER A  220  GLY A  235  1                                  16
HELIX   10  10 VAL A  264  ALA A  277  1                                  14
HELIX   11  11 THR A  285  THR A  291  1                                   7
HELIX   12  12 TYR A  294  SER A  303  1                                  10
HELIX   13  13 PRO A  330  LYS A  335  1                                   6
HELIX   14  14 THR A  354  ALA A  357  1                                   4
HELIX   15  15 THR A  366  TYR A  377  1                                  12
HELIX   16  16 LYS A  383  THR A  392  1                                  10
HELIX   17  17 ILE A  397  ALA A  399  1                                   3
HELIX   18  18 PHE A  415  VAL A  441  1                                  27
HELIX   19  19 THR A  467  PHE A  473  1                                   7
HELIX   20  20 TYR A  480  THR A  495  1                                  16
HELIX   21  21 TRP A  511  LYS A  514  1                                   4
HELIX   22  22 ALA A  534  ASN A  542  1                                   9
HELIX   23  23 ILE A  544  PHE A  547  1                                   4
SHEET    1   1 1 THR A  13  TYR A  19  0
SHEET    2   2 1 GLY A  22  VAL A  29  0
SHEET    3   3 1 ILE A  32  PRO A  39  0
SHEET    4   4 1 THR A  62  ASP A  64  0
SHEET    5   5 1 THR A 110  PRO A 116  0
SHEET    6   6 1 VAL A 127  ILE A 131  0
SHEET    7   7 1 ILE A 161  ILE A 165  0
SHEET    8   8 1 VAL A 214  GLU A 219  0
SHEET    9   9 1 GLY A 247  ASN A 251  0
SHEET   10  10 1 MET A 344  GLN A 349  0
SHEET   11  11 1 SER A 447  ALA A 452  0
SHEET   12  12 1 ASN A 516  ILE A 520  0
SHEET   13  13 1 ALA A 525  ALA A 529  0
ATOM      1  N   PHE A  12      61.777   5.201  18.518  1.00  0.00           N
ATOM      2  CA  PHE A  12      60.891   6.132  17.826  1.00  0.00           C
ATOM      3  CB  PHE A  12      60.563   7.321  18.721  1.00  0.00           C
ATOM      4  CG  PHE A  12      59.591   8.284  18.113  1.00  0.00           C
ATOM      5  CD1 PHE A  12      58.268   7.924  17.926  1.00  0.00           C
ATOM      6  CD2 PHE A  12      59.994   9.553  17.737  1.00  0.00           C
ATOM      7  CE1 PHE A  12      57.365   8.808  17.375  1.00  0.00           C
ATOM      8  CE2 PHE A  12      59.091  10.444  17.182  1.00  0.00           C
ATOM      9  CZ  PHE A  12      57.773  10.068  17.001  1.00  0.00           C
ATOM     10  C   PHE A  12      61.523   6.625  16.530  1.00  0.00           C
ATOM     11  O   PHE A  12      62.376   7.512  16.538  1.00  0.00           O
ATOM     12  N   THR A  13      61.096   6.044  15.418  1.00  0.00           N
ATOM     13  CA  THR A  13      61.633   6.395  14.114  1.00  0.00           C
ATOM     14  CB  THR A  13      62.064   5.131  13.366  1.00  0.00           C
ATOM     15  OG1 THR A  13      63.029   4.423  14.157  1.00  0.00           O
ATOM     16  CG2 THR A  13      62.671   5.486  12.024  1.00  0.00           C
ATOM     17  C   THR A  13      60.551   7.133  13.325  1.00  0.00           C
ATOM     18  O   THR A  13      59.406   6.671  13.257  1.00  0.00           O
ATOM     19  N   THR A  14      60.889   8.286  12.750  1.00  0.00           N
ATOM     20  CA  THR A  14      59.891   9.031  11.978  1.00  0.00           C
ATOM     21  CB  THR A  14      59.890  10.534  12.302  1.00  0.00           C
ATOM     22  OG1 THR A  14      61.205  11.058  12.077  1.00  0.00           O
ATOM     23  CG2 THR A  14      59.497  10.761  13.751  1.00  0.00           C
ATOM     24  C   THR A  14      60.146   8.882  10.495  1.00  0.00           C
ATOM     25  O   THR A  14      61.261   8.581  10.074  1.00  0.00           O
ATOM     26  N   VAL A  15      59.104   9.097   9.698  1.00  0.00           N
ATOM     27  CA  VAL A  15      59.243   9.112   8.250  1.00  0.00           C
ATOM     28  CB  VAL A  15      58.813   7.770   7.621  1.00  0.00           C
ATOM     29  CG1 VAL A  15      57.411   7.376   8.084  1.00  0.00           C
ATOM     30  CG2 VAL A  15      58.882   7.851   6.105  1.00  0.00           C
ATOM     31  C   VAL A  15      58.405  10.252   7.684  1.00  0.00           C
ATOM     32  O   VAL A  15      57.269  10.465   8.110  1.00  0.00           O
ATOM     33  N   ASN A  16      58.971  11.003   6.747  1.00  0.00           N
ATOM     34  CA  ASN A  16      58.246  12.118   6.141  1.00  0.00           C
ATOM     35  CB  ASN A  16      59.114  13.375   6.076  1.00  0.00           C
ATOM     36  CG  ASN A  16      59.470  13.912   7.444  1.00  0.00           C
ATOM     37  OD1 ASN A  16      59.808  13.153   8.354  1.00  0.00           O
ATOM     38  ND2 ASN A  16      59.399  15.232   7.599  1.00  0.00           N
ATOM     39  C   ASN A  16      57.726  11.776   4.745  1.00  0.00           C
ATOM     40  O   ASN A  16      58.359  11.026   4.004  1.00  0.00           O
ATOM     41  N   VAL A  17      56.555  12.310   4.405  1.00  0.00           N
ATOM     42  CA  VAL A  17      56.040  12.210   3.041  1.00  0.00           C
ATOM     43  CB  VAL A  17      54.842  11.267   2.931  1.00  0.00           C
ATOM     44  CG1 VAL A  17      54.208  11.369   1.522  1.00  0.00           C
ATOM     45  CG2 VAL A  17      55.260   9.841   3.231  1.00  0.00           C
ATOM     46  C   VAL A  17      55.591  13.586   2.589  1.00  0.00           C
ATOM     47  O   VAL A  17      54.735  14.212   3.231  1.00  0.00           O
ATOM     48  N   ASN A  18      56.196  14.078   1.508  1.00  0.00           N
ATOM     49  CA  ASN A  18      55.708  15.286   0.871  1.00  0.00           C
ATOM     50  CB  ASN A  18      56.856  16.101   0.254  1.00  0.00           C
ATOM     51  CG  ASN A  18      57.742  16.750   1.305  1.00  0.00           C
ATOM     52  OD1 ASN A  18      57.394  17.794   1.879  1.00  0.00           O
ATOM     53  ND2 ASN A  18      58.903  16.136   1.559  1.00  0.00           N
ATOM     54  C   ASN A  18      54.696  14.891  -0.197  1.00  0.00           C
ATOM     55  O   ASN A  18      54.906  13.949  -0.968  1.00  0.00           O
ATOM     56  N   TYR A  19      53.574  15.586  -0.220  1.00  0.00           N
ATOM     57  CA  TYR A  19      52.542  15.269  -1.192  1.00  0.00           C
ATOM     58  CB  TYR A  19      51.546  14.279  -0.585  1.00  0.00           C
ATOM     59  CG  TYR A  19      50.731  14.863   0.543  1.00  0.00           C
ATOM     60  CD1 TYR A  19      51.262  15.000   1.822  1.00  0.00           C
ATOM     61  CD2 TYR A  19      49.429  15.283   0.325  1.00  0.00           C
ATOM     62  CE1 TYR A  19      50.503  15.546   2.858  1.00  0.00           C
ATOM     63  CE2 TYR A  19      48.667  15.823   1.342  1.00  0.00           C
ATOM     64  CZ  TYR A  19      49.203  15.948   2.605  1.00  0.00           C
ATOM     65  OH  TYR A  19      48.429  16.492   3.602  1.00  0.00           O
ATOM     66  C   TYR A  19      51.887  16.580  -1.651  1.00  0.00           C
ATOM     67  O   TYR A  19      52.163  17.655  -1.100  1.00  0.00           O
ATOM     68  N   PRO A  20      51.057  16.514  -2.692  1.00  0.00           N
ATOM     69  CA  PRO A  20      50.613  17.768  -3.315  1.00  0.00           C
ATOM     70  CD  PRO A  20      50.681  15.333  -3.488  1.00  0.00           C
ATOM     71  CB  PRO A  20      49.586  17.290  -4.354  1.00  0.00           C
ATOM     72  CG  PRO A  20      50.103  15.943  -4.757  1.00  0.00           C
ATOM     73  C   PRO A  20      49.992  18.810  -2.373  1.00  0.00           C
ATOM     74  O   PRO A  20      50.023  19.982  -2.745  1.00  0.00           O
ATOM     75  N   GLU A  21      49.459  18.428  -1.208  1.00  0.00           N
ATOM     76  CA  GLU A  21      48.788  19.400  -0.316  1.00  0.00           C
ATOM     77  CB  GLU A  21      47.387  18.919   0.105  1.00  0.00           C
ATOM     78  CG  GLU A  21      46.443  18.652  -1.039  1.00  0.00           C
ATOM     79  CD  GLU A  21      45.026  18.290  -0.574  1.00  0.00           C
ATOM     80  OE1 GLU A  21      44.667  18.513   0.618  1.00  0.00           O
ATOM     81  OE2 GLU A  21      44.258  17.787  -1.424  1.00  0.00           O
ATOM     82  C   GLU A  21      49.564  19.743   0.957  1.00  0.00           C
ATOM     83  O   GLU A  21      49.152  20.611   1.728  1.00  0.00           O
ATOM     84  N   GLY A  22      50.672  19.063   1.203  1.00  0.00           N
ATOM     85  CA  GLY A  22      51.408  19.351   2.415  1.00  0.00           C
ATOM     86  C   GLY A  22      52.517  18.358   2.642  1.00  0.00           C
ATOM     87  O   GLY A  22      53.019  17.755   1.697  1.00  0.00           O
ATOM     88  N   GLU A  23      52.907  18.213   3.904  1.00  0.00           N
ATOM     89  CA  GLU A  23      53.918  17.251   4.309  1.00  0.00           C
ATOM     90  CB  GLU A  23      55.281  17.930   4.516  1.00  0.00           C
ATOM     91  CG  GLU A  23      56.413  16.928   4.750  1.00  0.00           C
ATOM     92  CD  GLU A  23      57.748  17.584   5.127  1.00  0.00           C
ATOM     93  OE1 GLU A  23      57.787  18.814   5.360  1.00  0.00           O
ATOM     94  OE2 GLU A  23      58.759  16.852   5.191  1.00  0.00           O
ATOM     95  C   GLU A  23      53.437  16.662   5.631  1.00  0.00           C
ATOM     96  O   GLU A  23      52.979  17.392   6.516  1.00  0.00           O
ATOM     97  N   VAL A  24      53.506  15.346   5.768  1.00  0.00           N
ATOM     98  CA  VAL A  24      53.167  14.743   7.057  1.00  0.00           C
ATOM     99  CB  VAL A  24      51.898  13.878   6.991  1.00  0.00           C
ATOM    100  CG1 VAL A  24      50.660  14.765   6.852  1.00  0.00           C
ATOM    101  CG2 VAL A  24      52.005  12.867   5.856  1.00  0.00           C
ATOM    102  C   VAL A  24      54.315  13.888   7.550  1.00  0.00           C
ATOM    103  O   VAL A  24      55.027  13.272   6.745  1.00  0.00           O
ATOM    104  N   VAL A  25      54.486  13.875   8.872  1.00  0.00           N
ATOM    105  CA  VAL A  25      55.480  13.040   9.535  1.00  0.00           C
ATOM    106  CB  VAL A  25      56.239  13.815  10.610  1.00  0.00           C
ATOM    107  CG1 VAL A  25      57.386  12.967  11.170  1.00  0.00           C
ATOM    108  CG2 VAL A  25      56.771  15.144  10.058  1.00  0.00           C
ATOM    109  C   VAL A  25      54.762  11.881  10.220  1.00  0.00           C
ATOM    110  O   VAL A  25      53.829  12.090  11.006  1.00  0.00           O
ATOM    111  N   GLY A  26      55.181  10.661   9.909  1.00  0.00           N
ATOM    112  CA  GLY A  26      54.543   9.486  10.473  1.00  0.00           C
ATOM    113  C   GLY A  26      55.545   8.693  11.282  1.00  0.00           C
ATOM    114  O   GLY A  26      56.702   9.115  11.424  1.00  0.00           O
ATOM    115  N   VAL A  27      55.109   7.555  11.816  1.00  0.00           N
ATOM    116  CA  VAL A  27      55.960   6.757  12.694  1.00  0.00           C
ATOM    117  CB  VAL A  27      55.358   6.638  14.124  1.00  0.00           C
ATOM    118  CG1 VAL A  27      53.982   5.938  14.090  1.00  0.00           C
ATOM    119  CG2 VAL A  27      56.314   5.901  15.053  1.00  0.00           C
ATOM    120  C   VAL A  27      56.179   5.384  12.077  1.00  0.00           C
ATOM    121  O   VAL A  27      55.261   4.808  11.492  1.00  0.00           O
ATOM    122  N   SER A  28      57.404   4.880  12.180  1.00  0.00           N
ATOM    123  CA  SER A  28      57.725   3.556  11.661  1.00  0.00           C
ATOM    124  CB  SER A  28      58.976   3.605  10.781  1.00  0.00           C
ATOM    125  OG  SER A  28      59.292   2.301  10.318  1.00  0.00           O
ATOM    126  C   SER A  28      57.955   2.600  12.828  1.00  0.00           C
ATOM    127  O   SER A  28      58.812   2.845  13.685  1.00  0.00           O
ATOM    128  N   VAL A  29      57.198   1.509  12.844  1.00  0.00           N
ATOM    129  CA  VAL A  29      57.145   0.618  13.994  1.00  0.00           C
ATOM    130  CB  VAL A  29      55.921   0.939  14.885  1.00  0.00           C
ATOM    131  CG1 VAL A  29      55.686  -0.169  15.905  1.00  0.00           C
ATOM    132  CG2 VAL A  29      56.085   2.290  15.572  1.00  0.00           C
ATOM    133  C   VAL A  29      57.016  -0.817  13.513  1.00  0.00           C
ATOM    134  O   VAL A  29      56.048  -1.158  12.815  1.00  0.00           O
ATOM    135  N   LEU A  30      57.998  -1.647  13.859  1.00  0.00           N
ATOM    136  CA  LEU A  30      57.942  -3.069  13.537  1.00  0.00           C
ATOM    137  CB  LEU A  30      56.996  -3.794  14.498  1.00  0.00           C
ATOM    138  CG  LEU A  30      57.462  -3.866  15.955  1.00  0.00           C
ATOM    139  CD1 LEU A  30      56.338  -4.388  16.846  1.00  0.00           C
ATOM    140  CD2 LEU A  30      58.706  -4.740  16.071  1.00  0.00           C
ATOM    141  C   LEU A  30      57.494  -3.318  12.101  1.00  0.00           C
ATOM    142  O   LEU A  30      56.588  -4.120  11.859  1.00  0.00           O
ATOM    143  N   GLY A  31      58.113  -2.621  11.153  1.00  0.00           N
ATOM    144  CA  GLY A  31      57.908  -2.933   9.751  1.00  0.00           C
ATOM    145  C   GLY A  31      56.728  -2.232   9.093  1.00  0.00           C
ATOM    146  O   GLY A  31      56.461  -2.453   7.904  1.00  0.00           O
ATOM    147  N   ILE A  32      56.027  -1.396   9.852  1.00  0.00           N
ATOM    148  CA  ILE A  32      54.878  -0.648   9.328  1.00  0.00           C
ATOM    149  CB  ILE A  32      53.553  -1.119   9.955  1.00  0.00           C
ATOM    150  CG1 ILE A  32      53.361  -2.630   9.782  1.00  0.00           C
ATOM    151  CG2 ILE A  32      52.359  -0.311   9.389  1.00  0.00           C
ATOM    152  CD1 ILE A  32      52.981  -3.071   8.402  1.00  0.00           C
ATOM    153  C   ILE A  32      55.017   0.843   9.628  1.00  0.00           C
ATOM    154  O   ILE A  32      55.322   1.235  10.769  1.00  0.00           O
ATOM    155  N   GLU A  33      54.782   1.678   8.617  1.00  0.00           N
ATOM    156  CA  GLU A  33      54.791   3.134   8.810  1.00  0.00           C
ATOM    157  CB  GLU A  33      55.551   3.840   7.670  1.00  0.00           C
ATOM    158  CG  GLU A  33      57.032   3.449   7.567  1.00  0.00           C
ATOM    159  CD  GLU A  33      57.706   3.927   6.263  1.00  0.00           C
ATOM    160  OE1 GLU A  33      57.043   4.597   5.427  1.00  0.00           O
ATOM    161  OE2 GLU A  33      58.907   3.628   6.081  1.00  0.00           O
ATOM    162  C   GLU A  33      53.344   3.626   8.870  1.00  0.00           C
ATOM    163  O   GLU A  33      52.511   3.221   8.050  1.00  0.00           O
ATOM    164  N   SER A  34      53.046   4.481   9.842  1.00  0.00           N
ATOM    165  CA  SER A  34      51.683   4.950  10.051  1.00  0.00           C
ATOM    166  CB  SER A  34      51.082   4.373  11.346  1.00  0.00           C
ATOM    167  OG  SER A  34      50.996   2.965  11.292  1.00  0.00           O
ATOM    168  C   SER A  34      51.664   6.453  10.148  1.00  0.00           C
ATOM    169  O   SER A  34      52.521   7.053  10.804  1.00  0.00           O
ATOM    170  N   PHE A  35      50.673   7.047   9.482  1.00  0.00           N
ATOM    171  CA  PHE A  35      50.429   8.477   9.498  1.00  0.00           C
ATOM    172  CB  PHE A  35      50.552   9.060   8.069  1.00  0.00           C
ATOM    173  CG  PHE A  35      51.871   8.759   7.390  1.00  0.00           C
ATOM    174  CD1 PHE A  35      52.067   7.558   6.725  1.00  0.00           C
ATOM    175  CD2 PHE A  35      52.916   9.675   7.433  1.00  0.00           C
ATOM    176  CE1 PHE A  35      53.281   7.274   6.099  1.00  0.00           C
ATOM    177  CE2 PHE A  35      54.131   9.395   6.804  1.00  0.00           C
ATOM    178  CZ  PHE A  35      54.313   8.196   6.150  1.00  0.00           C
ATOM    179  C   PHE A  35      48.974   8.604   9.939  1.00  0.00           C
ATOM    180  O   PHE A  35      48.059   8.246   9.181  1.00  0.00           O
ATOM    181  N   ARG A  36      48.743   9.091  11.152  1.00  0.00           N
ATOM    182  CA  ARG A  36      47.374   9.150  11.678  1.00  0.00           C
ATOM    183  CB  ARG A  36      47.288   8.401  13.022  1.00  0.00           C
ATOM    184  CG  ARG A  36      47.640   6.893  12.930  1.00  0.00           C
ATOM    185  CD  ARG A  36      47.528   6.204  14.299  1.00  0.00           C
ATOM    186  NE  ARG A  36      47.826   4.766  14.253  1.00  0.00           N
ATOM    187  CZ  ARG A  36      49.041   4.248  14.433  1.00  0.00           C
ATOM    188  NH1 ARG A  36      50.073   5.052  14.650  1.00  0.00           N
ATOM    189  NH2 ARG A  36      49.229   2.934  14.392  1.00  0.00           N
ATOM    190  C   ARG A  36      46.923  10.594  11.840  1.00  0.00           C
ATOM    191  O   ARG A  36      47.641  11.419  12.417  1.00  0.00           O
ATOM    192  N   GLY A  37      45.741  10.906  11.327  1.00  0.00           N
ATOM    193  CA  GLY A  37      45.234  12.261  11.435  1.00  0.00           C
ATOM    194  C   GLY A  37      45.636  13.176  10.278  1.00  0.00           C
ATOM    195  O   GLY A  37      45.733  14.402  10.450  1.00  0.00           O
ATOM    196  N   VAL A  38      45.877  12.592   9.105  1.00  0.00           N
ATOM    197  CA  VAL A  38      46.147  13.377   7.896  1.00  0.00           C
ATOM    198  CB  VAL A  38      46.583  12.471   6.756  1.00  0.00           C
ATOM    199  CG1 VAL A  38      46.873  13.294   5.520  1.00  0.00           C
ATOM    200  CG2 VAL A  38      47.805  11.608   7.165  1.00  0.00           C
ATOM    201  C   VAL A  38      44.867  14.104   7.462  1.00  0.00           C
ATOM    202  O   VAL A  38      43.840  13.462   7.191  1.00  0.00           O
ATOM    203  N   PRO A  39      44.917  15.438   7.380  1.00  0.00           N
ATOM    204  CA  PRO A  39      43.712  16.201   7.047  1.00  0.00           C
ATOM    205  CD  PRO A  39      46.042  16.310   7.762  1.00  0.00           C
ATOM    206  CB  PRO A  39      44.136  17.654   7.295  1.00  0.00           C
ATOM    207  CG  PRO A  39      45.360  17.555   8.189  1.00  0.00           C
ATOM    208  C   PRO A  39      43.347  16.006   5.587  1.00  0.00           C
ATOM    209  O   PRO A  39      44.243  16.120   4.740  1.00  0.00           O
ATOM    210  N   PHE A  40      42.081  15.715   5.276  1.00  0.00           N
ATOM    211  CA  PHE A  40      41.708  15.563   3.863  1.00  0.00           C
ATOM    212  CB  PHE A  40      41.247  14.127   3.521  1.00  0.00           C
ATOM    213  CG  PHE A  40      39.932  13.717   4.161  1.00  0.00           C
ATOM    214  CD1 PHE A  40      38.714  14.145   3.639  1.00  0.00           C
ATOM    215  CD2 PHE A  40      39.915  12.866   5.258  1.00  0.00           C
ATOM    216  CE1 PHE A  40      37.502  13.747   4.220  1.00  0.00           C
ATOM    217  CE2 PHE A  40      38.696  12.455   5.838  1.00  0.00           C
ATOM    218  CZ  PHE A  40      37.501  12.900   5.318  1.00  0.00           C
ATOM    219  C   PHE A  40      40.711  16.609   3.341  1.00  0.00           C
ATOM    220  O   PHE A  40      40.484  16.702   2.137  1.00  0.00           O
ATOM    221  N   ALA A  41      40.108  17.378   4.236  1.00  0.00           N
ATOM    222  CA  ALA A  41      39.174  18.436   3.836  1.00  0.00           C
ATOM    223  CB  ALA A  41      37.748  17.890   3.650  1.00  0.00           C
ATOM    224  C   ALA A  41      39.184  19.492   4.919  1.00  0.00           C
ATOM    225  O   ALA A  41      39.573  19.206   6.067  1.00  0.00           O
ATOM    226  N   GLN A  42      38.735  20.698   4.574  1.00  0.00           N
ATOM    227  CA  GLN A  42      38.721  21.776   5.554  1.00  0.00           C
ATOM    228  CB  GLN A  42      38.243  23.084   4.928  1.00  0.00           C
ATOM    229  CG  GLN A  42      39.130  23.573   3.787  1.00  0.00           C
ATOM    230  CD  GLN A  42      38.590  24.846   3.172  1.00  0.00           C
ATOM    231  OE1 GLN A  42      38.146  25.742   3.886  1.00  0.00           O
ATOM    232  NE2 GLN A  42      38.603  24.923   1.845  1.00  0.00           N
ATOM    233  C   GLN A  42      37.820  21.379   6.703  1.00  0.00           C
ATOM    234  O   GLN A  42      36.791  20.711   6.497  1.00  0.00           O
ATOM    235  N   PRO A  43      38.204  21.777   7.926  1.00  0.00           N
ATOM    236  CA  PRO A  43      37.389  21.438   9.104  1.00  0.00           C
ATOM    237  CD  PRO A  43      39.449  22.495   8.278  1.00  0.00           C
ATOM    238  CB  PRO A  43      38.102  22.170  10.248  1.00  0.00           C
ATOM    239  CG  PRO A  43      39.557  22.271   9.782  1.00  0.00           C
ATOM    240  C   PRO A  43      35.937  21.931   8.982  1.00  0.00           C
ATOM    241  O   PRO A  43      35.701  23.134   8.767  1.00  0.00           O
ATOM    242  N   PRO A  44      34.957  21.023   9.152  1.00  0.00           N
ATOM    243  CA  PRO A  44      33.575  21.487   8.943  1.00  0.00           C
ATOM    244  CD  PRO A  44      35.051  19.570   9.419  1.00  0.00           C
ATOM    245  CB  PRO A  44      32.808  20.191   8.658  1.00  0.00           C
ATOM    246  CG  PRO A  44      33.612  19.103   9.428  1.00  0.00           C
ATOM    247  C   PRO A  44      33.035  22.186  10.186  1.00  0.00           C
ATOM    248  O   PRO A  44      32.142  21.653  10.861  1.00  0.00           O
ATOM    249  N   VAL A  45      33.578  23.371  10.476  1.00  0.00           N
ATOM    250  CA  VAL A  45      33.236  24.113  11.681  1.00  0.00           C
ATOM    251  CB  VAL A  45      34.460  24.289  12.610  1.00  0.00           C
ATOM    252  CG1 VAL A  45      35.156  22.951  12.843  1.00  0.00           C
ATOM    253  CG2 VAL A  45      35.440  25.297  11.995  1.00  0.00           C
ATOM    254  C   VAL A  45      32.744  25.498  11.281  1.00  0.00           C
ATOM    255  O   VAL A  45      33.016  25.963  10.174  1.00  0.00           O
ATOM    256  N   GLY A  46      32.040  26.161  12.189  1.00  0.00           N
ATOM    257  CA  GLY A  46      31.502  27.479  11.908  1.00  0.00           C
ATOM    258  C   GLY A  46      30.576  27.428  10.710  1.00  0.00           C
ATOM    259  O   GLY A  46      29.598  26.670  10.705  1.00  0.00           O
ATOM    260  N   ASN A  47      30.873  28.235   9.694  1.00  0.00           N
ATOM    261  CA  ASN A  47      30.049  28.281   8.477  1.00  0.00           C
ATOM    262  CB  ASN A  47      30.521  29.384   7.517  1.00  0.00           C
ATOM    263  CG  ASN A  47      30.230  30.772   8.028  1.00  0.00           C
ATOM    264  OD1 ASN A  47      29.201  31.012   8.669  1.00  0.00           O
ATOM    265  ND2 ASN A  47      31.137  31.706   7.741  1.00  0.00           N
ATOM    266  C   ASN A  47      30.065  26.989   7.693  1.00  0.00           C
ATOM    267  O   ASN A  47      29.269  26.817   6.772  1.00  0.00           O
ATOM    268  N   LEU A  48      30.997  26.100   8.012  1.00  0.00           N
ATOM    269  CA  LEU A  48      31.087  24.848   7.267  1.00  0.00           C
ATOM    270  CB  LEU A  48      32.546  24.565   6.866  1.00  0.00           C
ATOM    271  CG  LEU A  48      33.066  25.516   5.783  1.00  0.00           C
ATOM    272  CD1 LEU A  48      34.577  25.353   5.586  1.00  0.00           C
ATOM    273  CD2 LEU A  48      32.323  25.289   4.469  1.00  0.00           C
ATOM    274  C   LEU A  48      30.453  23.663   8.005  1.00  0.00           C
ATOM    275  O   LEU A  48      30.425  22.545   7.484  1.00  0.00           O
ATOM    276  N   ARG A  49      29.953  23.892   9.217  1.00  0.00           N
ATOM    277  CA  ARG A  49      29.111  22.883   9.854  1.00  0.00           C
ATOM    278  CB  ARG A  49      28.698  23.303  11.270  1.00  0.00           C
ATOM    279  CG  ARG A  49      27.565  22.439  11.872  1.00  0.00           C
ATOM    280  CD  ARG A  49      27.002  23.063  13.146  1.00  0.00           C
ATOM    281  NE  ARG A  49      27.957  23.032  14.261  1.00  0.00           N
ATOM    282  CZ  ARG A  49      27.808  23.708  15.400  1.00  0.00           C
ATOM    283  NH1 ARG A  49      26.747  24.484  15.577  1.00  0.00           N
ATOM    284  NH2 ARG A  49      28.734  23.623  16.362  1.00  0.00           N
ATOM    285  C   ARG A  49      27.872  22.730   8.975  1.00  0.00           C
ATOM    286  O   ARG A  49      27.353  23.724   8.454  1.00  0.00           O
ATOM    287  N   LEU A  50      27.416  21.492   8.790  1.00  0.00           N
ATOM    288  CA  LEU A  50      26.219  21.225   7.991  1.00  0.00           C
ATOM    289  CB  LEU A  50      24.978  21.822   8.665  1.00  0.00           C
ATOM    290  CG  LEU A  50      24.543  21.063   9.934  1.00  0.00           C
ATOM    291  CD1 LEU A  50      23.357  21.750  10.626  1.00  0.00           C
ATOM    292  CD2 LEU A  50      24.221  19.607   9.607  1.00  0.00           C
ATOM    293  C   LEU A  50      26.358  21.713   6.542  1.00  0.00           C
ATOM    294  O   LEU A  50      25.379  22.117   5.906  1.00  0.00           O
ATOM    295  N   LYS A  51      27.586  21.673   6.036  1.00  0.00           N
ATOM    296  CA  LYS A  51      27.868  21.948   4.633  1.00  0.00           C
ATOM    297  CB  LYS A  51      28.667  23.252   4.460  1.00  0.00           C
ATOM    298  CG  LYS A  51      27.866  24.554   4.630  1.00  0.00           C
ATOM    299  CD  LYS A  51      26.879  24.718   3.483  1.00  0.00           C
ATOM    300  CE  LYS A  51      26.275  26.121   3.458  1.00  0.00           C
ATOM    301  NZ  LYS A  51      25.235  26.268   2.383  1.00  0.00           N
ATOM    302  C   LYS A  51      28.697  20.815   4.053  1.00  0.00           C
ATOM    303  O   LYS A  51      29.441  20.132   4.774  1.00  0.00           O
ATOM    304  N   PRO A  52      28.605  20.648   2.734  1.00  0.00           N
ATOM    305  CA  PRO A  52      29.450  19.678   2.051  1.00  0.00           C
ATOM    306  CD  PRO A  52      27.709  21.380   1.808  1.00  0.00           C
ATOM    307  CB  PRO A  52      29.173  19.964   0.566  1.00  0.00           C
ATOM    308  CG  PRO A  52      27.745  20.499   0.557  1.00  0.00           C
ATOM    309  C   PRO A  52      30.912  19.961   2.390  1.00  0.00           C
ATOM    310  O   PRO A  52      31.288  21.123   2.564  1.00  0.00           O
ATOM    311  N   PRO A  53      31.749  18.911   2.452  1.00  0.00           N
ATOM    312  CA  PRO A  53      33.173  19.125   2.735  1.00  0.00           C
ATOM    313  CD  PRO A  53      31.440  17.511   2.096  1.00  0.00           C
ATOM    314  CB  PRO A  53      33.724  17.695   2.847  1.00  0.00           C
ATOM    315  CG  PRO A  53      32.806  16.890   1.937  1.00  0.00           C
ATOM    316  C   PRO A  53      33.834  19.844   1.561  1.00  0.00           C
ATOM    317  O   PRO A  53      33.391  19.664   0.432  1.00  0.00           O
ATOM    318  N   VAL A  54      34.880  20.619   1.825  1.00  0.00           N
ATOM    319  CA  VAL A  54      35.614  21.338   0.789  1.00  0.00           C
ATOM    320  CB  VAL A  54      35.461  22.864   0.960  1.00  0.00           C
ATOM    321  CG1 VAL A  54      36.064  23.606  -0.249  1.00  0.00           C
ATOM    322  CG2 VAL A  54      33.991  23.247   1.138  1.00  0.00           C
ATOM    323  C   VAL A  54      37.105  21.008   0.864  1.00  0.00           C
ATOM    324  O   VAL A  54      37.686  20.968   1.952  1.00  0.00           O
ATOM    325  N   ARG A  55      37.732  20.781  -0.287  1.00  0.00           N
ATOM    326  CA  ARG A  55      39.157  20.470  -0.306  1.00  0.00           C
ATOM    327  CB  ARG A  55      39.618  20.129  -1.732  1.00  0.00           C
ATOM    328  CG  ARG A  55      39.026  18.831  -2.284  1.00  0.00           C
ATOM    329  CD  ARG A  55      39.588  17.598  -1.554  1.00  0.00           C
ATOM    330  NE  ARG A  55      41.012  17.405  -1.842  1.00  0.00           N
ATOM    331  CZ  ARG A  55      41.478  16.768  -2.912  1.00  0.00           C
ATOM    332  NH1 ARG A  55      40.628  16.272  -3.807  1.00  0.00           N
ATOM    333  NH2 ARG A  55      42.793  16.633  -3.094  1.00  0.00           N
ATOM    334  C   ARG A  55      39.940  21.674   0.196  1.00  0.00           C
ATOM    335  O   ARG A  55      39.498  22.817   0.041  1.00  0.00           O
ATOM    336  N   TYR A  56      41.097  21.428   0.793  1.00  0.00           N
ATOM    337  CA  TYR A  56      42.020  22.520   1.088  1.00  0.00           C
ATOM    338  CB  TYR A  56      43.264  21.991   1.808  1.00  0.00           C
ATOM    339  CG  TYR A  56      43.009  21.619   3.258  1.00  0.00           C
ATOM    340  CD1 TYR A  56      42.956  22.601   4.248  1.00  0.00           C
ATOM    341  CD2 TYR A  56      42.814  20.301   3.634  1.00  0.00           C
ATOM    342  CE1 TYR A  56      42.715  22.272   5.571  1.00  0.00           C
ATOM    343  CE2 TYR A  56      42.569  19.960   4.962  1.00  0.00           C
ATOM    344  CZ  TYR A  56      42.525  20.949   5.919  1.00  0.00           C
ATOM    345  OH  TYR A  56      42.285  20.634   7.234  1.00  0.00           O
ATOM    346  C   TYR A  56      42.417  23.213  -0.223  1.00  0.00           C
ATOM    347  O   TYR A  56      42.698  22.543  -1.223  1.00  0.00           O
ATOM    348  N   THR A  57      42.433  24.544  -0.224  1.00  0.00           N
ATOM    349  CA  THR A  57      42.820  25.293  -1.427  1.00  0.00           C
ATOM    350  CB  THR A  57      41.860  26.469  -1.708  1.00  0.00           C
ATOM    351  OG1 THR A  57      41.813  27.329  -0.567  1.00  0.00           O
ATOM    352  CG2 THR A  57      40.456  25.957  -1.980  1.00  0.00           C
ATOM    353  C   THR A  57      44.238  25.833  -1.277  1.00  0.00           C
ATOM    354  O   THR A  57      44.788  26.450  -2.196  1.00  0.00           O
ATOM    355  N   GLU A  58      44.816  25.610  -0.102  1.00  0.00           N
ATOM    356  CA  GLU A  58      46.172  26.043   0.176  1.00  0.00           C
ATOM    357  CB  GLU A  58      46.155  27.278   1.063  1.00  0.00           C
ATOM    358  CG  GLU A  58      45.813  28.548   0.321  1.00  0.00           C
ATOM    359  CD  GLU A  58      45.772  29.739   1.246  1.00  0.00           C
ATOM    360  OE1 GLU A  58      45.711  29.522   2.477  1.00  0.00           O
ATOM    361  OE2 GLU A  58      45.805  30.887   0.751  1.00  0.00           O
ATOM    362  C   GLU A  58      46.959  24.948   0.864  1.00  0.00           C
ATOM    363  O   GLU A  58      46.403  24.143   1.613  1.00  0.00           O
ATOM    364  N   ASN A  59      48.262  24.936   0.621  1.00  0.00           N
ATOM    365  CA  ASN A  59      49.133  23.950   1.229  1.00  0.00           C
ATOM    366  CB  ASN A  59      50.579  24.223   0.833  1.00  0.00           C
ATOM    367  CG  ASN A  59      51.459  23.016   1.022  1.00  0.00           C
ATOM    368  OD1 ASN A  59      51.883  22.724   2.138  1.00  0.00           O
ATOM    369  ND2 ASN A  59      51.728  22.293  -0.063  1.00  0.00           N
ATOM    370  C   ASN A  59      48.968  23.977   2.754  1.00  0.00           C
ATOM    371  O   ASN A  59      48.882  25.050   3.363  1.00  0.00           O
ATOM    372  N   ILE A  60      48.895  22.810   3.385  1.00  0.00           N
ATOM    373  CA  ILE A  60      48.657  22.812   4.827  1.00  0.00           C
ATOM    374  CB  ILE A  60      47.788  21.635   5.247  1.00  0.00           C
ATOM    375  CG1 ILE A  60      48.464  20.314   4.866  1.00  0.00           C
ATOM    376  CG2 ILE A  60      46.411  21.742   4.575  1.00  0.00           C
ATOM    377  CD1 ILE A  60      48.074  19.158   5.774  1.00  0.00           C
ATOM    378  C   ILE A  60      49.951  22.842   5.647  1.00  0.00           C
ATOM    379  O   ILE A  60      49.915  22.874   6.877  1.00  0.00           O
ATOM    380  N   GLY A  61      51.095  22.842   4.970  1.00  0.00           N
ATOM    381  CA  GLY A  61      52.371  22.874   5.667  1.00  0.00           C
ATOM    382  C   GLY A  61      52.793  21.478   6.101  1.00  0.00           C
ATOM    383  O   GLY A  61      52.364  20.477   5.512  1.00  0.00           O
ATOM    384  N   THR A  62      53.621  21.408   7.139  1.00  0.00           N
ATOM    385  CA  THR A  62      54.099  20.137   7.656  1.00  0.00           C
ATOM    386  CB  THR A  62      55.580  20.201   7.992  1.00  0.00           C
ATOM    387  OG1 THR A  62      56.296  20.672   6.848  1.00  0.00           O
ATOM    388  CG2 THR A  62      56.104  18.802   8.363  1.00  0.00           C
ATOM    389  C   THR A  62      53.332  19.789   8.928  1.00  0.00           C
ATOM    390  O   THR A  62      53.232  20.608   9.856  1.00  0.00           O
ATOM    391  N   LYS A  63      52.821  18.565   8.979  1.00  0.00           N
ATOM    392  CA  LYS A  63      51.976  18.153  10.086  1.00  0.00           C
ATOM    393  CB  LYS A  63      50.543  17.909   9.597  1.00  0.00           C
ATOM    394  CG  LYS A  63      49.558  17.697  10.730  1.00  0.00           C
ATOM    395  CD  LYS A  63      48.131  17.605  10.224  1.00  0.00           C
ATOM    396  CE  LYS A  63      47.150  17.503  11.383  1.00  0.00           C
ATOM    397  NZ  LYS A  63      47.096  18.771  12.162  1.00  0.00           N
ATOM    398  C   LYS A  63      52.514  16.902  10.781  1.00  0.00           C
ATOM    399  O   LYS A  63      52.938  15.941  10.140  1.00  0.00           O
ATOM    400  N   ASP A  64      52.495  16.934  12.107  1.00  0.00           N
ATOM    401  CA  ASP A  64      52.862  15.791  12.918  1.00  0.00           C
ATOM    402  CB  ASP A  64      53.137  16.302  14.331  1.00  0.00           C
ATOM    403  CG  ASP A  64      53.362  15.192  15.350  1.00  0.00           C
ATOM    404  OD1 ASP A  64      53.388  13.996  14.988  1.00  0.00           O
ATOM    405  OD2 ASP A  64      53.501  15.547  16.542  1.00  0.00           O
ATOM    406  C   ASP A  64      51.690  14.801  12.903  1.00  0.00           C
ATOM    407  O   ASP A  64      50.586  15.124  13.349  1.00  0.00           O
ATOM    408  N   THR A  65      51.905  13.608  12.363  1.00  0.00           N
ATOM    409  CA  THR A  65      50.838  12.611  12.355  1.00  0.00           C
ATOM    410  CB  THR A  65      50.317  12.320  10.928  1.00  0.00           C
ATOM    411  OG1 THR A  65      51.381  11.812  10.113  1.00  0.00           O
ATOM    412  CG2 THR A  65      49.769  13.602  10.299  1.00  0.00           C
ATOM    413  C   THR A  65      51.322  11.330  13.028  1.00  0.00           C
ATOM    414  O   THR A  65      50.939  10.227  12.641  1.00  0.00           O
ATOM    415  N   THR A  66      52.158  11.501  14.051  1.00  0.00           N
ATOM    416  CA  THR A  66      52.756  10.378  14.770  1.00  0.00           C
ATOM    417  CB  THR A  66      54.196  10.717  15.226  1.00  0.00           C
ATOM    418  OG1 THR A  66      54.149  11.760  16.210  1.00  0.00           O
ATOM    419  CG2 THR A  66      55.060  11.176  14.032  1.00  0.00           C
ATOM    420  C   THR A  66      51.959   9.989  16.023  1.00  0.00           C
ATOM    421  O   THR A  66      52.376   9.112  16.783  1.00  0.00           O
ATOM    422  N   GLY A  67      50.837  10.661  16.248  1.00  0.00           N
ATOM    423  CA  GLY A  67      50.024  10.413  17.427  1.00  0.00           C
ATOM    424  C   GLY A  67      48.727   9.705  17.074  1.00  0.00           C
ATOM    425  O   GLY A  67      48.692   8.887  16.159  1.00  0.00           O
ATOM    426  N   ILE A  68      47.662  10.030  17.804  1.00  0.00           N
ATOM    427  CA  ILE A  68      46.346   9.471  17.565  1.00  0.00           C
ATOM    428  CB  ILE A  68      45.687   9.053  18.895  1.00  0.00           C
ATOM    429  CG1 ILE A  68      46.636   8.173  19.708  1.00  0.00           C
ATOM    430  CG2 ILE A  68      44.357   8.332  18.638  1.00  0.00           C
ATOM    431  CD1 ILE A  68      47.147   6.969  18.936  1.00  0.00           C
ATOM    432  C   ILE A  68      45.497  10.582  16.967  1.00  0.00           C
ATOM    433  O   ILE A  68      45.489  11.699  17.485  1.00  0.00           O
ATOM    434  N   GLY A  69      44.780  10.288  15.892  1.00  0.00           N
ATOM    435  CA  GLY A  69      43.919  11.286  15.283  1.00  0.00           C
ATOM    436  C   GLY A  69      42.612  11.482  16.030  1.00  0.00           C
ATOM    437  O   GLY A  69      42.320  10.781  17.000  1.00  0.00           O
ATOM    438  N   PRO A  70      41.798  12.433  15.566  1.00  0.00           N
ATOM    439  CA  PRO A  70      40.527  12.741  16.227  1.00  0.00           C
ATOM    440  CD  PRO A  70      42.039  13.275  14.376  1.00  0.00           C
ATOM    441  CB  PRO A  70      40.245  14.162  15.753  1.00  0.00           C
ATOM    442  CG  PRO A  70      40.792  14.157  14.305  1.00  0.00           C
ATOM    443  C   PRO A  70      39.391  11.826  15.754  1.00  0.00           C
ATOM    444  O   PRO A  70      39.581  10.993  14.858  1.00  0.00           O
ATOM    445  N   SER A  71      38.215  11.987  16.356  1.00  0.00           N
ATOM    446  CA  SER A  71      37.007  11.381  15.821  1.00  0.00           C
ATOM    447  CB  SER A  71      36.418  10.393  16.833  1.00  0.00           C
ATOM    448  OG  SER A  71      36.036  11.072  18.020  1.00  0.00           O
ATOM    449  C   SER A  71      36.011  12.498  15.560  1.00  0.00           C
ATOM    450  O   SER A  71      36.123  13.573  16.159  1.00  0.00           O
ATOM    451  N   CYS A  72      35.041  12.264  14.678  1.00  0.00           N
ATOM    452  CA  CYS A  72      33.928  13.203  14.541  1.00  0.00           C
ATOM    453  CB  CYS A  72      33.153  12.926  13.242  1.00  0.00           C
ATOM    454  SG  CYS A  72      34.148  13.214  11.762  1.00  0.00           S
ATOM    455  C   CYS A  72      33.020  13.028  15.754  1.00  0.00           C
ATOM    456  O   CYS A  72      33.153  12.044  16.483  1.00  0.00           O
ATOM    457  N   PRO A  73      32.102  13.980  15.990  1.00  0.00           N
ATOM    458  CA  PRO A  73      31.245  13.878  17.180  1.00  0.00           C
ATOM    459  CD  PRO A  73      31.803  15.193  15.205  1.00  0.00           C
ATOM    460  CB  PRO A  73      30.315  15.091  17.049  1.00  0.00           C
ATOM    461  CG  PRO A  73      31.146  16.103  16.251  1.00  0.00           C
ATOM    462  C   PRO A  73      30.425  12.605  17.174  1.00  0.00           C
ATOM    463  O   PRO A  73      29.905  12.214  16.124  1.00  0.00           O
ATOM    464  N   GLN A  74      30.307  11.981  18.345  1.00  0.00           N
ATOM    465  CA  GLN A  74      29.685  10.672  18.481  1.00  0.00           C
ATOM    466  CB  GLN A  74      30.558   9.786  19.390  1.00  0.00           C
ATOM    467  CG  GLN A  74      31.986   9.581  18.870  1.00  0.00           C
ATOM    468  CD  GLN A  74      32.038   8.701  17.626  1.00  0.00           C
ATOM    469  OE1 GLN A  74      31.683   7.506  17.662  1.00  0.00           O
ATOM    470  NE2 GLN A  74      32.479   9.285  16.513  1.00  0.00           N
ATOM    471  C   GLN A  74      28.282  10.747  19.076  1.00  0.00           C
ATOM    472  O   GLN A  74      27.991  11.603  19.915  1.00  0.00           O
ATOM    473  N   MET A  75      27.428   9.821  18.652  1.00  0.00           N
ATOM    474  CA  MET A  75      26.152   9.600  19.315  1.00  0.00           C
ATOM    475  CB  MET A  75      24.982   9.909  18.365  1.00  0.00           C
ATOM    476  CG  MET A  75      23.630   9.760  19.027  1.00  0.00           C
ATOM    477  SD  MET A  75      22.278   9.908  17.845  1.00  0.00           S
ATOM    478  CE  MET A  75      20.896   9.435  18.912  1.00  0.00           C
ATOM    479  C   MET A  75      26.096   8.145  19.763  1.00  0.00           C
ATOM    480  O   MET A  75      25.609   7.277  19.030  1.00  0.00           O
ATOM    481  N   TYR A  76      26.626   7.885  20.958  1.00  0.00           N
ATOM    482  CA  TYR A  76      26.638   6.547  21.532  1.00  0.00           C
ATOM    483  CB  TYR A  76      27.660   6.460  22.681  1.00  0.00           C
ATOM    484  CG  TYR A  76      29.097   6.489  22.226  1.00  0.00           C
ATOM    485  CD1 TYR A  76      29.640   5.418  21.524  1.00  0.00           C
ATOM    486  CD2 TYR A  76      29.915   7.581  22.504  1.00  0.00           C
ATOM    487  CE1 TYR A  76      30.956   5.431  21.107  1.00  0.00           C
ATOM    488  CE2 TYR A  76      31.250   7.606  22.089  1.00  0.00           C
ATOM    489  CZ  TYR A  76      31.753   6.524  21.393  1.00  0.00           C
ATOM    490  OH  TYR A  76      33.055   6.522  20.972  1.00  0.00           O
ATOM    491  C   TYR A  76      25.266   6.203  22.099  1.00  0.00           C
ATOM    492  O   TYR A  76      24.805   5.061  22.001  1.00  0.00           O
ATOM    493  N   LEU A  77      24.640   7.203  22.720  1.00  0.00           N
ATOM    494  CA  LEU A  77      23.363   7.042  23.406  1.00  0.00           C
ATOM    495  CB  LEU A  77      23.602   6.788  24.896  1.00  0.00           C
ATOM    496  CG  LEU A  77      24.307   5.490  25.296  1.00  0.00           C
ATOM    497  CD1 LEU A  77      24.625   5.481  26.793  1.00  0.00           C
ATOM    498  CD2 LEU A  77      23.455   4.268  24.933  1.00  0.00           C
ATOM    499  C   LEU A  77      22.582   8.326  23.261  1.00  0.00           C
ATOM    500  O   LEU A  77      23.166   9.418  23.317  1.00  0.00           O
ATOM    501  N   SER A  78      21.267   8.208  23.091  1.00  0.00           N
ATOM    502  CA  SER A  78      20.417   9.388  22.947  1.00  0.00           C
ATOM    503  CB  SER A  78      18.973   8.969  22.651  1.00  0.00           C
ATOM    504  OG  SER A  78      18.113  10.093  22.732  1.00  0.00           O
ATOM    505  C   SER A  78      20.431  10.194  24.244  1.00  0.00           C
ATOM    506  O   SER A  78      20.536   9.628  25.340  1.00  0.00           O
ATOM    507  N   THR A  79      20.335  11.511  24.120  1.00  0.00           N
ATOM    508  CA  THR A  79      20.252  12.382  25.286  1.00  0.00           C
ATOM    509  CB  THR A  79      20.937  13.725  25.027  1.00  0.00           C
ATOM    510  OG1 THR A  79      20.315  14.354  23.898  1.00  0.00           O
ATOM    511  CG2 THR A  79      22.429  13.527  24.752  1.00  0.00           C
ATOM    512  C   THR A  79      18.815  12.704  25.637  1.00  0.00           C
ATOM    513  O   THR A  79      18.566  13.383  26.626  1.00  0.00           O
ATOM    514  N   GLY A  80      17.861  12.231  24.839  1.00  0.00           N
ATOM    515  CA  GLY A  80      16.483  12.657  25.039  1.00  0.00           C
ATOM    516  C   GLY A  80      15.430  11.568  24.940  1.00  0.00           C
ATOM    517  O   GLY A  80      14.255  11.797  25.205  1.00  0.00           O
ATOM    518  N   ALA A  81      15.832  10.343  24.558  1.00  0.00           N
ATOM    519  CA  ALA A  81      14.887   9.271  24.448  1.00  0.00           C
ATOM    520  CB  ALA A  81      14.480   8.951  23.000  1.00  0.00           C
ATOM    521  C   ALA A  81      15.519   8.034  25.006  1.00  0.00           C
ATOM    522  O   ALA A  81      16.737   7.950  25.151  1.00  0.00           O
ATOM    523  N   GLY A  82      14.677   7.036  25.340  1.00  0.00           N
ATOM    524  CA  GLY A  82      15.135   5.763  25.877  1.00  0.00           C
ATOM    525  C   GLY A  82      15.118   5.744  27.400  1.00  0.00           C
ATOM    526  O   GLY A  82      14.622   6.675  28.034  1.00  0.00           O
ATOM    527  N   GLU A  83      15.675   4.688  27.987  1.00  0.00           N
ATOM    528  CA  GLU A  83      15.681   4.527  29.440  1.00  0.00           C
ATOM    529  CB  GLU A  83      16.229   3.151  29.834  1.00  0.00           C
ATOM    530  CG  GLU A  83      15.417   1.975  29.284  1.00  0.00           C
ATOM    531  CD  GLU A  83      13.978   1.949  29.796  1.00  0.00           C
ATOM    532  OE1 GLU A  83      13.739   2.377  30.946  1.00  0.00           O
ATOM    533  OE2 GLU A  83      13.081   1.496  29.051  1.00  0.00           O
ATOM    534  C   GLU A  83      16.500   5.625  30.101  1.00  0.00           C
ATOM    535  O   GLU A  83      17.440   6.158  29.496  1.00  0.00           O
ATOM    536  N   LEU A  84      16.149   5.954  31.344  1.00  0.00           N
ATOM    537  CA  LEU A  84      16.756   7.082  32.041  1.00  0.00           C
ATOM    538  CB  LEU A  84      16.106   7.308  33.414  1.00  0.00           C
ATOM    539  CG  LEU A  84      14.893   8.232  33.516  1.00  0.00           C
ATOM    540  CD1 LEU A  84      14.728   8.737  34.955  1.00  0.00           C
ATOM    541  CD2 LEU A  84      14.992   9.401  32.537  1.00  0.00           C
ATOM    542  C   LEU A  84      18.243   6.908  32.235  1.00  0.00           C
ATOM    543  O   LEU A  84      19.001   7.882  32.138  1.00  0.00           O
ATOM    544  N   LEU A  85      18.671   5.689  32.551  1.00  0.00           N
ATOM    545  CA  LEU A  85      20.104   5.450  32.724  1.00  0.00           C
ATOM    546  CB  LEU A  85      20.379   3.998  33.091  1.00  0.00           C
ATOM    547  CG  LEU A  85      21.855   3.611  32.973  1.00  0.00           C
ATOM    548  CD1 LEU A  85      22.691   4.334  34.026  1.00  0.00           C
ATOM    549  CD2 LEU A  85      22.020   2.102  33.081  1.00  0.00           C
ATOM    550  C   LEU A  85      20.874   5.817  31.449  1.00  0.00           C
ATOM    551  O   LEU A  85      21.919   6.477  31.510  1.00  0.00           O
ATOM    552  N   PHE A  86      20.352   5.399  30.297  1.00  0.00           N
ATOM    553  CA  PHE A  86      20.987   5.700  29.014  1.00  0.00           C
ATOM    554  CB  PHE A  86      20.377   4.859  27.878  1.00  0.00           C
ATOM    555  CG  PHE A  86      20.667   3.379  28.000  1.00  0.00           C
ATOM    556  CD1 PHE A  86      21.682   2.924  28.832  1.00  0.00           C
ATOM    557  CD2 PHE A  86      19.945   2.450  27.270  1.00  0.00           C
ATOM    558  CE1 PHE A  86      21.962   1.558  28.947  1.00  0.00           C
ATOM    559  CE2 PHE A  86      20.219   1.084  27.379  1.00  0.00           C
ATOM    560  CZ  PHE A  86      21.225   0.642  28.218  1.00  0.00           C
ATOM    561  C   PHE A  86      20.970   7.191  28.662  1.00  0.00           C
ATOM    562  O   PHE A  86      21.953   7.696  28.130  1.00  0.00           O
ATOM    563  N   GLN A  87      19.868   7.890  28.950  1.00  0.00           N
ATOM    564  CA  GLN A  87      19.829   9.339  28.756  1.00  0.00           C
ATOM    565  CB  GLN A  87      18.434   9.913  29.064  1.00  0.00           C
ATOM    566  CG  GLN A  87      17.361   9.490  28.057  1.00  0.00           C
ATOM    567  CD  GLN A  87      16.067  10.275  28.204  1.00  0.00           C
ATOM    568  OE1 GLN A  87      16.082  11.502  28.370  1.00  0.00           O
ATOM    569  NE2 GLN A  87      14.937   9.572  28.130  1.00  0.00           N
ATOM    570  C   GLN A  87      20.866  10.006  29.641  1.00  0.00           C
ATOM    571  O   GLN A  87      21.594  10.897  29.204  1.00  0.00           O
ATOM    572  N   LEU A  88      20.932   9.576  30.895  1.00  0.00           N
ATOM    573  CA  LEU A  88      21.917  10.128  31.815  1.00  0.00           C
ATOM    574  CB  LEU A  88      21.867   9.432  33.174  1.00  0.00           C
ATOM    575  CG  LEU A  88      23.000   9.822  34.142  1.00  0.00           C
ATOM    576  CD1 LEU A  88      23.021  11.327  34.453  1.00  0.00           C
ATOM    577  CD2 LEU A  88      22.901   9.035  35.447  1.00  0.00           C
ATOM    578  C   LEU A  88      23.313   9.966  31.254  1.00  0.00           C
ATOM    579  O   LEU A  88      24.103  10.922  31.223  1.00  0.00           O
ATOM    580  N   VAL A  89      23.644   8.750  30.834  1.00  0.00           N
ATOM    581  CA  VAL A  89      24.987   8.526  30.327  1.00  0.00           C
ATOM    582  CB  VAL A  89      25.312   7.031  30.174  1.00  0.00           C
ATOM    583  CG1 VAL A  89      26.603   6.848  29.398  1.00  0.00           C
ATOM    584  CG2 VAL A  89      25.423   6.374  31.560  1.00  0.00           C
ATOM    585  C   VAL A  89      25.167   9.270  29.012  1.00  0.00           C
ATOM    586  O   VAL A  89      26.251   9.800  28.733  1.00  0.00           O
ATOM    587  N   GLY A  90      24.109   9.306  28.205  1.00  0.00           N
ATOM    588  CA  GLY A  90      24.168  10.014  26.934  1.00  0.00           C
ATOM    589  C   GLY A  90      24.494  11.482  27.146  1.00  0.00           C
ATOM    590  O   GLY A  90      25.253  12.072  26.374  1.00  0.00           O
ATOM    591  N   ASN A  91      23.929  12.084  28.189  1.00  0.00           N
ATOM    592  CA  ASN A  91      24.258  13.476  28.503  1.00  0.00           C
ATOM    593  CB  ASN A  91      23.188  14.103  29.400  1.00  0.00           C
ATOM    594  CG  ASN A  91      21.992  14.580  28.613  1.00  0.00           C
ATOM    595  OD1 ASN A  91      22.056  15.612  27.943  1.00  0.00           O
ATOM    596  ND2 ASN A  91      20.896  13.818  28.661  1.00  0.00           N
ATOM    597  C   ASN A  91      25.658  13.681  29.088  1.00  0.00           C
ATOM    598  O   ASN A  91      26.336  14.652  28.745  1.00  0.00           O
ATOM    599  N   LEU A  92      26.098  12.774  29.959  1.00  0.00           N
ATOM    600  CA  LEU A  92      27.388  12.948  30.629  1.00  0.00           C
ATOM    601  CB  LEU A  92      27.574  11.903  31.737  1.00  0.00           C
ATOM    602  CG  LEU A  92      26.666  12.040  32.962  1.00  0.00           C
ATOM    603  CD1 LEU A  92      27.100  11.102  34.096  1.00  0.00           C
ATOM    604  CD2 LEU A  92      26.647  13.464  33.435  1.00  0.00           C
ATOM    605  C   LEU A  92      28.533  12.852  29.623  1.00  0.00           C
ATOM    606  O   LEU A  92      29.524  13.563  29.734  1.00  0.00           O
ATOM    607  N   ILE A  93      28.375  11.977  28.628  1.00  0.00           N
ATOM    608  CA  ILE A  93      29.390  11.769  27.600  1.00  0.00           C
ATOM    609  CB  ILE A  93      28.949  10.684  26.592  1.00  0.00           C
ATOM    610  CG1 ILE A  93      28.912   9.316  27.262  1.00  0.00           C
ATOM    611  CG2 ILE A  93      29.890  10.656  25.387  1.00  0.00           C
ATOM    612  CD1 ILE A  93      28.349   8.228  26.360  1.00  0.00           C
ATOM    613  C   ILE A  93      29.675  13.030  26.788  1.00  0.00           C
ATOM    614  O   ILE A  93      30.764  13.177  26.227  1.00  0.00           O
ATOM    615  N   ALA A  94      28.650  13.888  26.641  1.00  0.00           N
ATOM    616  CA  ALA A  94      28.632  15.132  25.928  1.00  0.00           C
ATOM    617  CB  ALA A  94      27.220  15.731  25.806  1.00  0.00           C
ATOM    618  C   ALA A  94      29.521  16.205  26.512  1.00  0.00           C
ATOM    619  O   ALA A  94      29.932  17.078  25.749  1.00  0.00           O
ATOM    620  N   ILE A  95      29.801  16.221  27.849  1.00  0.00           N
ATOM    621  CA  ILE A  95      30.480  17.358  28.477  1.00  0.00           C
ATOM    622  CB  ILE A  95      30.584  17.253  30.018  1.00  0.00           C
ATOM    623  CG1 ILE A  95      31.663  16.252  30.437  1.00  0.00           C
ATOM    624  CG2 ILE A  95      29.224  16.906  30.628  1.00  0.00           C
ATOM    625  CD1 ILE A  95      31.756  16.075  31.955  1.00  0.00           C
ATOM    626  C   ILE A  95      31.861  17.542  27.850  1.00  0.00           C
ATOM    627  O   ILE A  95      32.500  16.562  27.447  1.00  0.00           O
ATOM    628  N   PRO A  96      32.327  18.803  27.762  1.00  0.00           N
ATOM    629  CA  PRO A  96      33.595  19.101  27.093  1.00  0.00           C
ATOM    630  CD  PRO A  96      31.580  20.031  28.107  1.00  0.00           C
ATOM    631  CB  PRO A  96      33.798  20.597  27.392  1.00  0.00           C
ATOM    632  CG  PRO A  96      32.372  21.133  27.399  1.00  0.00           C
ATOM    633  C   PRO A  96      34.767  18.267  27.603  1.00  0.00           C
ATOM    634  O   PRO A  96      35.624  17.870  26.811  1.00  0.00           O
ATOM    635  N   LEU A  97      34.824  18.012  28.905  1.00  0.00           N
ATOM    636  CA  LEU A  97      35.930  17.240  29.464  1.00  0.00           C
ATOM    637  CB  LEU A  97      35.693  17.011  30.955  1.00  0.00           C
ATOM    638  CG  LEU A  97      36.679  16.055  31.627  1.00  0.00           C
ATOM    639  CD1 LEU A  97      38.067  16.680  31.684  1.00  0.00           C
ATOM    640  CD2 LEU A  97      36.196  15.683  33.016  1.00  0.00           C
ATOM    641  C   LEU A  97      36.101  15.885  28.762  1.00  0.00           C
ATOM    642  O   LEU A  97      37.213  15.476  28.431  1.00  0.00           O
ATOM    643  N   PHE A  98      34.986  15.199  28.548  1.00  0.00           N
ATOM    644  CA  PHE A  98      35.000  13.870  27.958  1.00  0.00           C
ATOM    645  CB  PHE A  98      33.724  13.121  28.343  1.00  0.00           C
ATOM    646  CG  PHE A  98      33.566  12.930  29.832  1.00  0.00           C
ATOM    647  CD1 PHE A  98      34.678  12.893  30.660  1.00  0.00           C
ATOM    648  CD2 PHE A  98      32.312  12.794  30.404  1.00  0.00           C
ATOM    649  CE1 PHE A  98      34.540  12.720  32.031  1.00  0.00           C
ATOM    650  CE2 PHE A  98      32.173  12.615  31.775  1.00  0.00           C
ATOM    651  CZ  PHE A  98      33.287  12.584  32.584  1.00  0.00           C
ATOM    652  C   PHE A  98      35.188  13.895  26.440  1.00  0.00           C
ATOM    653  O   PHE A  98      35.849  13.019  25.883  1.00  0.00           O
ATOM    654  N   GLN A  99      34.617  14.898  25.777  1.00  0.00           N
ATOM    655  CA  GLN A  99      34.832  15.086  24.341  1.00  0.00           C
ATOM    656  CB  GLN A  99      34.043  16.301  23.840  1.00  0.00           C
ATOM    657  CG  GLN A  99      32.542  16.132  23.921  1.00  0.00           C
ATOM    658  CD  GLN A  99      32.028  15.083  22.959  1.00  0.00           C
ATOM    659  OE1 GLN A  99      32.164  15.218  21.731  1.00  0.00           O
ATOM    660  NE2 GLN A  99      31.438  14.017  23.509  1.00  0.00           N
ATOM    661  C   GLN A  99      36.325  15.306  24.084  1.00  0.00           C
ATOM    662  O   GLN A  99      36.910  14.733  23.166  1.00  0.00           O
ATOM    663  N   THR A 100      36.935  16.152  24.906  1.00  0.00           N
ATOM    664  CA  THR A 100      38.371  16.434  24.815  1.00  0.00           C
ATOM    665  CB  THR A 100      38.780  17.498  25.840  1.00  0.00           C
ATOM    666  OG1 THR A 100      38.101  18.720  25.533  1.00  0.00           O
ATOM    667  CG2 THR A 100      40.300  17.727  25.821  1.00  0.00           C
ATOM    668  C   THR A 100      39.213  15.197  25.074  1.00  0.00           C
ATOM    669  O   THR A 100      40.190  14.951  24.372  1.00  0.00           O
ATOM    670  N   ALA A 101      38.840  14.431  26.098  1.00  0.00           N
ATOM    671  CA  ALA A 101      39.585  13.233  26.481  1.00  0.00           C
ATOM    672  CB  ALA A 101      39.014  12.648  27.776  1.00  0.00           C
ATOM    673  C   ALA A 101      39.589  12.180  25.373  1.00  0.00           C
ATOM    674  O   ALA A 101      40.570  11.449  25.204  1.00  0.00           O
ATOM    675  N   THR A 102      38.493  12.108  24.616  1.00  0.00           N
ATOM    676  CA  THR A 102      38.387  11.158  23.518  1.00  0.00           C
ATOM    677  CB  THR A 102      36.951  10.607  23.405  1.00  0.00           C
ATOM    678  OG1 THR A 102      36.058  11.686  23.104  1.00  0.00           O
ATOM    679  CG2 THR A 102      36.516   9.955  24.737  1.00  0.00           C
ATOM    680  C   THR A 102      38.820  11.752  22.164  1.00  0.00           C
ATOM    681  O   THR A 102      38.699  11.096  21.120  1.00  0.00           O
ATOM    682  N   LEU A 103      39.318  12.986  22.182  1.00  0.00           N
ATOM    683  CA  LEU A 103      39.800  13.636  20.959  1.00  0.00           C
ATOM    684  CB  LEU A 103      40.957  12.840  20.345  1.00  0.00           C
ATOM    685  CG  LEU A 103      42.175  12.601  21.224  1.00  0.00           C
ATOM    686  CD1 LEU A 103      43.217  11.794  20.441  1.00  0.00           C
ATOM    687  CD2 LEU A 103      42.743  13.936  21.694  1.00  0.00           C
ATOM    688  C   LEU A 103      38.699  13.787  19.909  1.00  0.00           C
ATOM    689  O   LEU A 103      38.964  13.722  18.696  1.00  0.00           O
ATOM    690  N   SER A 104      37.471  13.994  20.365  1.00  0.00           N
ATOM    691  CA  SER A 104      36.339  14.045  19.461  1.00  0.00           C
ATOM    692  CB  SER A 104      35.156  13.274  20.065  1.00  0.00           C
ATOM    693  OG  SER A 104      34.115  13.153  19.114  1.00  0.00           O
ATOM    694  C   SER A 104      35.957  15.503  19.280  1.00  0.00           C
ATOM    695  O   SER A 104      35.866  16.237  20.250  1.00  0.00           O
ATOM    696  N   SER A 105      35.760  15.937  18.039  1.00  0.00           N
ATOM    697  CA  SER A 105      35.253  17.278  17.805  1.00  0.00           C
ATOM    698  CB  SER A 105      36.303  18.339  18.143  1.00  0.00           C
ATOM    699  OG  SER A 105      37.236  18.474  17.081  1.00  0.00           O
ATOM    700  C   SER A 105      34.853  17.400  16.359  1.00  0.00           C
ATOM    701  O   SER A 105      34.974  16.438  15.588  1.00  0.00           O
ATOM    702  N   GLU A 106      34.365  18.578  15.991  1.00  0.00           N
ATOM    703  CA  GLU A 106      33.906  18.792  14.626  1.00  0.00           C
ATOM    704  CB  GLU A 106      33.115  20.083  14.535  1.00  0.00           C
ATOM    705  CG  GLU A 106      31.746  19.946  15.112  1.00  0.00           C
ATOM    706  CD  GLU A 106      30.952  21.211  14.915  1.00  0.00           C
ATOM    707  OE1 GLU A 106      31.278  22.225  15.585  1.00  0.00           O
ATOM    708  OE2 GLU A 106      30.019  21.189  14.082  1.00  0.00           O
ATOM    709  C   GLU A 106      35.059  18.818  13.648  1.00  0.00           C
ATOM    710  O   GLU A 106      34.873  18.584  12.455  1.00  0.00           O
ATOM    711  N   ASP A 107      36.252  19.103  14.153  1.00  0.00           N
ATOM    712  CA  ASP A 107      37.442  19.148  13.301  1.00  0.00           C
ATOM    713  CB  ASP A 107      38.495  20.074  13.915  1.00  0.00           C
ATOM    714  CG  ASP A 107      39.721  20.237  13.033  1.00  0.00           C
ATOM    715  OD1 ASP A 107      39.799  19.584  11.974  1.00  0.00           O
ATOM    716  OD2 ASP A 107      40.622  21.013  13.410  1.00  0.00           O
ATOM    717  C   ASP A 107      37.966  17.725  13.187  1.00  0.00           C
ATOM    718  O   ASP A 107      38.875  17.312  13.926  1.00  0.00           O
ATOM    719  N   CYS A 108      37.391  16.966  12.258  1.00  0.00           N
ATOM    720  CA  CYS A 108      37.562  15.518  12.262  1.00  0.00           C
ATOM    721  CB  CYS A 108      36.323  14.864  12.906  1.00  0.00           C
ATOM    722  SG  CYS A 108      34.811  15.143  11.978  1.00  0.00           S
ATOM    723  C   CYS A 108      37.738  14.929  10.874  1.00  0.00           C
ATOM    724  O   CYS A 108      37.758  13.713  10.730  1.00  0.00           O
ATOM    725  N   LEU A 109      37.814  15.763   9.839  1.00  0.00           N
ATOM    726  CA  LEU A 109      37.937  15.207   8.483  1.00  0.00           C
ATOM    727  CB  LEU A 109      37.342  16.147   7.421  1.00  0.00           C
ATOM    728  CG  LEU A 109      35.836  16.400   7.620  1.00  0.00           C
ATOM    729  CD1 LEU A 109      35.291  17.257   6.487  1.00  0.00           C
ATOM    730  CD2 LEU A 109      35.044  15.062   7.696  1.00  0.00           C
ATOM    731  C   LEU A 109      39.400  14.889   8.206  1.00  0.00           C
ATOM    732  O   LEU A 109      40.103  15.614   7.479  1.00  0.00           O
ATOM    733  N   THR A 110      39.840  13.777   8.786  1.00  0.00           N
ATOM    734  CA  THR A 110      41.216  13.336   8.699  1.00  0.00           C
ATOM    735  CB  THR A 110      41.921  13.498  10.046  1.00  0.00           C
ATOM    736  OG1 THR A 110      41.262  12.684  11.025  1.00  0.00           O
ATOM    737  CG2 THR A 110      41.845  14.950  10.512  1.00  0.00           C
ATOM    738  C   THR A 110      41.175  11.872   8.365  1.00  0.00           C
ATOM    739  O   THR A 110      40.134  11.237   8.508  1.00  0.00           O
ATOM    740  N   LEU A 111      42.297  11.315   7.924  1.00  0.00           N
ATOM    741  CA  LEU A 111      42.328   9.894   7.603  1.00  0.00           C
ATOM    742  CB  LEU A 111      42.074   9.634   6.095  1.00  0.00           C
ATOM    743  CG  LEU A 111      42.890  10.381   5.028  1.00  0.00           C
ATOM    744  CD1 LEU A 111      44.332   9.838   4.921  1.00  0.00           C
ATOM    745  CD2 LEU A 111      42.184  10.282   3.636  1.00  0.00           C
ATOM    746  C   LEU A 111      43.658   9.307   8.054  1.00  0.00           C
ATOM    747  O   LEU A 111      44.592  10.053   8.363  1.00  0.00           O
ATOM    748  N   ASN A 112      43.730   7.978   8.123  1.00  0.00           N
ATOM    749  CA  ASN A 112      44.963   7.295   8.513  1.00  0.00           C
ATOM    750  CB  ASN A 112      44.756   6.340   9.697  1.00  0.00           C
ATOM    751  CG  ASN A 112      44.310   7.044  10.950  1.00  0.00           C
ATOM    752  OD1 ASN A 112      44.369   8.274  11.049  1.00  0.00           O
ATOM    753  ND2 ASN A 112      43.860   6.261  11.933  1.00  0.00           N
ATOM    754  C   ASN A 112      45.517   6.492   7.355  1.00  0.00           C
ATOM    755  O   ASN A 112      44.778   5.829   6.613  1.00  0.00           O
ATOM    756  N   ILE A 113      46.835   6.540   7.216  1.00  0.00           N
ATOM    757  CA  ILE A 113      47.499   5.822   6.154  1.00  0.00           C
ATOM    758  CB  ILE A 113      48.177   6.794   5.157  1.00  0.00           C
ATOM    759  CG1 ILE A 113      47.118   7.680   4.493  1.00  0.00           C
ATOM    760  CG2 ILE A 113      48.989   6.001   4.100  1.00  0.00           C
ATOM    761  CD1 ILE A 113      47.680   8.739   3.552  1.00  0.00           C
ATOM    762  C   ILE A 113      48.568   4.957   6.787  1.00  0.00           C
ATOM    763  O   ILE A 113      49.424   5.441   7.553  1.00  0.00           O
ATOM    764  N   GLN A 114      48.539   3.676   6.449  1.00  0.00           N
ATOM    765  CA  GLN A 114      49.546   2.758   6.954  1.00  0.00           C
ATOM    766  CB  GLN A 114      48.940   1.907   8.070  1.00  0.00           C
ATOM    767  CG  GLN A 114      48.354   2.753   9.193  1.00  0.00           C
ATOM    768  CD  GLN A 114      47.710   1.899  10.259  1.00  0.00           C
ATOM    769  OE1 GLN A 114      46.555   1.483  10.117  1.00  0.00           O
ATOM    770  NE2 GLN A 114      48.463   1.601  11.321  1.00  0.00           N
ATOM    771  C   GLN A 114      50.080   1.907   5.805  1.00  0.00           C
ATOM    772  O   GLN A 114      49.319   1.460   4.941  1.00  0.00           O
ATOM    773  N   ARG A 115      51.395   1.708   5.775  1.00  0.00           N
ATOM    774  CA  ARG A 115      52.010   1.078   4.625  1.00  0.00           C
ATOM    775  CB  ARG A 115      52.427   2.162   3.629  1.00  0.00           C
ATOM    776  CG  ARG A 115      53.540   3.055   4.176  1.00  0.00           C
ATOM    777  CD  ARG A 115      53.778   4.261   3.268  1.00  0.00           C
ATOM    778  NE  ARG A 115      54.998   4.990   3.632  1.00  0.00           N
ATOM    779  CZ  ARG A 115      55.526   5.970   2.906  1.00  0.00           C
ATOM    780  NH1 ARG A 115      54.962   6.323   1.753  1.00  0.00           N
ATOM    781  NH2 ARG A 115      56.618   6.596   3.331  1.00  0.00           N
ATOM    782  C   ARG A 115      53.240   0.316   5.086  1.00  0.00           C
ATOM    783  O   ARG A 115      53.733   0.544   6.191  1.00  0.00           O
ATOM    784  N   PRO A 116      53.750  -0.590   4.247  1.00  0.00           N
ATOM    785  CA  PRO A 116      54.983  -1.276   4.671  1.00  0.00           C
ATOM    786  CD  PRO A 116      53.250  -1.066   2.942  1.00  0.00           C
ATOM    787  CB  PRO A 116      55.255  -2.266   3.525  1.00  0.00           C
ATOM    788  CG  PRO A 116      53.884  -2.433   2.825  1.00  0.00           C
ATOM    789  C   PRO A 116      56.166  -0.304   4.824  1.00  0.00           C
ATOM    790  O   PRO A 116      56.305   0.658   4.048  1.00  0.00           O
ATOM    791  N   ALA A 117      57.009  -0.547   5.826  1.00  0.00           N
ATOM    792  CA  ALA A 117      58.239   0.225   5.999  1.00  0.00           C
ATOM    793  CB  ALA A 117      59.070  -0.350   7.125  1.00  0.00           C
ATOM    794  C   ALA A 117      59.039   0.197   4.698  1.00  0.00           C
ATOM    795  O   ALA A 117      59.125  -0.840   4.039  1.00  0.00           O
ATOM    796  N   GLY A 118      59.625   1.333   4.330  1.00  0.00           N
ATOM    797  CA  GLY A 118      60.442   1.403   3.128  1.00  0.00           C
ATOM    798  C   GLY A 118      59.669   1.770   1.868  1.00  0.00           C
ATOM    799  O   GLY A 118      60.263   1.986   0.811  1.00  0.00           O
ATOM    800  N   THR A 119      58.345   1.846   1.964  1.00  0.00           N
ATOM    801  CA  THR A 119      57.540   2.279   0.822  1.00  0.00           C
ATOM    802  CB  THR A 119      56.035   2.233   1.158  1.00  0.00           C
ATOM    803  OG1 THR A 119      55.682   0.899   1.550  1.00  0.00           O
ATOM    804  CG2 THR A 119      55.195   2.650  -0.053  1.00  0.00           C
ATOM    805  C   THR A 119      57.913   3.706   0.424  1.00  0.00           C
ATOM    806  O   THR A 119      58.112   4.565   1.288  1.00  0.00           O
ATOM    807  N   THR A 120      57.997   3.956  -0.882  1.00  0.00           N
ATOM    808  CA  THR A 120      58.249   5.297  -1.402  1.00  0.00           C
ATOM    809  CB  THR A 120      59.659   5.414  -2.026  1.00  0.00           C
ATOM    810  OG1 THR A 120      59.709   4.638  -3.230  1.00  0.00           O
ATOM    811  CG2 THR A 120      60.727   4.917  -1.065  1.00  0.00           C
ATOM    812  C   THR A 120      57.236   5.639  -2.492  1.00  0.00           C
ATOM    813  O   THR A 120      56.414   4.806  -2.881  1.00  0.00           O
ATOM    814  N   SER A 121      57.323   6.858  -3.012  1.00  0.00           N
ATOM    815  CA  SER A 121      56.382   7.314  -4.026  1.00  0.00           C
ATOM    816  CB  SER A 121      56.631   8.788  -4.363  1.00  0.00           C
ATOM    817  OG  SER A 121      57.964   8.989  -4.800  1.00  0.00           O
ATOM    818  C   SER A 121      56.425   6.461  -5.293  1.00  0.00           C
ATOM    819  O   SER A 121      55.497   6.498  -6.096  1.00  0.00           O
ATOM    820  N   ASN A 122      57.481   5.673  -5.469  1.00  0.00           N
ATOM    821  CA  ASN A 122      57.546   4.799  -6.642  1.00  0.00           C
ATOM    822  CB  ASN A 122      58.982   4.683  -7.174  1.00  0.00           C
ATOM    823  CG  ASN A 122      59.863   3.833  -6.285  1.00  0.00           C
ATOM    824  OD1 ASN A 122      60.604   4.353  -5.448  1.00  0.00           O
ATOM    825  ND2 ASN A 122      59.789   2.515  -6.460  1.00  0.00           N
ATOM    826  C   ASN A 122      56.965   3.398  -6.431  1.00  0.00           C
ATOM    827  O   ASN A 122      56.959   2.593  -7.364  1.00  0.00           O
ATOM    828  N   SER A 123      56.465   3.097  -5.229  1.00  0.00           N
ATOM    829  CA  SER A 123      56.082   1.712  -4.915  1.00  0.00           C
ATOM    830  CB  SER A 123      55.955   1.511  -3.400  1.00  0.00           C
ATOM    831  OG  SER A 123      57.159   1.866  -2.739  1.00  0.00           O
ATOM    832  C   SER A 123      54.826   1.203  -5.633  1.00  0.00           C
ATOM    833  O   SER A 123      54.684   0.001  -5.872  1.00  0.00           O
ATOM    834  N   SER A 124      53.900   2.101  -5.946  1.00  0.00           N
ATOM    835  CA  SER A 124      52.700   1.696  -6.688  1.00  0.00           C
ATOM    836  CB  SER A 124      53.077   1.427  -8.151  1.00  0.00           C
ATOM    837  OG  SER A 124      51.940   1.498  -8.989  1.00  0.00           O
ATOM    838  C   SER A 124      51.943   0.468  -6.124  1.00  0.00           C
ATOM    839  O   SER A 124      51.643  -0.472  -6.864  1.00  0.00           O
ATOM    840  N   LEU A 125      51.612   0.481  -4.835  1.00  0.00           N
ATOM    841  CA  LEU A 125      50.902  -0.646  -4.211  1.00  0.00           C
ATOM    842  CB  LEU A 125      51.258  -0.721  -2.716  1.00  0.00           C
ATOM    843  CG  LEU A 125      52.735  -0.939  -2.366  1.00  0.00           C
ATOM    844  CD1 LEU A 125      52.976  -0.881  -0.845  1.00  0.00           C
ATOM    845  CD2 LEU A 125      53.234  -2.273  -2.943  1.00  0.00           C
ATOM    846  C   LEU A 125      49.380  -0.478  -4.346  1.00  0.00           C
ATOM    847  O   LEU A 125      48.870   0.653  -4.381  1.00  0.00           O
ATOM    848  N   PRO A 126      48.640  -1.593  -4.415  1.00  0.00           N
ATOM    849  CA  PRO A 126      47.173  -1.453  -4.360  1.00  0.00           C
ATOM    850  CD  PRO A 126      49.080  -2.991  -4.566  1.00  0.00           C
ATOM    851  CB  PRO A 126      46.670  -2.904  -4.417  1.00  0.00           C
ATOM    852  CG  PRO A 126      47.894  -3.769  -4.096  1.00  0.00           C
ATOM    853  C   PRO A 126      46.730  -0.789  -3.044  1.00  0.00           C
ATOM    854  O   PRO A 126      47.505  -0.757  -2.084  1.00  0.00           O
ATOM    855  N   VAL A 127      45.511  -0.257  -2.998  1.00  0.00           N
ATOM    856  CA  VAL A 127      45.059   0.508  -1.838  1.00  0.00           C
ATOM    857  CB  VAL A 127      44.767   1.967  -2.225  1.00  0.00           C
ATOM    858  CG1 VAL A 127      44.240   2.750  -1.017  1.00  0.00           C
ATOM    859  CG2 VAL A 127      46.041   2.657  -2.794  1.00  0.00           C
ATOM    860  C   VAL A 127      43.780  -0.119  -1.268  1.00  0.00           C
ATOM    861  O   VAL A 127      42.858  -0.429  -2.023  1.00  0.00           O
ATOM    862  N   LEU A 128      43.749  -0.338   0.048  1.00  0.00           N
ATOM    863  CA  LEU A 128      42.531  -0.802   0.727  1.00  0.00           C
ATOM    864  CB  LEU A 128      42.823  -1.999   1.633  1.00  0.00           C
ATOM    865  CG  LEU A 128      41.633  -2.626   2.388  1.00  0.00           C
ATOM    866  CD1 LEU A 128      40.559  -3.086   1.403  1.00  0.00           C
ATOM    867  CD2 LEU A 128      42.104  -3.836   3.229  1.00  0.00           C
ATOM    868  C   LEU A 128      41.988   0.358   1.561  1.00  0.00           C
ATOM    869  O   LEU A 128      42.638   0.817   2.505  1.00  0.00           O
ATOM    870  N   PHE A 129      40.795   0.823   1.203  1.00  0.00           N
ATOM    871  CA  PHE A 129      40.222   2.065   1.730  1.00  0.00           C
ATOM    872  CB  PHE A 129      39.748   2.886   0.525  1.00  0.00           C
ATOM    873  CG  PHE A 129      39.083   4.215   0.845  1.00  0.00           C
ATOM    874  CD1 PHE A 129      37.732   4.275   1.160  1.00  0.00           C
ATOM    875  CD2 PHE A 129      39.787   5.407   0.714  1.00  0.00           C
ATOM    876  CE1 PHE A 129      37.095   5.492   1.387  1.00  0.00           C
ATOM    877  CE2 PHE A 129      39.162   6.639   0.947  1.00  0.00           C
ATOM    878  CZ  PHE A 129      37.801   6.678   1.280  1.00  0.00           C
ATOM    879  C   PHE A 129      39.065   1.636   2.618  1.00  0.00           C
ATOM    880  O   PHE A 129      38.075   1.073   2.126  1.00  0.00           O
ATOM    881  N   TRP A 130      39.195   1.878   3.924  1.00  0.00           N
ATOM    882  CA  TRP A 130      38.272   1.308   4.907  1.00  0.00           C
ATOM    883  CB  TRP A 130      39.058   0.718   6.081  1.00  0.00           C
ATOM    884  CG  TRP A 130      38.199   0.413   7.314  1.00  0.00           C
ATOM    885  CD2 TRP A 130      37.304  -0.708   7.490  1.00  0.00           C
ATOM    886  CD1 TRP A 130      38.135   1.143   8.477  1.00  0.00           C
ATOM    887  NE1 TRP A 130      37.247   0.546   9.362  1.00  0.00           N
ATOM    888  CE2 TRP A 130      36.732  -0.590   8.784  1.00  0.00           C
ATOM    889  CE3 TRP A 130      36.939  -1.804   6.688  1.00  0.00           C
ATOM    890  CZ2 TRP A 130      35.811  -1.525   9.289  1.00  0.00           C
ATOM    891  CZ3 TRP A 130      36.009  -2.742   7.199  1.00  0.00           C
ATOM    892  CH2 TRP A 130      35.467  -2.590   8.485  1.00  0.00           C
ATOM    893  C   TRP A 130      37.281   2.328   5.452  1.00  0.00           C
ATOM    894  O   TRP A 130      37.676   3.407   5.879  1.00  0.00           O
ATOM    895  N   ILE A 131      36.004   1.952   5.477  1.00  0.00           N
ATOM    896  CA  ILE A 131      34.931   2.829   5.949  1.00  0.00           C
ATOM    897  CB  ILE A 131      33.876   3.062   4.827  1.00  0.00           C
ATOM    898  CG1 ILE A 131      34.551   3.550   3.532  1.00  0.00           C
ATOM    899  CG2 ILE A 131      32.824   4.089   5.263  1.00  0.00           C
ATOM    900  CD1 ILE A 131      33.566   3.784   2.345  1.00  0.00           C
ATOM    901  C   ILE A 131      34.252   2.170   7.167  1.00  0.00           C
ATOM    902  O   ILE A 131      33.595   1.125   7.033  1.00  0.00           O
ATOM    903  N   PHE A 132      34.434   2.753   8.353  1.00  0.00           N
ATOM    904  CA  PHE A 132      33.908   2.154   9.589  1.00  0.00           C
ATOM    905  CB  PHE A 132      34.408   2.902  10.844  1.00  0.00           C
ATOM    906  CG  PHE A 132      33.922   4.340  10.934  1.00  0.00           C
ATOM    907  CD1 PHE A 132      32.616   4.623  11.321  1.00  0.00           C
ATOM    908  CD2 PHE A 132      34.768   5.410  10.617  1.00  0.00           C
ATOM    909  CE1 PHE A 132      32.150   5.962  11.401  1.00  0.00           C
ATOM    910  CE2 PHE A 132      34.313   6.728  10.678  1.00  0.00           C
ATOM    911  CZ  PHE A 132      32.996   7.004  11.079  1.00  0.00           C
ATOM    912  C   PHE A 132      32.386   2.128   9.590  1.00  0.00           C
ATOM    913  O   PHE A 132      31.723   2.870   8.848  1.00  0.00           O
ATOM    914  N   GLY A 133      31.838   1.262  10.433  1.00  0.00           N
ATOM    915  CA  GLY A 133      30.408   1.190  10.638  1.00  0.00           C
ATOM    916  C   GLY A 133      30.054   1.629  12.049  1.00  0.00           C
ATOM    917  O   GLY A 133      30.829   1.435  12.982  1.00  0.00           O
ATOM    918  N   GLY A 134      28.873   2.210  12.212  1.00  0.00           N
ATOM    919  CA  GLY A 134      28.417   2.667  13.516  1.00  0.00           C
ATOM    920  C   GLY A 134      26.992   3.186  13.442  1.00  0.00           C
ATOM    921  O   GLY A 134      26.616   4.142  14.138  1.00  0.00           O
ATOM    922  N   GLY A 135      26.197   2.544  12.593  1.00  0.00           N
ATOM    923  CA  GLY A 135      24.787   2.855  12.469  1.00  0.00           C
ATOM    924  C   GLY A 135      24.535   4.276  12.014  1.00  0.00           C
ATOM    925  O   GLY A 135      23.468   4.821  12.291  1.00  0.00           O
ATOM    926  N   PHE A 136      25.511   4.862  11.315  1.00  0.00           N
ATOM    927  CA  PHE A 136      25.439   6.249  10.858  1.00  0.00           C
ATOM    928  CB  PHE A 136      24.312   6.429   9.810  1.00  0.00           C
ATOM    929  CG  PHE A 136      24.516   5.600   8.556  1.00  0.00           C
ATOM    930  CD1 PHE A 136      25.490   5.953   7.630  1.00  0.00           C
ATOM    931  CD2 PHE A 136      23.779   4.438   8.338  1.00  0.00           C
ATOM    932  CE1 PHE A 136      25.703   5.175   6.478  1.00  0.00           C
ATOM    933  CE2 PHE A 136      23.989   3.652   7.187  1.00  0.00           C
ATOM    934  CZ  PHE A 136      24.948   4.029   6.264  1.00  0.00           C
ATOM    935  C   PHE A 136      25.284   7.236  12.022  1.00  0.00           C
ATOM    936  O   PHE A 136      24.910   8.404  11.825  1.00  0.00           O
ATOM    937  N   GLU A 137      25.641   6.784  13.221  1.00  0.00           N
ATOM    938  CA  GLU A 137      25.489   7.616  14.427  1.00  0.00           C
ATOM    939  CB  GLU A 137      24.340   7.068  15.292  1.00  0.00           C
ATOM    940  CG  GLU A 137      23.027   7.187  14.547  1.00  0.00           C
ATOM    941  CD  GLU A 137      21.816   6.586  15.258  1.00  0.00           C
ATOM    942  OE1 GLU A 137      21.966   5.941  16.320  1.00  0.00           O
ATOM    943  OE2 GLU A 137      20.695   6.785  14.727  1.00  0.00           O
ATOM    944  C   GLU A 137      26.765   7.720  15.236  1.00  0.00           C
ATOM    945  O   GLU A 137      26.973   8.684  15.964  1.00  0.00           O
ATOM    946  N   LEU A 138      27.630   6.720  15.099  1.00  0.00           N
ATOM    947  CA  LEU A 138      28.884   6.744  15.812  1.00  0.00           C
ATOM    948  CB  LEU A 138      28.739   6.045  17.171  1.00  0.00           C
ATOM    949  CG  LEU A 138      28.413   4.560  17.039  1.00  0.00           C
ATOM    950  CD1 LEU A 138      29.696   3.713  17.049  1.00  0.00           C
ATOM    951  CD2 LEU A 138      27.420   4.117  18.150  1.00  0.00           C
ATOM    952  C   LEU A 138      29.927   6.020  14.981  1.00  0.00           C
ATOM    953  O   LEU A 138      29.619   5.445  13.926  1.00  0.00           O
ATOM    954  N   GLY A 139      31.152   6.019  15.488  1.00  0.00           N
ATOM    955  CA  GLY A 139      32.269   5.378  14.805  1.00  0.00           C
ATOM    956  C   GLY A 139      33.378   6.359  14.424  1.00  0.00           C
ATOM    957  O   GLY A 139      33.159   7.577  14.300  1.00  0.00           O
ATOM    958  N   THR A 140      34.578   5.822  14.229  1.00  0.00           N
ATOM    959  CA  THR A 140      35.738   6.624  13.836  1.00  0.00           C
ATOM    960  CB  THR A 140      36.253   7.466  15.018  1.00  0.00           C
ATOM    961  OG1 THR A 140      37.562   7.982  14.726  1.00  0.00           O
ATOM    962  CG2 THR A 140      36.348   6.588  16.264  1.00  0.00           C
ATOM    963  C   THR A 140      36.825   5.657  13.399  1.00  0.00           C
ATOM    964  O   THR A 140      36.730   4.455  13.662  1.00  0.00           O
ATOM    965  N   ASN A 141      37.848   6.164  12.719  1.00  0.00           N
ATOM    966  CA  ASN A 141      38.942   5.300  12.308  1.00  0.00           C
ATOM    967  CB  ASN A 141      39.714   5.895  11.116  1.00  0.00           C
ATOM    968  CG  ASN A 141      40.275   7.261  11.424  1.00  0.00           C
ATOM    969  OD1 ASN A 141      40.147   7.744  12.561  1.00  0.00           O
ATOM    970  ND2 ASN A 141      40.882   7.910  10.416  1.00  0.00           N
ATOM    971  C   ASN A 141      39.898   5.060  13.481  1.00  0.00           C
ATOM    972  O   ASN A 141      40.816   4.259  13.363  1.00  0.00           O
ATOM    973  N   GLN A 142      39.677   5.732  14.614  1.00  0.00           N
ATOM    974  CA  GLN A 142      40.607   5.632  15.744  1.00  0.00           C
ATOM    975  CB  GLN A 142      40.107   6.423  16.961  1.00  0.00           C
ATOM    976  CG  GLN A 142      40.233   7.929  16.863  1.00  0.00           C
ATOM    977  CD  GLN A 142      39.582   8.601  18.041  1.00  0.00           C
ATOM    978  OE1 GLN A 142      38.632   8.064  18.612  1.00  0.00           O
ATOM    979  NE2 GLN A 142      40.102   9.762  18.438  1.00  0.00           N
ATOM    980  C   GLN A 142      40.905   4.199  16.182  1.00  0.00           C
ATOM    981  O   GLN A 142      42.034   3.900  16.586  1.00  0.00           O
ATOM    982  N   TYR A 143      39.904   3.318  16.134  1.00  0.00           N
ATOM    983  CA  TYR A 143      40.136   1.952  16.607  1.00  0.00           C
ATOM    984  CB  TYR A 143      39.183   1.546  17.744  1.00  0.00           C
ATOM    985  CG  TYR A 143      37.741   1.971  17.575  1.00  0.00           C
ATOM    986  CD1 TYR A 143      36.836   1.179  16.882  1.00  0.00           C
ATOM    987  CD2 TYR A 143      37.278   3.156  18.139  1.00  0.00           C
ATOM    988  CE1 TYR A 143      35.519   1.556  16.747  1.00  0.00           C
ATOM    989  CE2 TYR A 143      35.959   3.545  18.000  1.00  0.00           C
ATOM    990  CZ  TYR A 143      35.086   2.746  17.305  1.00  0.00           C
ATOM    991  OH  TYR A 143      33.768   3.126  17.166  1.00  0.00           O
ATOM    992  C   TYR A 143      40.107   0.926  15.495  1.00  0.00           C
ATOM    993  O   TYR A 143      39.814  -0.244  15.737  1.00  0.00           O
ATOM    994  N   TYR A 144      40.444   1.364  14.283  1.00  0.00           N
ATOM    995  CA  TYR A 144      40.611   0.455  13.148  1.00  0.00           C
ATOM    996  CB  TYR A 144      39.588   0.771  12.043  1.00  0.00           C
ATOM    997  CG  TYR A 144      38.163   0.481  12.477  1.00  0.00           C
ATOM    998  CD1 TYR A 144      37.660  -0.820  12.468  1.00  0.00           C
ATOM    999  CD2 TYR A 144      37.341   1.495  12.938  1.00  0.00           C
ATOM   1000  CE1 TYR A 144      36.357  -1.089  12.882  1.00  0.00           C
ATOM   1001  CE2 TYR A 144      36.030   1.235  13.347  1.00  0.00           C
ATOM   1002  CZ  TYR A 144      35.550  -0.053  13.322  1.00  0.00           C
ATOM   1003  OH  TYR A 144      34.261  -0.314  13.734  1.00  0.00           O
ATOM   1004  C   TYR A 144      42.024   0.599  12.607  1.00  0.00           C
ATOM   1005  O   TYR A 144      42.267   1.329  11.624  1.00  0.00           O
ATOM   1006  N   ASP A 145      42.946  -0.108  13.258  1.00  0.00           N
ATOM   1007  CA  ASP A 145      44.366  -0.025  12.953  1.00  0.00           C
ATOM   1008  CB  ASP A 145      45.160  -0.149  14.256  1.00  0.00           C
ATOM   1009  CG  ASP A 145      46.661   0.082  14.066  1.00  0.00           C
ATOM   1010  OD1 ASP A 145      47.250  -0.443  13.093  1.00  0.00           O
ATOM   1011  OD2 ASP A 145      47.248   0.793  14.907  1.00  0.00           O
ATOM   1012  C   ASP A 145      44.700  -1.177  12.023  1.00  0.00           C
ATOM   1013  O   ASP A 145      44.418  -2.329  12.348  1.00  0.00           O
ATOM   1014  N   GLY A 146      45.266  -0.883  10.853  1.00  0.00           N
ATOM   1015  CA  GLY A 146      45.436  -1.921   9.852  1.00  0.00           C
ATOM   1016  C   GLY A 146      46.713  -2.728  10.027  1.00  0.00           C
ATOM   1017  O   GLY A 146      47.091  -3.516   9.148  1.00  0.00           O
ATOM   1018  N   ILE A 147      47.382  -2.547  11.159  1.00  0.00           N
ATOM   1019  CA  ILE A 147      48.665  -3.225  11.359  1.00  0.00           C
ATOM   1020  CB  ILE A 147      49.311  -2.881  12.728  1.00  0.00           C
ATOM   1021  CG1 ILE A 147      50.021  -1.521  12.634  1.00  0.00           C
ATOM   1022  CG2 ILE A 147      50.331  -3.955  13.151  1.00  0.00           C
ATOM   1023  CD1 ILE A 147      50.211  -0.797  13.976  1.00  0.00           C
ATOM   1024  C   ILE A 147      48.568  -4.738  11.130  1.00  0.00           C
ATOM   1025  O   ILE A 147      49.383  -5.308  10.404  1.00  0.00           O
ATOM   1026  N   ASP A 148      47.564  -5.383  11.715  1.00  0.00           N
ATOM   1027  CA  ASP A 148      47.438  -6.835  11.609  1.00  0.00           C
ATOM   1028  CB  ASP A 148      46.353  -7.347  12.563  1.00  0.00           C
ATOM   1029  CG  ASP A 148      46.726  -7.147  14.023  1.00  0.00           C
ATOM   1030  OD1 ASP A 148      47.886  -7.444  14.390  1.00  0.00           O
ATOM   1031  OD2 ASP A 148      45.867  -6.685  14.802  1.00  0.00           O
ATOM   1032  C   ASP A 148      47.164  -7.308  10.184  1.00  0.00           C
ATOM   1033  O   ASP A 148      47.734  -8.304   9.727  1.00  0.00           O
ATOM   1034  N   LEU A 149      46.293  -6.595   9.482  1.00  0.00           N
ATOM   1035  CA  LEU A 149      45.948  -6.963   8.121  1.00  0.00           C
ATOM   1036  CB  LEU A 149      44.736  -6.153   7.664  1.00  0.00           C
ATOM   1037  CG  LEU A 149      43.814  -6.723   6.588  1.00  0.00           C
ATOM   1038  CD1 LEU A 149      43.533  -8.202   6.812  1.00  0.00           C
ATOM   1039  CD2 LEU A 149      42.516  -5.939   6.582  1.00  0.00           C
ATOM   1040  C   LEU A 149      47.121  -6.711   7.184  1.00  0.00           C
ATOM   1041  O   LEU A 149      47.393  -7.505   6.283  1.00  0.00           O
ATOM   1042  N   LEU A 150      47.809  -5.592   7.387  1.00  0.00           N
ATOM   1043  CA  LEU A 150      48.953  -5.259   6.544  1.00  0.00           C
ATOM   1044  CB  LEU A 150      49.387  -3.820   6.814  1.00  0.00           C
ATOM   1045  CG  LEU A 150      50.377  -3.217   5.816  1.00  0.00           C
ATOM   1046  CD1 LEU A 150      50.193  -3.809   4.410  1.00  0.00           C
ATOM   1047  CD2 LEU A 150      50.243  -1.703   5.804  1.00  0.00           C
ATOM   1048  C   LEU A 150      50.102  -6.239   6.810  1.00  0.00           C
ATOM   1049  O   LEU A 150      50.849  -6.623   5.902  1.00  0.00           O
ATOM   1050  N   THR A 151      50.233  -6.659   8.060  1.00  0.00           N
ATOM   1051  CA  THR A 151      51.275  -7.623   8.400  1.00  0.00           C
ATOM   1052  CB  THR A 151      51.317  -7.890   9.918  1.00  0.00           C
ATOM   1053  OG1 THR A 151      51.704  -6.683  10.590  1.00  0.00           O
ATOM   1054  CG2 THR A 151      52.326  -9.009  10.260  1.00  0.00           C
ATOM   1055  C   THR A 151      51.026  -8.901   7.599  1.00  0.00           C
ATOM   1056  O   THR A 151      51.938  -9.459   6.997  1.00  0.00           O
ATOM   1057  N   GLU A 152      49.776  -9.344   7.567  1.00  0.00           N
ATOM   1058  CA  GLU A 152      49.390 -10.515   6.786  1.00  0.00           C
ATOM   1059  CB  GLU A 152      47.916 -10.856   7.041  1.00  0.00           C
ATOM   1060  CG  GLU A 152      47.459 -12.123   6.319  1.00  0.00           C
ATOM   1061  CD  GLU A 152      48.215 -13.357   6.808  1.00  0.00           C
ATOM   1062  OE1 GLU A 152      48.750 -13.317   7.939  1.00  0.00           O
ATOM   1063  OE2 GLU A 152      48.268 -14.365   6.069  1.00  0.00           O
ATOM   1064  C   GLU A 152      49.612 -10.292   5.290  1.00  0.00           C
ATOM   1065  O   GLU A 152      50.097 -11.178   4.584  1.00  0.00           O
ATOM   1066  N   GLY A 153      49.256  -9.113   4.793  1.00  0.00           N
ATOM   1067  CA  GLY A 153      49.498  -8.830   3.388  1.00  0.00           C
ATOM   1068  C   GLY A 153      50.972  -8.974   3.047  1.00  0.00           C
ATOM   1069  O   GLY A 153      51.338  -9.618   2.061  1.00  0.00           O
ATOM   1070  N   ILE A 154      51.819  -8.345   3.852  1.00  0.00           N
ATOM   1071  CA  ILE A 154      53.261  -8.438   3.655  1.00  0.00           C
ATOM   1072  CB  ILE A 154      54.013  -7.618   4.713  1.00  0.00           C
ATOM   1073  CG1 ILE A 154      53.739  -6.129   4.498  1.00  0.00           C
ATOM   1074  CG2 ILE A 154      55.526  -7.881   4.651  1.00  0.00           C
ATOM   1075  CD1 ILE A 154      54.029  -5.268   5.713  1.00  0.00           C
ATOM   1076  C   ILE A 154      53.712  -9.900   3.667  1.00  0.00           C
ATOM   1077  O   ILE A 154      54.466 -10.323   2.789  1.00  0.00           O
ATOM   1078  N   SER A 155      53.241 -10.688   4.635  1.00  0.00           N
ATOM   1079  CA  SER A 155      53.664 -12.086   4.700  1.00  0.00           C
ATOM   1080  CB  SER A 155      53.324 -12.742   6.053  1.00  0.00           C
ATOM   1081  OG  SER A 155      51.967 -13.141   6.103  1.00  0.00           O
ATOM   1082  C   SER A 155      53.142 -12.914   3.524  1.00  0.00           C
ATOM   1083  O   SER A 155      53.696 -13.972   3.236  1.00  0.00           O
ATOM   1084  N   LEU A 156      52.101 -12.445   2.833  1.00  0.00           N
ATOM   1085  CA  LEU A 156      51.624 -13.162   1.643  1.00  0.00           C
ATOM   1086  CB  LEU A 156      50.091 -13.064   1.508  1.00  0.00           C
ATOM   1087  CG  LEU A 156      49.234 -13.745   2.578  1.00  0.00           C
ATOM   1088  CD1 LEU A 156      47.787 -13.236   2.501  1.00  0.00           C
ATOM   1089  CD2 LEU A 156      49.285 -15.272   2.441  1.00  0.00           C
ATOM   1090  C   LEU A 156      52.288 -12.659   0.358  1.00  0.00           C
ATOM   1091  O   LEU A 156      51.966 -13.115  -0.740  1.00  0.00           O
ATOM   1092  N   GLY A 157      53.204 -11.707   0.490  1.00  0.00           N
ATOM   1093  CA  GLY A 157      53.812 -11.095  -0.677  1.00  0.00           C
ATOM   1094  C   GLY A 157      52.799 -10.272  -1.461  1.00  0.00           C
ATOM   1095  O   GLY A 157      52.942 -10.096  -2.675  1.00  0.00           O
ATOM   1096  N   GLU A 158      51.776  -9.761  -0.773  1.00  0.00           N
ATOM   1097  CA  GLU A 158      50.761  -8.923  -1.421  1.00  0.00           C
ATOM   1098  CB  GLU A 158      49.458  -9.698  -1.623  1.00  0.00           C
ATOM   1099  CG  GLU A 158      49.574 -10.764  -2.698  1.00  0.00           C
ATOM   1100  CD  GLU A 158      48.274 -11.493  -2.944  1.00  0.00           C
ATOM   1101  OE1 GLU A 158      47.606 -11.887  -1.956  1.00  0.00           O
ATOM   1102  OE2 GLU A 158      47.932 -11.677  -4.130  1.00  0.00           O
ATOM   1103  C   GLU A 158      50.522  -7.680  -0.597  1.00  0.00           C
ATOM   1104  O   GLU A 158      49.441  -7.498  -0.037  1.00  0.00           O
ATOM   1105  N   PRO A 159      51.549  -6.827  -0.509  1.00  0.00           N
ATOM   1106  CA  PRO A 159      51.499  -5.627   0.327  1.00  0.00           C
ATOM   1107  CD  PRO A 159      52.831  -6.950  -1.233  1.00  0.00           C
ATOM   1108  CB  PRO A 159      52.934  -5.082   0.243  1.00  0.00           C
ATOM   1109  CG  PRO A 159      53.445  -5.571  -1.071  1.00  0.00           C
ATOM   1110  C   PRO A 159      50.507  -4.634  -0.260  1.00  0.00           C
ATOM   1111  O   PRO A 159      50.214  -4.699  -1.451  1.00  0.00           O
ATOM   1112  N   PHE A 160      49.973  -3.754   0.574  1.00  0.00           N
ATOM   1113  CA  PHE A 160      49.047  -2.724   0.117  1.00  0.00           C
ATOM   1114  CB  PHE A 160      47.587  -3.241   0.132  1.00  0.00           C
ATOM   1115  CG  PHE A 160      47.138  -3.793   1.468  1.00  0.00           C
ATOM   1116  CD1 PHE A 160      47.383  -5.120   1.808  1.00  0.00           C
ATOM   1117  CD2 PHE A 160      46.472  -2.987   2.380  1.00  0.00           C
ATOM   1118  CE1 PHE A 160      46.964  -5.636   3.040  1.00  0.00           C
ATOM   1119  CE2 PHE A 160      46.058  -3.488   3.620  1.00  0.00           C
ATOM   1120  CZ  PHE A 160      46.299  -4.821   3.946  1.00  0.00           C
ATOM   1121  C   PHE A 160      49.190  -1.509   1.011  1.00  0.00           C
ATOM   1122  O   PHE A 160      49.863  -1.568   2.040  1.00  0.00           O
ATOM   1123  N   ILE A 161      48.562  -0.407   0.616  1.00  0.00           N
ATOM   1124  CA  ILE A 161      48.465   0.762   1.474  1.00  0.00           C
ATOM   1125  CB  ILE A 161      48.534   2.069   0.655  1.00  0.00           C
ATOM   1126  CG1 ILE A 161      49.716   2.050  -0.336  1.00  0.00           C
ATOM   1127  CG2 ILE A 161      48.532   3.293   1.576  1.00  0.00           C
ATOM   1128  CD1 ILE A 161      51.094   2.222   0.296  1.00  0.00           C
ATOM   1129  C   ILE A 161      47.093   0.719   2.142  1.00  0.00           C
ATOM   1130  O   ILE A 161      46.085   0.598   1.452  1.00  0.00           O
ATOM   1131  N   PHE A 162      47.056   0.811   3.471  1.00  0.00           N
ATOM   1132  CA  PHE A 162      45.785   0.825   4.206  1.00  0.00           C
ATOM   1133  CB  PHE A 162      45.905   0.078   5.539  1.00  0.00           C
ATOM   1134  CG  PHE A 162      44.584  -0.058   6.288  1.00  0.00           C
ATOM   1135  CD1 PHE A 162      43.560  -0.858   5.783  1.00  0.00           C
ATOM   1136  CD2 PHE A 162      44.379   0.596   7.490  1.00  0.00           C
ATOM   1137  CE1 PHE A 162      42.347  -0.994   6.469  1.00  0.00           C
ATOM   1138  CE2 PHE A 162      43.177   0.467   8.175  1.00  0.00           C
ATOM   1139  CZ  PHE A 162      42.166  -0.336   7.666  1.00  0.00           C
ATOM   1140  C   PHE A 162      45.385   2.267   4.487  1.00  0.00           C
ATOM   1141  O   PHE A 162      46.174   3.037   5.024  1.00  0.00           O
ATOM   1142  N   VAL A 163      44.172   2.637   4.090  1.00  0.00           N
ATOM   1143  CA  VAL A 163      43.656   3.979   4.325  1.00  0.00           C
ATOM   1144  CB  VAL A 163      43.404   4.715   3.005  1.00  0.00           C
ATOM   1145  CG1 VAL A 163      42.760   6.084   3.269  1.00  0.00           C
ATOM   1146  CG2 VAL A 163      44.722   4.892   2.218  1.00  0.00           C
ATOM   1147  C   VAL A 163      42.328   3.832   5.067  1.00  0.00           C
ATOM   1148  O   VAL A 163      41.430   3.111   4.607  1.00  0.00           O
ATOM   1149  N   ALA A 164      42.221   4.484   6.222  1.00  0.00           N
ATOM   1150  CA  ALA A 164      41.003   4.409   7.046  1.00  0.00           C
ATOM   1151  CB  ALA A 164      41.254   3.605   8.329  1.00  0.00           C
ATOM   1152  C   ALA A 164      40.533   5.821   7.369  1.00  0.00           C
ATOM   1153  O   ALA A 164      41.276   6.628   7.926  1.00  0.00           O
ATOM   1154  N   ILE A 165      39.293   6.133   7.010  1.00  0.00           N
ATOM   1155  CA  ILE A 165      38.873   7.522   7.075  1.00  0.00           C
ATOM   1156  CB  ILE A 165      38.109   7.902   5.806  1.00  0.00           C
ATOM   1157  CG1 ILE A 165      36.820   7.079   5.704  1.00  0.00           C
ATOM   1158  CG2 ILE A 165      38.994   7.706   4.555  1.00  0.00           C
ATOM   1159  CD1 ILE A 165      35.803   7.594   4.646  1.00  0.00           C
ATOM   1160  C   ILE A 165      37.925   7.806   8.239  1.00  0.00           C
ATOM   1161  O   ILE A 165      37.237   6.915   8.723  1.00  0.00           O
ATOM   1162  N   ASN A 166      37.870   9.066   8.655  1.00  0.00           N
ATOM   1163  CA  ASN A 166      36.715   9.558   9.399  1.00  0.00           C
ATOM   1164  CB  ASN A 166      37.125  10.702  10.326  1.00  0.00           C
ATOM   1165  CG  ASN A 166      37.736  10.209  11.616  1.00  0.00           C
ATOM   1166  OD1 ASN A 166      37.345   9.156  12.140  1.00  0.00           O
ATOM   1167  ND2 ASN A 166      38.713  10.965  12.139  1.00  0.00           N
ATOM   1168  C   ASN A 166      35.684  10.090   8.427  1.00  0.00           C
ATOM   1169  O   ASN A 166      36.035  10.546   7.339  1.00  0.00           O
ATOM   1170  N   TYR A 167      34.408  10.018   8.801  1.00  0.00           N
ATOM   1171  CA  TYR A 167      33.358  10.747   8.092  1.00  0.00           C
ATOM   1172  CB  TYR A 167      32.698   9.903   6.970  1.00  0.00           C
ATOM   1173  CG  TYR A 167      31.995   8.628   7.442  1.00  0.00           C
ATOM   1174  CD1 TYR A 167      32.704   7.439   7.583  1.00  0.00           C
ATOM   1175  CD2 TYR A 167      30.611   8.603   7.696  1.00  0.00           C
ATOM   1176  CE1 TYR A 167      32.077   6.262   8.010  1.00  0.00           C
ATOM   1177  CE2 TYR A 167      29.974   7.415   8.120  1.00  0.00           C
ATOM   1178  CZ  TYR A 167      30.733   6.254   8.282  1.00  0.00           C
ATOM   1179  OH  TYR A 167      30.166   5.063   8.680  1.00  0.00           O
ATOM   1180  C   TYR A 167      32.341  11.176   9.145  1.00  0.00           C
ATOM   1181  O   TYR A 167      32.245  10.555  10.208  1.00  0.00           O
ATOM   1182  N   ARG A 168      31.609  12.258   8.873  1.00  0.00           N
ATOM   1183  CA  ARG A 168      30.651  12.769   9.846  1.00  0.00           C
ATOM   1184  CB  ARG A 168      30.156  14.171   9.447  1.00  0.00           C
ATOM   1185  CG  ARG A 168      31.158  15.289   9.734  1.00  0.00           C
ATOM   1186  CD  ARG A 168      30.704  16.600   9.093  1.00  0.00           C
ATOM   1187  NE  ARG A 168      30.928  16.616   7.636  1.00  0.00           N
ATOM   1188  CZ  ARG A 168      30.600  17.649   6.866  1.00  0.00           C
ATOM   1189  NH1 ARG A 168      30.002  18.711   7.409  1.00  0.00           N
ATOM   1190  NH2 ARG A 168      30.869  17.628   5.569  1.00  0.00           N
ATOM   1191  C   ARG A 168      29.466  11.830   9.971  1.00  0.00           C
ATOM   1192  O   ARG A 168      28.947  11.336   8.967  1.00  0.00           O
ATOM   1193  N   VAL A 169      29.031  11.608  11.212  1.00  0.00           N
ATOM   1194  CA  VAL A 169      27.906  10.727  11.501  1.00  0.00           C
ATOM   1195  CB  VAL A 169      28.368   9.435  12.227  1.00  0.00           C
ATOM   1196  CG1 VAL A 169      29.143   8.514  11.256  1.00  0.00           C
ATOM   1197  CG2 VAL A 169      29.230   9.785  13.444  1.00  0.00           C
ATOM   1198  C   VAL A 169      26.829  11.472  12.316  1.00  0.00           C
ATOM   1199  O   VAL A 169      27.000  12.655  12.659  1.00  0.00           O
ATOM   1200  N   GLY A 170      25.729  10.787  12.604  1.00  0.00           N
ATOM   1201  CA  GLY A 170      24.614  11.385  13.321  1.00  0.00           C
ATOM   1202  C   GLY A 170      24.138  12.670  12.668  1.00  0.00           C
ATOM   1203  O   GLY A 170      24.110  12.796  11.431  1.00  0.00           O
ATOM   1204  N   GLY A 171      23.771  13.646  13.493  1.00  0.00           N
ATOM   1205  CA  GLY A 171      23.237  14.897  12.975  1.00  0.00           C
ATOM   1206  C   GLY A 171      24.256  15.827  12.339  1.00  0.00           C
ATOM   1207  O   GLY A 171      23.884  16.863  11.761  1.00  0.00           O
ATOM   1208  N   PHE A 172      25.539  15.482  12.439  1.00  0.00           N
ATOM   1209  CA  PHE A 172      26.572  16.263  11.759  1.00  0.00           C
ATOM   1210  CB  PHE A 172      27.914  16.164  12.503  1.00  0.00           C
ATOM   1211  CG  PHE A 172      27.873  16.708  13.910  1.00  0.00           C
ATOM   1212  CD1 PHE A 172      27.321  15.958  14.943  1.00  0.00           C
ATOM   1213  CD2 PHE A 172      28.398  17.973  14.203  1.00  0.00           C
ATOM   1214  CE1 PHE A 172      27.286  16.461  16.249  1.00  0.00           C
ATOM   1215  CE2 PHE A 172      28.384  18.478  15.513  1.00  0.00           C
ATOM   1216  CZ  PHE A 172      27.823  17.720  16.535  1.00  0.00           C
ATOM   1217  C   PHE A 172      26.756  15.797  10.310  1.00  0.00           C
ATOM   1218  O   PHE A 172      27.265  16.549   9.470  1.00  0.00           O
ATOM   1219  N   GLY A 173      26.361  14.555  10.030  1.00  0.00           N
ATOM   1220  CA  GLY A 173      26.552  13.973   8.713  1.00  0.00           C
ATOM   1221  C   GLY A 173      25.291  13.547   7.971  1.00  0.00           C
ATOM   1222  O   GLY A 173      25.306  13.447   6.748  1.00  0.00           O
ATOM   1223  N   PHE A 174      24.194  13.305   8.685  1.00  0.00           N
ATOM   1224  CA  PHE A 174      22.992  12.790   8.023  1.00  0.00           C
ATOM   1225  CB  PHE A 174      22.892  11.267   8.169  1.00  0.00           C
ATOM   1226  CG  PHE A 174      24.048  10.543   7.514  1.00  0.00           C
ATOM   1227  CD1 PHE A 174      24.013  10.250   6.153  1.00  0.00           C
ATOM   1228  CD2 PHE A 174      25.202  10.244   8.232  1.00  0.00           C
ATOM   1229  CE1 PHE A 174      25.099   9.626   5.520  1.00  0.00           C
ATOM   1230  CE2 PHE A 174      26.288   9.610   7.613  1.00  0.00           C
ATOM   1231  CZ  PHE A 174      26.235   9.305   6.256  1.00  0.00           C
ATOM   1232  C   PHE A 174      21.702  13.472   8.462  1.00  0.00           C
ATOM   1233  O   PHE A 174      20.625  12.903   8.331  1.00  0.00           O
ATOM   1234  N   LEU A 175      21.812  14.706   8.939  1.00  0.00           N
ATOM   1235  CA  LEU A 175      20.618  15.505   9.203  1.00  0.00           C
ATOM   1236  CB  LEU A 175      21.005  16.836   9.848  1.00  0.00           C
ATOM   1237  CG  LEU A 175      19.857  17.647  10.457  1.00  0.00           C
ATOM   1238  CD1 LEU A 175      19.170  16.862  11.573  1.00  0.00           C
ATOM   1239  CD2 LEU A 175      20.379  18.986  10.994  1.00  0.00           C
ATOM   1240  C   LEU A 175      19.930  15.737   7.849  1.00  0.00           C
ATOM   1241  O   LEU A 175      20.608  15.933   6.829  1.00  0.00           O
ATOM   1242  N   GLY A 176      18.593  15.698   7.836  1.00  0.00           N
ATOM   1243  CA  GLY A 176      17.841  15.840   6.601  1.00  0.00           C
ATOM   1244  C   GLY A 176      16.760  16.900   6.723  1.00  0.00           C
ATOM   1245  O   GLY A 176      16.925  17.862   7.483  1.00  0.00           O
ATOM   1246  N   GLY A 177      15.661  16.732   5.987  1.00  0.00           N
ATOM   1247  CA  GLY A 177      14.609  17.747   5.935  1.00  0.00           C
ATOM   1248  C   GLY A 177      14.713  18.639   4.709  1.00  0.00           C
ATOM   1249  O   GLY A 177      15.710  18.594   3.979  1.00  0.00           O
ATOM   1250  N   LYS A 178      13.683  19.450   4.464  1.00  0.00           N
ATOM   1251  CA  LYS A 178      13.619  20.211   3.214  1.00  0.00           C
ATOM   1252  CB  LYS A 178      12.196  20.741   2.979  1.00  0.00           C
ATOM   1253  CG  LYS A 178      11.695  21.713   4.050  1.00  0.00           C
ATOM   1254  CD  LYS A 178      10.180  21.916   3.883  1.00  0.00           C
ATOM   1255  CE  LYS A 178       9.732  23.273   4.398  1.00  0.00           C
ATOM   1256  NZ  LYS A 178       9.865  23.381   5.877  1.00  0.00           N
ATOM   1257  C   LYS A 178      14.618  21.360   3.183  1.00  0.00           C
ATOM   1258  O   LYS A 178      15.058  21.776   2.110  1.00  0.00           O
ATOM   1259  N   GLU A 179      14.961  21.875   4.363  1.00  0.00           N
ATOM   1260  CA  GLU A 179      15.928  22.961   4.473  1.00  0.00           C
ATOM   1261  CB  GLU A 179      15.931  23.511   5.902  1.00  0.00           C
ATOM   1262  CG  GLU A 179      14.588  24.113   6.370  1.00  0.00           C
ATOM   1263  CD  GLU A 179      13.606  23.079   6.924  1.00  0.00           C
ATOM   1264  OE1 GLU A 179      13.903  21.859   6.900  1.00  0.00           O
ATOM   1265  OE2 GLU A 179      12.517  23.496   7.383  1.00  0.00           O
ATOM   1266  C   GLU A 179      17.317  22.454   4.084  1.00  0.00           C
ATOM   1267  O   GLU A 179      18.011  23.059   3.255  1.00  0.00           O
ATOM   1268  N   ILE A 180      17.720  21.342   4.685  1.00  0.00           N
ATOM   1269  CA  ILE A 180      18.965  20.682   4.308  1.00  0.00           C
ATOM   1270  CB  ILE A 180      19.161  19.356   5.103  1.00  0.00           C
ATOM   1271  CG1 ILE A 180      19.531  19.646   6.565  1.00  0.00           C
ATOM   1272  CG2 ILE A 180      20.254  18.474   4.464  1.00  0.00           C
ATOM   1273  CD1 ILE A 180      20.954  20.114   6.752  1.00  0.00           C
ATOM   1274  C   ILE A 180      18.938  20.387   2.808  1.00  0.00           C
ATOM   1275  O   ILE A 180      19.897  20.671   2.087  1.00  0.00           O
ATOM   1276  N   LYS A 181      17.829  19.848   2.314  1.00  0.00           N
ATOM   1277  CA  LYS A 181      17.767  19.522   0.889  1.00  0.00           C
ATOM   1278  CB  LYS A 181      16.464  18.817   0.521  1.00  0.00           C
ATOM   1279  CG  LYS A 181      16.448  18.418  -0.970  1.00  0.00           C
ATOM   1280  CD  LYS A 181      15.164  17.758  -1.411  1.00  0.00           C
ATOM   1281  CE  LYS A 181      15.248  17.403  -2.915  1.00  0.00           C
ATOM   1282  NZ  LYS A 181      14.013  16.738  -3.375  1.00  0.00           N
ATOM   1283  C   LYS A 181      17.949  20.752  -0.002  1.00  0.00           C
ATOM   1284  O   LYS A 181      18.759  20.726  -0.928  1.00  0.00           O
ATOM   1285  N   ALA A 182      17.203  21.827   0.264  1.00  0.00           N
ATOM   1286  CA  ALA A 182      17.323  23.039  -0.561  1.00  0.00           C
ATOM   1287  CB  ALA A 182      16.259  24.099  -0.185  1.00  0.00           C
ATOM   1288  C   ALA A 182      18.713  23.649  -0.497  1.00  0.00           C
ATOM   1289  O   ALA A 182      19.163  24.265  -1.462  1.00  0.00           O
ATOM   1290  N   ASP A 183      19.393  23.477   0.635  1.00  0.00           N
ATOM   1291  CA  ASP A 183      20.732  24.038   0.813  1.00  0.00           C
ATOM   1292  CB  ASP A 183      21.146  23.978   2.290  1.00  0.00           C
ATOM   1293  CG  ASP A 183      22.340  24.867   2.606  1.00  0.00           C
ATOM   1294  OD1 ASP A 183      22.306  26.065   2.239  1.00  0.00           O
ATOM   1295  OD2 ASP A 183      23.319  24.386   3.238  1.00  0.00           O
ATOM   1296  C   ASP A 183      21.747  23.255   0.001  1.00  0.00           C
ATOM   1297  O   ASP A 183      22.867  23.722  -0.199  1.00  0.00           O
ATOM   1298  N   GLY A 184      21.371  22.058  -0.452  1.00  0.00           N
ATOM   1299  CA  GLY A 184      22.321  21.170  -1.118  1.00  0.00           C
ATOM   1300  C   GLY A 184      23.228  20.446  -0.118  1.00  0.00           C
ATOM   1301  O   GLY A 184      24.356  20.059  -0.443  1.00  0.00           O
ATOM   1302  N   SER A 185      22.729  20.251   1.102  1.00  0.00           N
ATOM   1303  CA  SER A 185      23.542  19.702   2.183  1.00  0.00           C
ATOM   1304  CB  SER A 185      23.594  20.691   3.358  1.00  0.00           C
ATOM   1305  OG  SER A 185      24.212  21.916   2.932  1.00  0.00           O
ATOM   1306  C   SER A 185      23.097  18.313   2.652  1.00  0.00           C
ATOM   1307  O   SER A 185      23.362  17.919   3.783  1.00  0.00           O
ATOM   1308  N   SER A 186      22.444  17.562   1.773  1.00  0.00           N
ATOM   1309  CA  SER A 186      22.016  16.222   2.129  1.00  0.00           C
ATOM   1310  CB  SER A 186      21.048  15.686   1.073  1.00  0.00           C
ATOM   1311  OG  SER A 186      19.898  16.501   0.946  1.00  0.00           O
ATOM   1312  C   SER A 186      23.222  15.284   2.185  1.00  0.00           C
ATOM   1313  O   SER A 186      24.190  15.463   1.440  1.00  0.00           O
ATOM   1314  N   ASN A 187      23.142  14.266   3.034  1.00  0.00           N
ATOM   1315  CA  ASN A 187      24.066  13.138   2.941  1.00  0.00           C
ATOM   1316  CB  ASN A 187      23.805  12.393   1.624  1.00  0.00           C
ATOM   1317  CG  ASN A 187      22.445  11.703   1.624  1.00  0.00           C
ATOM   1318  OD1 ASN A 187      22.058  11.117   2.624  1.00  0.00           O
ATOM   1319  ND2 ASN A 187      21.707  11.805   0.525  1.00  0.00           N
ATOM   1320  C   ASN A 187      25.517  13.554   3.063  1.00  0.00           C
ATOM   1321  O   ASN A 187      26.391  13.023   2.371  1.00  0.00           O
ATOM   1322  N   LEU A 188      25.780  14.505   3.958  1.00  0.00           N
ATOM   1323  CA  LEU A 188      27.141  15.003   4.134  1.00  0.00           C
ATOM   1324  CB  LEU A 188      27.206  16.037   5.257  1.00  0.00           C
ATOM   1325  CG  LEU A 188      26.279  17.230   5.023  1.00  0.00           C
ATOM   1326  CD1 LEU A 188      26.378  18.236   6.200  1.00  0.00           C
ATOM   1327  CD2 LEU A 188      26.665  17.896   3.692  1.00  0.00           C
ATOM   1328  C   LEU A 188      28.137  13.882   4.422  1.00  0.00           C
ATOM   1329  O   LEU A 188      29.258  13.904   3.928  1.00  0.00           O
ATOM   1330  N   GLY A 189      27.744  12.911   5.235  1.00  0.00           N
ATOM   1331  CA  GLY A 189      28.668  11.832   5.577  1.00  0.00           C
ATOM   1332  C   GLY A 189      29.093  11.061   4.327  1.00  0.00           C
ATOM   1333  O   GLY A 189      30.244  10.640   4.196  1.00  0.00           O
ATOM   1334  N   LEU A 190      28.170  10.853   3.394  1.00  0.00           N
ATOM   1335  CA  LEU A 190      28.570  10.251   2.115  1.00  0.00           C
ATOM   1336  CB  LEU A 190      27.353   9.895   1.253  1.00  0.00           C
ATOM   1337  CG  LEU A 190      26.367   8.852   1.802  1.00  0.00           C
ATOM   1338  CD1 LEU A 190      25.314   8.553   0.706  1.00  0.00           C
ATOM   1339  CD2 LEU A 190      27.109   7.563   2.174  1.00  0.00           C
ATOM   1340  C   LEU A 190      29.520  11.158   1.321  1.00  0.00           C
ATOM   1341  O   LEU A 190      30.407  10.663   0.621  1.00  0.00           O
ATOM   1342  N   LEU A 191      29.324  12.473   1.403  1.00  0.00           N
ATOM   1343  CA  LEU A 191      30.196  13.416   0.694  1.00  0.00           C
ATOM   1344  CB  LEU A 191      29.603  14.836   0.695  1.00  0.00           C
ATOM   1345  CG  LEU A 191      28.262  15.025  -0.032  1.00  0.00           C
ATOM   1346  CD1 LEU A 191      27.870  16.518  -0.001  1.00  0.00           C
ATOM   1347  CD2 LEU A 191      28.354  14.501  -1.486  1.00  0.00           C
ATOM   1348  C   LEU A 191      31.610  13.423   1.292  1.00  0.00           C
ATOM   1349  O   LEU A 191      32.597  13.655   0.570  1.00  0.00           O
ATOM   1350  N   ASP A 192      31.706  13.174   2.602  1.00  0.00           N
ATOM   1351  CA  ASP A 192      33.002  13.086   3.271  1.00  0.00           C
ATOM   1352  CB  ASP A 192      32.836  12.974   4.794  1.00  0.00           C
ATOM   1353  CG  ASP A 192      32.267  14.241   5.420  1.00  0.00           C
ATOM   1354  OD1 ASP A 192      32.347  15.343   4.814  1.00  0.00           O
ATOM   1355  OD2 ASP A 192      31.769  14.128   6.548  1.00  0.00           O
ATOM   1356  C   ASP A 192      33.766  11.870   2.778  1.00  0.00           C
ATOM   1357  O   ASP A 192      34.975  11.936   2.550  1.00  0.00           O
ATOM   1358  N   GLN A 193      33.073  10.744   2.660  1.00  0.00           N
ATOM   1359  CA  GLN A 193      33.721   9.540   2.156  1.00  0.00           C
ATOM   1360  CB  GLN A 193      32.768   8.353   2.236  1.00  0.00           C
ATOM   1361  CG  GLN A 193      32.207   8.111   3.641  1.00  0.00           C
ATOM   1362  CD  GLN A 193      30.988   7.189   3.618  1.00  0.00           C
ATOM   1363  OE1 GLN A 193      30.521   6.809   2.543  1.00  0.00           O
ATOM   1364  NE2 GLN A 193      30.469   6.829   4.800  1.00  0.00           N
ATOM   1365  C   GLN A 193      34.144   9.766   0.715  1.00  0.00           C
ATOM   1366  O   GLN A 193      35.225   9.345   0.301  1.00  0.00           O
ATOM   1367  N   ARG A 194      33.296  10.448  -0.049  1.00  0.00           N
ATOM   1368  CA  ARG A 194      33.582  10.682  -1.464  1.00  0.00           C
ATOM   1369  CB  ARG A 194      32.337  11.231  -2.180  1.00  0.00           C
ATOM   1370  CG  ARG A 194      32.584  11.700  -3.610  1.00  0.00           C
ATOM   1371  CD  ARG A 194      32.898  10.557  -4.590  1.00  0.00           C
ATOM   1372  NE  ARG A 194      32.931  11.072  -5.965  1.00  0.00           N
ATOM   1373  CZ  ARG A 194      32.218  10.580  -6.978  1.00  0.00           C
ATOM   1374  NH1 ARG A 194      31.426   9.532  -6.790  1.00  0.00           N
ATOM   1375  NH2 ARG A 194      32.311  11.135  -8.186  1.00  0.00           N
ATOM   1376  C   ARG A 194      34.761  11.634  -1.651  1.00  0.00           C
ATOM   1377  O   ARG A 194      35.612  11.420  -2.526  1.00  0.00           O
ATOM   1378  N   ILE A 195      34.821  12.684  -0.831  1.00  0.00           N
ATOM   1379  CA  ILE A 195      35.920  13.630  -0.947  1.00  0.00           C
ATOM   1380  CB  ILE A 195      35.605  14.987  -0.243  1.00  0.00           C
ATOM   1381  CG1 ILE A 195      36.366  16.137  -0.927  1.00  0.00           C
ATOM   1382  CG2 ILE A 195      35.850  14.910   1.278  1.00  0.00           C
ATOM   1383  CD1 ILE A 195      36.018  17.520  -0.353  1.00  0.00           C
ATOM   1384  C   ILE A 195      37.246  13.014  -0.477  1.00  0.00           C
ATOM   1385  O   ILE A 195      38.314  13.390  -0.961  1.00  0.00           O
ATOM   1386  N   ALA A 196      37.178  12.063   0.456  1.00  0.00           N
ATOM   1387  CA  ALA A 196      38.364  11.300   0.845  1.00  0.00           C
ATOM   1388  CB  ALA A 196      38.105  10.493   2.118  1.00  0.00           C
ATOM   1389  C   ALA A 196      38.857  10.393  -0.286  1.00  0.00           C
ATOM   1390  O   ALA A 196      40.067  10.245  -0.481  1.00  0.00           O
ATOM   1391  N   LEU A 197      37.932   9.784  -1.029  1.00  0.00           N
ATOM   1392  CA  LEU A 197      38.326   8.999  -2.195  1.00  0.00           C
ATOM   1393  CB  LEU A 197      37.110   8.345  -2.839  1.00  0.00           C
ATOM   1394  CG  LEU A 197      36.544   7.110  -2.133  1.00  0.00           C
ATOM   1395  CD1 LEU A 197      35.214   6.782  -2.761  1.00  0.00           C
ATOM   1396  CD2 LEU A 197      37.504   5.909  -2.239  1.00  0.00           C
ATOM   1397  C   LEU A 197      39.035   9.875  -3.232  1.00  0.00           C
ATOM   1398  O   LEU A 197      39.994   9.434  -3.877  1.00  0.00           O
ATOM   1399  N   GLU A 198      38.545  11.097  -3.412  1.00  0.00           N
ATOM   1400  CA  GLU A 198      39.167  12.045  -4.341  1.00  0.00           C
ATOM   1401  CB  GLU A 198      38.200  13.190  -4.658  1.00  0.00           C
ATOM   1402  CG  GLU A 198      36.859  12.671  -5.214  1.00  0.00           C
ATOM   1403  CD  GLU A 198      35.839  13.768  -5.438  1.00  0.00           C
ATOM   1404  OE1 GLU A 198      36.056  14.901  -4.943  1.00  0.00           O
ATOM   1405  OE2 GLU A 198      34.816  13.487  -6.110  1.00  0.00           O
ATOM   1406  C   GLU A 198      40.515  12.557  -3.839  1.00  0.00           C
ATOM   1407  O   GLU A 198      41.458  12.742  -4.629  1.00  0.00           O
ATOM   1408  N   TRP A 199      40.621  12.760  -2.527  1.00  0.00           N
ATOM   1409  CA  TRP A 199      41.904  13.101  -1.918  1.00  0.00           C
ATOM   1410  CB  TRP A 199      41.750  13.272  -0.398  1.00  0.00           C
ATOM   1411  CG  TRP A 199      43.021  13.681   0.289  1.00  0.00           C
ATOM   1412  CD2 TRP A 199      44.079  12.815   0.719  1.00  0.00           C
ATOM   1413  CD1 TRP A 199      43.392  14.945   0.632  1.00  0.00           C
ATOM   1414  NE1 TRP A 199      44.615  14.923   1.262  1.00  0.00           N
ATOM   1415  CE2 TRP A 199      45.064  13.632   1.318  1.00  0.00           C
ATOM   1416  CE3 TRP A 199      44.299  11.431   0.656  1.00  0.00           C
ATOM   1417  CZ2 TRP A 199      46.251  13.116   1.845  1.00  0.00           C
ATOM   1418  CZ3 TRP A 199      45.474  10.918   1.182  1.00  0.00           C
ATOM   1419  CH2 TRP A 199      46.438  11.763   1.768  1.00  0.00           C
ATOM   1420  C   TRP A 199      42.874  11.965  -2.192  1.00  0.00           C
ATOM   1421  O   TRP A 199      44.046  12.186  -2.545  1.00  0.00           O
ATOM   1422  N   VAL A 200      42.397  10.734  -2.017  1.00  0.00           N
ATOM   1423  CA  VAL A 200      43.240   9.578  -2.318  1.00  0.00           C
ATOM   1424  CB  VAL A 200      42.569   8.253  -1.904  1.00  0.00           C
ATOM   1425  CG1 VAL A 200      43.276   7.046  -2.556  1.00  0.00           C
ATOM   1426  CG2 VAL A 200      42.566   8.123  -0.358  1.00  0.00           C
ATOM   1427  C   VAL A 200      43.659   9.556  -3.794  1.00  0.00           C
ATOM   1428  O   VAL A 200      44.824   9.315  -4.105  1.00  0.00           O
ATOM   1429  N   ALA A 201      42.721   9.815  -4.703  1.00  0.00           N
ATOM   1430  CA  ALA A 201      43.048   9.884  -6.131  1.00  0.00           C
ATOM   1431  CB  ALA A 201      41.808  10.271  -6.950  1.00  0.00           C
ATOM   1432  C   ALA A 201      44.183  10.873  -6.411  1.00  0.00           C
ATOM   1433  O   ALA A 201      45.074  10.597  -7.210  1.00  0.00           O
ATOM   1434  N   ASP A 202      44.145  12.033  -5.767  1.00  0.00           N
ATOM   1435  CA  ASP A 202      45.133  13.075  -6.036  1.00  0.00           C
ATOM   1436  CB  ASP A 202      44.615  14.429  -5.549  1.00  0.00           C
ATOM   1437  CG  ASP A 202      43.592  15.049  -6.478  1.00  0.00           C
ATOM   1438  OD1 ASP A 202      43.588  14.727  -7.693  1.00  0.00           O
ATOM   1439  OD2 ASP A 202      42.798  15.887  -5.983  1.00  0.00           O
ATOM   1440  C   ASP A 202      46.464  12.805  -5.336  1.00  0.00           C
ATOM   1441  O   ASP A 202      47.530  13.139  -5.849  1.00  0.00           O
ATOM   1442  N   ASN A 203      46.405  12.183  -4.163  1.00  0.00           N
ATOM   1443  CA  ASN A 203      47.532  12.253  -3.234  1.00  0.00           C
ATOM   1444  CB  ASN A 203      47.075  12.957  -1.946  1.00  0.00           C
ATOM   1445  CG  ASN A 203      46.689  14.407  -2.169  1.00  0.00           C
ATOM   1446  OD1 ASN A 203      47.505  15.212  -2.623  1.00  0.00           O
ATOM   1447  ND2 ASN A 203      45.442  14.758  -1.819  1.00  0.00           N
ATOM   1448  C   ASN A 203      48.185  10.926  -2.840  1.00  0.00           C
ATOM   1449  O   ASN A 203      49.288  10.917  -2.290  1.00  0.00           O
ATOM   1450  N   ILE A 204      47.502   9.809  -3.058  1.00  0.00           N
ATOM   1451  CA  ILE A 204      48.015   8.553  -2.513  1.00  0.00           C
ATOM   1452  CB  ILE A 204      46.944   7.441  -2.496  1.00  0.00           C
ATOM   1453  CG1 ILE A 204      47.234   6.437  -1.371  1.00  0.00           C
ATOM   1454  CG2 ILE A 204      46.874   6.719  -3.870  1.00  0.00           C
ATOM   1455  CD1 ILE A 204      47.074   7.016   0.071  1.00  0.00           C
ATOM   1456  C   ILE A 204      49.285   8.070  -3.234  1.00  0.00           C
ATOM   1457  O   ILE A 204      50.097   7.355  -2.648  1.00  0.00           O
ATOM   1458  N   ALA A 205      49.490   8.488  -4.489  1.00  0.00           N
ATOM   1459  CA  ALA A 205      50.690   8.074  -5.227  1.00  0.00           C
ATOM   1460  CB  ALA A 205      50.652   8.574  -6.684  1.00  0.00           C
ATOM   1461  C   ALA A 205      51.930   8.579  -4.517  1.00  0.00           C
ATOM   1462  O   ALA A 205      52.971   7.922  -4.516  1.00  0.00           O
ATOM   1463  N   SER A 206      51.812   9.746  -3.892  1.00  0.00           N
ATOM   1464  CA  SER A 206      52.926  10.289  -3.131  1.00  0.00           C
ATOM   1465  CB  SER A 206      52.614  11.710  -2.653  1.00  0.00           C
ATOM   1466  OG  SER A 206      52.911  12.672  -3.652  1.00  0.00           O
ATOM   1467  C   SER A 206      53.278   9.401  -1.939  1.00  0.00           C
ATOM   1468  O   SER A 206      54.402   9.461  -1.437  1.00  0.00           O
ATOM   1469  N   PHE A 207      52.317   8.589  -1.483  1.00  0.00           N
ATOM   1470  CA  PHE A 207      52.530   7.698  -0.332  1.00  0.00           C
ATOM   1471  CB  PHE A 207      51.286   7.654   0.588  1.00  0.00           C
ATOM   1472  CG  PHE A 207      51.058   8.921   1.352  1.00  0.00           C
ATOM   1473  CD1 PHE A 207      50.463  10.016   0.743  1.00  0.00           C
ATOM   1474  CD2 PHE A 207      51.465   9.034   2.676  1.00  0.00           C
ATOM   1475  CE1 PHE A 207      50.273  11.191   1.444  1.00  0.00           C
ATOM   1476  CE2 PHE A 207      51.279  10.203   3.380  1.00  0.00           C
ATOM   1477  CZ  PHE A 207      50.671  11.285   2.776  1.00  0.00           C
ATOM   1478  C   PHE A 207      52.876   6.287  -0.782  1.00  0.00           C
ATOM   1479  O   PHE A 207      53.068   5.394   0.042  1.00  0.00           O
ATOM   1480  N   GLY A 208      52.957   6.085  -2.094  1.00  0.00           N
ATOM   1481  CA  GLY A 208      53.380   4.806  -2.628  1.00  0.00           C
ATOM   1482  C   GLY A 208      52.227   3.917  -3.083  1.00  0.00           C
ATOM   1483  O   GLY A 208      52.424   2.732  -3.363  1.00  0.00           O
ATOM   1484  N   GLY A 209      51.026   4.486  -3.169  1.00  0.00           N
ATOM   1485  CA  GLY A 209      49.866   3.718  -3.605  1.00  0.00           C
ATOM   1486  C   GLY A 209      49.527   3.956  -5.068  1.00  0.00           C
ATOM   1487  O   GLY A 209      49.897   4.991  -5.643  1.00  0.00           O
ATOM   1488  N   ASP A 210      48.824   3.002  -5.676  1.00  0.00           N
ATOM   1489  CA  ASP A 210      48.374   3.139  -7.062  1.00  0.00           C
ATOM   1490  CB  ASP A 210      48.629   1.824  -7.799  1.00  0.00           C
ATOM   1491  CG  ASP A 210      48.183   1.862  -9.260  1.00  0.00           C
ATOM   1492  OD1 ASP A 210      47.450   2.801  -9.658  1.00  0.00           O
ATOM   1493  OD2 ASP A 210      48.546   0.925 -10.006  1.00  0.00           O
ATOM   1494  C   ASP A 210      46.876   3.486  -7.089  1.00  0.00           C
ATOM   1495  O   ASP A 210      46.038   2.629  -6.801  1.00  0.00           O
ATOM   1496  N   PRO A 211      46.531   4.745  -7.427  1.00  0.00           N
ATOM   1497  CA  PRO A 211      45.125   5.174  -7.384  1.00  0.00           C
ATOM   1498  CD  PRO A 211      47.427   5.854  -7.797  1.00  0.00           C
ATOM   1499  CB  PRO A 211      45.192   6.661  -7.766  1.00  0.00           C
ATOM   1500  CG  PRO A 211      46.501   6.816  -8.486  1.00  0.00           C
ATOM   1501  C   PRO A 211      44.198   4.433  -8.341  1.00  0.00           C
ATOM   1502  O   PRO A 211      42.977   4.569  -8.186  1.00  0.00           O
ATOM   1503  N   SER A 212      44.736   3.691  -9.310  1.00  0.00           N
ATOM   1504  CA  SER A 212      43.887   2.895 -10.191  1.00  0.00           C
ATOM   1505  CB  SER A 212      44.517   2.724 -11.594  1.00  0.00           C
ATOM   1506  OG  SER A 212      45.691   1.935 -11.522  1.00  0.00           O
ATOM   1507  C   SER A 212      43.607   1.534  -9.559  1.00  0.00           C
ATOM   1508  O   SER A 212      42.891   0.715 -10.140  1.00  0.00           O
ATOM   1509  N   LYS A 213      44.165   1.283  -8.370  1.00  0.00           N
ATOM   1510  CA  LYS A 213      43.924   0.002  -7.680  1.00  0.00           C
ATOM   1511  CB  LYS A 213      45.194  -0.863  -7.642  1.00  0.00           C
ATOM   1512  CG  LYS A 213      45.694  -1.300  -9.037  1.00  0.00           C
ATOM   1513  CD  LYS A 213      46.976  -2.138  -8.881  1.00  0.00           C
ATOM   1514  CE  LYS A 213      47.518  -2.608 -10.235  1.00  0.00           C
ATOM   1515  NZ  LYS A 213      48.777  -3.363  -9.995  1.00  0.00           N
ATOM   1516  C   LYS A 213      43.368   0.172  -6.266  1.00  0.00           C
ATOM   1517  O   LYS A 213      43.873  -0.429  -5.298  1.00  0.00           O
ATOM   1518  N   VAL A 214      42.317   0.982  -6.163  1.00  0.00           N
ATOM   1519  CA  VAL A 214      41.659   1.225  -4.893  1.00  0.00           C
ATOM   1520  CB  VAL A 214      41.165   2.665  -4.773  1.00  0.00           C
ATOM   1521  CG1 VAL A 214      40.291   2.829  -3.511  1.00  0.00           C
ATOM   1522  CG2 VAL A 214      42.358   3.637  -4.729  1.00  0.00           C
ATOM   1523  C   VAL A 214      40.468   0.288  -4.762  1.00  0.00           C
ATOM   1524  O   VAL A 214      39.608   0.225  -5.653  1.00  0.00           O
ATOM   1525  N   THR A 215      40.459  -0.470  -3.666  1.00  0.00           N
ATOM   1526  CA  THR A 215      39.322  -1.296  -3.284  1.00  0.00           C
ATOM   1527  CB  THR A 215      39.758  -2.742  -2.946  1.00  0.00           C
ATOM   1528  OG1 THR A 215      40.218  -3.410  -4.134  1.00  0.00           O
ATOM   1529  CG2 THR A 215      38.577  -3.519  -2.356  1.00  0.00           C
ATOM   1530  C   THR A 215      38.688  -0.694  -2.027  1.00  0.00           C
ATOM   1531  O   THR A 215      39.382  -0.419  -1.043  1.00  0.00           O
ATOM   1532  N   ILE A 216      37.377  -0.479  -2.043  1.00  0.00           N
ATOM   1533  CA  ILE A 216      36.746   0.119  -0.873  1.00  0.00           C
ATOM   1534  CB  ILE A 216      35.729   1.246  -1.236  1.00  0.00           C
ATOM   1535  CG1 ILE A 216      34.658   0.750  -2.212  1.00  0.00           C
ATOM   1536  CG2 ILE A 216      36.447   2.476  -1.835  1.00  0.00           C
ATOM   1537  CD1 ILE A 216      33.547   1.823  -2.504  1.00  0.00           C
ATOM   1538  C   ILE A 216      36.107  -0.999  -0.047  1.00  0.00           C
ATOM   1539  O   ILE A 216      35.568  -1.954  -0.604  1.00  0.00           O
ATOM   1540  N   TRP A 217      36.165  -0.863   1.276  1.00  0.00           N
ATOM   1541  CA  TRP A 217      35.709  -1.906   2.186  1.00  0.00           C
ATOM   1542  CB  TRP A 217      36.912  -2.758   2.613  1.00  0.00           C
ATOM   1543  CG  TRP A 217      36.639  -3.874   3.602  1.00  0.00           C
ATOM   1544  CD2 TRP A 217      37.578  -4.404   4.552  1.00  0.00           C
ATOM   1545  CD1 TRP A 217      35.473  -4.580   3.771  1.00  0.00           C
ATOM   1546  NE1 TRP A 217      35.643  -5.528   4.772  1.00  0.00           N
ATOM   1547  CE2 TRP A 217      36.920  -5.428   5.269  1.00  0.00           C
ATOM   1548  CE3 TRP A 217      38.908  -4.102   4.872  1.00  0.00           C
ATOM   1549  CZ2 TRP A 217      37.559  -6.164   6.266  1.00  0.00           C
ATOM   1550  CZ3 TRP A 217      39.537  -4.820   5.876  1.00  0.00           C
ATOM   1551  CH2 TRP A 217      38.864  -5.847   6.554  1.00  0.00           C
ATOM   1552  C   TRP A 217      35.073  -1.260   3.417  1.00  0.00           C
ATOM   1553  O   TRP A 217      35.599  -0.283   3.968  1.00  0.00           O
ATOM   1554  N   GLY A 218      33.929  -1.795   3.836  1.00  0.00           N
ATOM   1555  CA  GLY A 218      33.273  -1.311   5.037  1.00  0.00           C
ATOM   1556  C   GLY A 218      32.483  -2.424   5.707  1.00  0.00           C
ATOM   1557  O   GLY A 218      32.215  -3.458   5.082  1.00  0.00           O
ATOM   1558  N   GLU A 219      32.105  -2.207   6.968  1.00  0.00           N
ATOM   1559  CA  GLU A 219      31.287  -3.154   7.716  1.00  0.00           C
ATOM   1560  CB  GLU A 219      32.091  -3.741   8.896  1.00  0.00           C
ATOM   1561  CG  GLU A 219      31.338  -4.792   9.738  1.00  0.00           C
ATOM   1562  CD  GLU A 219      30.525  -4.172  10.871  1.00  0.00           C
ATOM   1563  OE1 GLU A 219      30.853  -3.031  11.289  1.00  0.00           O
ATOM   1564  OE2 GLU A 219      29.559  -4.823  11.360  1.00  0.00           O
ATOM   1565  C   GLU A 219      30.064  -2.386   8.214  1.00  0.00           C
ATOM   1566  O   GLU A 219      30.194  -1.256   8.657  1.00  0.00           O
ATOM   1567  N   SER A 220      28.880  -2.980   8.092  1.00  0.00           N
ATOM   1568  CA  SER A 220      27.659  -2.377   8.617  1.00  0.00           C
ATOM   1569  CB  SER A 220      27.783  -2.190  10.132  1.00  0.00           C
ATOM   1570  OG  SER A 220      26.505  -2.047  10.735  1.00  0.00           O
ATOM   1571  C   SER A 220      27.329  -1.062   7.920  1.00  0.00           C
ATOM   1572  O   SER A 220      27.164  -1.029   6.700  1.00  0.00           O
ATOM   1573  N   ALA A 221      27.260   0.038   8.666  1.00  0.00           N
ATOM   1574  CA  ALA A 221      27.003   1.321   8.002  1.00  0.00           C
ATOM   1575  CB  ALA A 221      26.933   2.419   9.016  1.00  0.00           C
ATOM   1576  C   ALA A 221      28.088   1.634   6.957  1.00  0.00           C
ATOM   1577  O   ALA A 221      27.832   2.313   5.953  1.00  0.00           O
ATOM   1578  N   GLY A 222      29.305   1.158   7.203  1.00  0.00           N
ATOM   1579  CA  GLY A 222      30.389   1.374   6.253  1.00  0.00           C
ATOM   1580  C   GLY A 222      30.204   0.523   4.998  1.00  0.00           C
ATOM   1581  O   GLY A 222      30.697   0.869   3.917  1.00  0.00           O
ATOM   1582  N   SER A 223      29.532  -0.615   5.154  1.00  0.00           N
ATOM   1583  CA  SER A 223      29.279  -1.549   4.046  1.00  0.00           C
ATOM   1584  CB  SER A 223      28.872  -2.909   4.612  1.00  0.00           C
ATOM   1585  OG  SER A 223      28.697  -3.875   3.588  1.00  0.00           O
ATOM   1586  C   SER A 223      28.163  -0.982   3.171  1.00  0.00           C
ATOM   1587  O   SER A 223      28.259  -0.950   1.939  1.00  0.00           O
ATOM   1588  N   ILE A 224      27.103  -0.514   3.821  1.00  0.00           N
ATOM   1589  CA  ILE A 224      26.067   0.253   3.146  1.00  0.00           C
ATOM   1590  CB  ILE A 224      25.030   0.737   4.195  1.00  0.00           C
ATOM   1591  CG1 ILE A 224      24.318  -0.485   4.804  1.00  0.00           C
ATOM   1592  CG2 ILE A 224      24.024   1.721   3.574  1.00  0.00           C
ATOM   1593  CD1 ILE A 224      23.601  -0.193   6.170  1.00  0.00           C
ATOM   1594  C   ILE A 224      26.713   1.440   2.407  1.00  0.00           C
ATOM   1595  O   ILE A 224      26.351   1.763   1.279  1.00  0.00           O
ATOM   1596  N   SER A 225      27.669   2.097   3.061  1.00  0.00           N
ATOM   1597  CA  SER A 225      28.362   3.240   2.475  1.00  0.00           C
ATOM   1598  CB  SER A 225      29.293   3.881   3.505  1.00  0.00           C
ATOM   1599  OG  SER A 225      28.567   4.530   4.547  1.00  0.00           O
ATOM   1600  C   SER A 225      29.164   2.847   1.230  1.00  0.00           C
ATOM   1601  O   SER A 225      29.247   3.623   0.276  1.00  0.00           O
ATOM   1602  N   VAL A 226      29.780   1.664   1.247  1.00  0.00           N
ATOM   1603  CA  VAL A 226      30.432   1.154   0.040  1.00  0.00           C
ATOM   1604  CB  VAL A 226      31.041  -0.230   0.253  1.00  0.00           C
ATOM   1605  CG1 VAL A 226      31.291  -0.892  -1.105  1.00  0.00           C
ATOM   1606  CG2 VAL A 226      32.346  -0.097   1.060  1.00  0.00           C
ATOM   1607  C   VAL A 226      29.462   1.065  -1.127  1.00  0.00           C
ATOM   1608  O   VAL A 226      29.748   1.545  -2.225  1.00  0.00           O
ATOM   1609  N   PHE A 227      28.299   0.465  -0.916  1.00  0.00           N
ATOM   1610  CA  PHE A 227      27.344   0.483  -2.014  1.00  0.00           C
ATOM   1611  CB  PHE A 227      26.090  -0.356  -1.770  1.00  0.00           C
ATOM   1612  CG  PHE A 227      25.080  -0.140  -2.851  1.00  0.00           C
ATOM   1613  CD1 PHE A 227      25.288  -0.686  -4.107  1.00  0.00           C
ATOM   1614  CD2 PHE A 227      24.006   0.719  -2.665  1.00  0.00           C
ATOM   1615  CE1 PHE A 227      24.396  -0.439  -5.156  1.00  0.00           C
ATOM   1616  CE2 PHE A 227      23.104   0.971  -3.703  1.00  0.00           C
ATOM   1617  CZ  PHE A 227      23.299   0.389  -4.951  1.00  0.00           C
ATOM   1618  C   PHE A 227      26.901   1.896  -2.365  1.00  0.00           C
ATOM   1619  O   PHE A 227      26.773   2.233  -3.537  1.00  0.00           O
ATOM   1620  N   ASP A 228      26.659   2.742  -1.363  1.00  0.00           N
ATOM   1621  CA  ASP A 228      26.288   4.130  -1.675  1.00  0.00           C
ATOM   1622  CB  ASP A 228      25.906   4.908  -0.393  1.00  0.00           C
ATOM   1623  CG  ASP A 228      24.564   4.439   0.205  1.00  0.00           C
ATOM   1624  OD1 ASP A 228      23.834   3.661  -0.465  1.00  0.00           O
ATOM   1625  OD2 ASP A 228      24.236   4.853   1.339  1.00  0.00           O
ATOM   1626  C   ASP A 228      27.371   4.868  -2.492  1.00  0.00           C
ATOM   1627  O   ASP A 228      27.051   5.713  -3.326  1.00  0.00           O
ATOM   1628  N   GLN A 229      28.648   4.540  -2.274  1.00  0.00           N
ATOM   1629  CA  GLN A 229      29.715   5.141  -3.086  1.00  0.00           C
ATOM   1630  CB  GLN A 229      31.102   4.891  -2.482  1.00  0.00           C
ATOM   1631  CG  GLN A 229      31.338   5.679  -1.179  1.00  0.00           C
ATOM   1632  CD  GLN A 229      31.118   7.181  -1.324  1.00  0.00           C
ATOM   1633  OE1 GLN A 229      31.544   7.788  -2.303  1.00  0.00           O
ATOM   1634  NE2 GLN A 229      30.456   7.794  -0.331  1.00  0.00           N
ATOM   1635  C   GLN A 229      29.667   4.651  -4.538  1.00  0.00           C
ATOM   1636  O   GLN A 229      29.976   5.403  -5.474  1.00  0.00           O
ATOM   1637  N   MET A 230      29.293   3.387  -4.729  1.00  0.00           N
ATOM   1638  CA  MET A 230      29.066   2.864  -6.082  1.00  0.00           C
ATOM   1639  CB  MET A 230      28.815   1.353  -6.031  1.00  0.00           C
ATOM   1640  CG  MET A 230      30.009   0.551  -5.482  1.00  0.00           C
ATOM   1641  SD  MET A 230      29.579  -1.127  -4.999  1.00  0.00           S
ATOM   1642  CE  MET A 230      28.904  -1.683  -6.560  1.00  0.00           C
ATOM   1643  C   MET A 230      27.864   3.576  -6.700  1.00  0.00           C
ATOM   1644  O   MET A 230      27.827   3.831  -7.901  1.00  0.00           O
ATOM   1645  N   ALA A 231      26.886   3.913  -5.856  1.00  0.00           N
ATOM   1646  CA  ALA A 231      25.649   4.557  -6.299  1.00  0.00           C
ATOM   1647  CB  ALA A 231      24.535   4.276  -5.301  1.00  0.00           C
ATOM   1648  C   ALA A 231      25.762   6.063  -6.516  1.00  0.00           C
ATOM   1649  O   ALA A 231      24.957   6.652  -7.243  1.00  0.00           O
ATOM   1650  N   LEU A 232      26.743   6.694  -5.877  1.00  0.00           N
ATOM   1651  CA  LEU A 232      26.782   8.155  -5.834  1.00  0.00           C
ATOM   1652  CB  LEU A 232      28.060   8.652  -5.153  1.00  0.00           C
ATOM   1653  CG  LEU A 232      27.840   9.696  -4.055  1.00  0.00           C
ATOM   1654  CD1 LEU A 232      27.168   9.060  -2.819  1.00  0.00           C
ATOM   1655  CD2 LEU A 232      29.173  10.326  -3.678  1.00  0.00           C
ATOM   1656  C   LEU A 232      26.686   8.802  -7.211  1.00  0.00           C
ATOM   1657  O   LEU A 232      27.320   8.352  -8.179  1.00  0.00           O
ATOM   1658  N   TYR A 233      25.913   9.879  -7.284  1.00  0.00           N
ATOM   1659  CA  TYR A 233      25.812  10.658  -8.512  1.00  0.00           C
ATOM   1660  CB  TYR A 233      27.148  11.342  -8.778  1.00  0.00           C
ATOM   1661  CG  TYR A 233      27.500  12.363  -7.725  1.00  0.00           C
ATOM   1662  CD1 TYR A 233      26.710  13.485  -7.546  1.00  0.00           C
ATOM   1663  CD2 TYR A 233      28.622  12.211  -6.910  1.00  0.00           C
ATOM   1664  CE1 TYR A 233      27.017  14.434  -6.590  1.00  0.00           C
ATOM   1665  CE2 TYR A 233      28.944  13.170  -5.945  1.00  0.00           C
ATOM   1666  CZ  TYR A 233      28.131  14.274  -5.794  1.00  0.00           C
ATOM   1667  OH  TYR A 233      28.420  15.243  -4.868  1.00  0.00           O
ATOM   1668  C   TYR A 233      25.417   9.797  -9.712  1.00  0.00           C
ATOM   1669  O   TYR A 233      26.006   9.918 -10.801  1.00  0.00           O
ATOM   1670  N   GLY A 234      24.426   8.930  -9.510  1.00  0.00           N
ATOM   1671  CA  GLY A 234      23.931   8.074 -10.577  1.00  0.00           C
ATOM   1672  C   GLY A 234      24.998   7.115 -11.079  1.00  0.00           C
ATOM   1673  O   GLY A 234      24.986   6.695 -12.241  1.00  0.00           O
ATOM   1674  N   GLY A 235      25.928   6.753 -10.207  1.00  0.00           N
ATOM   1675  CA  GLY A 235      26.920   5.763 -10.569  1.00  0.00           C
ATOM   1676  C   GLY A 235      28.153   6.363 -11.210  1.00  0.00           C
ATOM   1677  O   GLY A 235      28.981   5.638 -11.753  1.00  0.00           O
ATOM   1678  N   ASN A 236      28.298   7.681 -11.136  1.00  0.00           N
ATOM   1679  CA  ASN A 236      29.489   8.326 -11.694  1.00  0.00           C
ATOM   1680  CB  ASN A 236      29.148   9.724 -12.241  1.00  0.00           C
ATOM   1681  CG  ASN A 236      30.380  10.484 -12.740  1.00  0.00           C
ATOM   1682  OD1 ASN A 236      31.477   9.943 -12.784  1.00  0.00           O
ATOM   1683  ND2 ASN A 236      30.193  11.749 -13.114  1.00  0.00           N
ATOM   1684  C   ASN A 236      30.584   8.398 -10.628  1.00  0.00           C
ATOM   1685  O   ASN A 236      30.652   9.360  -9.857  1.00  0.00           O
ATOM   1686  N   ASN A 237      31.434   7.375 -10.578  1.00  0.00           N
ATOM   1687  CA  ASN A 237      32.494   7.331  -9.584  1.00  0.00           C
ATOM   1688  CB  ASN A 237      32.687   5.906  -9.051  1.00  0.00           C
ATOM   1689  CG  ASN A 237      33.254   4.954 -10.100  1.00  0.00           C
ATOM   1690  OD1 ASN A 237      33.093   5.166 -11.303  1.00  0.00           O
ATOM   1691  ND2 ASN A 237      33.916   3.895  -9.645  1.00  0.00           N
ATOM   1692  C   ASN A 237      33.784   7.843 -10.191  1.00  0.00           C
ATOM   1693  O   ASN A 237      34.873   7.477  -9.748  1.00  0.00           O
ATOM   1694  N   LYS A 238      33.666   8.698 -11.208  1.00  0.00           N
ATOM   1695  CA  LYS A 238      34.865   9.237 -11.858  1.00  0.00           C
ATOM   1696  CB  LYS A 238      34.707   9.288 -13.385  1.00  0.00           C
ATOM   1697  CG  LYS A 238      34.356   7.915 -13.967  1.00  0.00           C
ATOM   1698  CD  LYS A 238      34.619   7.821 -15.448  1.00  0.00           C
ATOM   1699  CE  LYS A 238      35.216   6.455 -15.804  1.00  0.00           C
ATOM   1700  NZ  LYS A 238      34.203   5.374 -15.968  1.00  0.00           N
ATOM   1701  C   LYS A 238      35.290  10.586 -11.293  1.00  0.00           C
ATOM   1702  O   LYS A 238      34.463  11.389 -10.841  1.00  0.00           O
ATOM   1703  N   TYR A 239      36.595  10.822 -11.319  1.00  0.00           N
ATOM   1704  CA  TYR A 239      37.147  12.054 -10.801  1.00  0.00           C
ATOM   1705  CB  TYR A 239      37.587  11.854  -9.341  1.00  0.00           C
ATOM   1706  CG  TYR A 239      38.364  13.007  -8.751  1.00  0.00           C
ATOM   1707  CD1 TYR A 239      37.742  14.216  -8.474  1.00  0.00           C
ATOM   1708  CD2 TYR A 239      39.718  12.885  -8.465  1.00  0.00           C
ATOM   1709  CE1 TYR A 239      38.448  15.286  -7.936  1.00  0.00           C
ATOM   1710  CE2 TYR A 239      40.440  13.953  -7.917  1.00  0.00           C
ATOM   1711  CZ  TYR A 239      39.795  15.148  -7.655  1.00  0.00           C
ATOM   1712  OH  TYR A 239      40.493  16.206  -7.101  1.00  0.00           O
ATOM   1713  C   TYR A 239      38.332  12.365 -11.685  1.00  0.00           C
ATOM   1714  O   TYR A 239      39.256  11.556 -11.798  1.00  0.00           O
ATOM   1715  N   LYS A 240      38.308  13.532 -12.318  1.00  0.00           N
ATOM   1716  CA  LYS A 240      39.354  13.895 -13.265  1.00  0.00           C
ATOM   1717  CB  LYS A 240      40.666  14.163 -12.526  1.00  0.00           C
ATOM   1718  CG  LYS A 240      40.565  15.356 -11.574  1.00  0.00           C
ATOM   1719  CD  LYS A 240      41.905  15.684 -10.941  1.00  0.00           C
ATOM   1720  CE  LYS A 240      41.781  16.902 -10.031  1.00  0.00           C
ATOM   1721  NZ  LYS A 240      43.042  17.144  -9.260  1.00  0.00           N
ATOM   1722  C   LYS A 240      39.507  12.802 -14.324  1.00  0.00           C
ATOM   1723  O   LYS A 240      40.613  12.520 -14.802  1.00  0.00           O
ATOM   1724  N   GLY A 241      38.388  12.166 -14.660  1.00  0.00           N
ATOM   1725  CA  GLY A 241      38.361  11.218 -15.762  1.00  0.00           C
ATOM   1726  C   GLY A 241      38.713   9.784 -15.410  1.00  0.00           C
ATOM   1727  O   GLY A 241      38.812   8.927 -16.299  1.00  0.00           O
ATOM   1728  N   LYS A 242      38.896   9.511 -14.119  1.00  0.00           N
ATOM   1729  CA  LYS A 242      39.300   8.171 -13.682  1.00  0.00           C
ATOM   1730  CB  LYS A 242      40.760   8.195 -13.231  1.00  0.00           C
ATOM   1731  CG  LYS A 242      41.716   8.573 -14.367  1.00  0.00           C
ATOM   1732  CD  LYS A 242      43.126   8.831 -13.878  1.00  0.00           C
ATOM   1733  CE  LYS A 242      44.069   9.025 -15.068  1.00  0.00           C
ATOM   1734  NZ  LYS A 242      45.505   8.916 -14.680  1.00  0.00           N
ATOM   1735  C   LYS A 242      38.412   7.633 -12.563  1.00  0.00           C
ATOM   1736  O   LYS A 242      37.997   8.380 -11.679  1.00  0.00           O
ATOM   1737  N   ALA A 243      38.135   6.336 -12.613  1.00  0.00           N
ATOM   1738  CA  ALA A 243      37.361   5.661 -11.575  1.00  0.00           C
ATOM   1739  CB  ALA A 243      37.210   4.166 -11.907  1.00  0.00           C
ATOM   1740  C   ALA A 243      38.024   5.845 -10.208  1.00  0.00           C
ATOM   1741  O   ALA A 243      39.243   5.791 -10.089  1.00  0.00           O
ATOM   1742  N   LEU A 244      37.221   6.072  -9.173  1.00  0.00           N
ATOM   1743  CA  LEU A 244      37.770   6.296  -7.841  1.00  0.00           C
ATOM   1744  CB  LEU A 244      36.817   7.176  -7.020  1.00  0.00           C
ATOM   1745  CG  LEU A 244      36.821   8.674  -7.354  1.00  0.00           C
ATOM   1746  CD1 LEU A 244      35.627   9.381  -6.724  1.00  0.00           C
ATOM   1747  CD2 LEU A 244      38.138   9.337  -6.867  1.00  0.00           C
ATOM   1748  C   LEU A 244      38.071   4.996  -7.101  1.00  0.00           C
ATOM   1749  O   LEU A 244      38.746   5.014  -6.070  1.00  0.00           O
ATOM   1750  N   PHE A 245      37.553   3.876  -7.603  1.00  0.00           N
ATOM   1751  CA  PHE A 245      37.849   2.559  -7.014  1.00  0.00           C
ATOM   1752  CB  PHE A 245      37.020   2.282  -5.751  1.00  0.00           C
ATOM   1753  CG  PHE A 245      35.562   2.641  -5.886  1.00  0.00           C
ATOM   1754  CD1 PHE A 245      35.122   3.920  -5.569  1.00  0.00           C
ATOM   1755  CD2 PHE A 245      34.636   1.713  -6.350  1.00  0.00           C
ATOM   1756  CE1 PHE A 245      33.777   4.262  -5.690  1.00  0.00           C
ATOM   1757  CE2 PHE A 245      33.312   2.053  -6.492  1.00  0.00           C
ATOM   1758  CZ  PHE A 245      32.876   3.331  -6.152  1.00  0.00           C
ATOM   1759  C   PHE A 245      37.572   1.506  -8.051  1.00  0.00           C
ATOM   1760  O   PHE A 245      36.821   1.757  -8.992  1.00  0.00           O
ATOM   1761  N   ARG A 246      38.166   0.330  -7.895  1.00  0.00           N
ATOM   1762  CA  ARG A 246      37.975  -0.720  -8.897  1.00  0.00           C
ATOM   1763  CB  ARG A 246      39.315  -1.105  -9.527  1.00  0.00           C
ATOM   1764  CG  ARG A 246      40.266  -1.779  -8.561  1.00  0.00           C
ATOM   1765  CD  ARG A 246      41.410  -2.457  -9.341  1.00  0.00           C
ATOM   1766  NE  ARG A 246      42.321  -3.189  -8.454  1.00  0.00           N
ATOM   1767  CZ  ARG A 246      43.289  -3.995  -8.884  1.00  0.00           C
ATOM   1768  NH1 ARG A 246      43.459  -4.183 -10.187  1.00  0.00           N
ATOM   1769  NH2 ARG A 246      44.072  -4.618  -8.017  1.00  0.00           N
ATOM   1770  C   ARG A 246      37.316  -1.965  -8.311  1.00  0.00           C
ATOM   1771  O   ARG A 246      37.111  -2.960  -9.012  1.00  0.00           O
ATOM   1772  N   GLY A 247      36.996  -1.918  -7.020  1.00  0.00           N
ATOM   1773  CA  GLY A 247      36.390  -3.064  -6.363  1.00  0.00           C
ATOM   1774  C   GLY A 247      35.788  -2.650  -5.037  1.00  0.00           C
ATOM   1775  O   GLY A 247      36.151  -1.600  -4.496  1.00  0.00           O
ATOM   1776  N   GLY A 248      34.875  -3.467  -4.519  1.00  0.00           N
ATOM   1777  CA  GLY A 248      34.219  -3.169  -3.261  1.00  0.00           C
ATOM   1778  C   GLY A 248      34.080  -4.416  -2.406  1.00  0.00           C
ATOM   1779  O   GLY A 248      33.786  -5.505  -2.909  1.00  0.00           O
ATOM   1780  N   ILE A 249      34.307  -4.270  -1.106  1.00  0.00           N
ATOM   1781  CA  ILE A 249      34.057  -5.371  -0.185  1.00  0.00           C
ATOM   1782  CB  ILE A 249      35.337  -5.812   0.541  1.00  0.00           C
ATOM   1783  CG1 ILE A 249      36.414  -6.246  -0.460  1.00  0.00           C
ATOM   1784  CG2 ILE A 249      35.032  -6.940   1.536  1.00  0.00           C
ATOM   1785  CD1 ILE A 249      37.769  -6.573   0.228  1.00  0.00           C
ATOM   1786  C   ILE A 249      33.016  -4.927   0.834  1.00  0.00           C
ATOM   1787  O   ILE A 249      33.184  -3.903   1.489  1.00  0.00           O
ATOM   1788  N   MET A 250      31.936  -5.694   0.955  1.00  0.00           N
ATOM   1789  CA  MET A 250      30.827  -5.313   1.820  1.00  0.00           C
ATOM   1790  CB  MET A 250      29.555  -5.121   0.980  1.00  0.00           C
ATOM   1791  CG  MET A 250      29.487  -3.745   0.280  1.00  0.00           C
ATOM   1792  SD  MET A 250      28.302  -3.670  -1.083  1.00  0.00           S
ATOM   1793  CE  MET A 250      29.224  -4.507  -2.394  1.00  0.00           C
ATOM   1794  C   MET A 250      30.594  -6.346   2.908  1.00  0.00           C
ATOM   1795  O   MET A 250      30.107  -7.446   2.637  1.00  0.00           O
ATOM   1796  N   ASN A 251      30.968  -6.004   4.139  1.00  0.00           N
ATOM   1797  CA  ASN A 251      30.657  -6.847   5.285  1.00  0.00           C
ATOM   1798  CB  ASN A 251      31.839  -6.885   6.267  1.00  0.00           C
ATOM   1799  CG  ASN A 251      32.826  -7.991   5.933  1.00  0.00           C
ATOM   1800  OD1 ASN A 251      33.758  -7.789   5.164  1.00  0.00           O
ATOM   1801  ND2 ASN A 251      32.580  -9.185   6.461  1.00  0.00           N
ATOM   1802  C   ASN A 251      29.385  -6.354   5.988  1.00  0.00           C
ATOM   1803  O   ASN A 251      29.410  -5.331   6.669  1.00  0.00           O
ATOM   1804  N   SER A 252      28.284  -7.072   5.785  1.00  0.00           N
ATOM   1805  CA  SER A 252      27.018  -6.828   6.478  1.00  0.00           C
ATOM   1806  CB  SER A 252      27.191  -6.853   8.010  1.00  0.00           C
ATOM   1807  OG  SER A 252      27.730  -8.094   8.460  1.00  0.00           O
ATOM   1808  C   SER A 252      26.365  -5.520   6.051  1.00  0.00           C
ATOM   1809  O   SER A 252      26.413  -4.532   6.779  1.00  0.00           O
ATOM   1810  N   GLY A 253      25.753  -5.523   4.872  1.00  0.00           N
ATOM   1811  CA  GLY A 253      24.968  -4.383   4.438  1.00  0.00           C
ATOM   1812  C   GLY A 253      25.233  -3.972   3.007  1.00  0.00           C
ATOM   1813  O   GLY A 253      26.373  -4.033   2.512  1.00  0.00           O
ATOM   1814  N   SER A 254      24.179  -3.535   2.326  1.00  0.00           N
ATOM   1815  CA  SER A 254      24.359  -3.003   0.993  1.00  0.00           C
ATOM   1816  CB  SER A 254      24.420  -4.138  -0.042  1.00  0.00           C
ATOM   1817  OG  SER A 254      23.260  -4.946   0.019  1.00  0.00           O
ATOM   1818  C   SER A 254      23.250  -2.022   0.666  1.00  0.00           C
ATOM   1819  O   SER A 254      23.373  -0.829   0.939  1.00  0.00           O
ATOM   1820  N   VAL A 255      22.171  -2.534   0.077  1.00  0.00           N
ATOM   1821  CA  VAL A 255      21.046  -1.709  -0.337  1.00  0.00           C
ATOM   1822  CB  VAL A 255      20.265  -2.378  -1.509  1.00  0.00           C
ATOM   1823  CG1 VAL A 255      18.923  -1.702  -1.751  1.00  0.00           C
ATOM   1824  CG2 VAL A 255      21.111  -2.342  -2.771  1.00  0.00           C
ATOM   1825  C   VAL A 255      20.127  -1.441   0.854  1.00  0.00           C
ATOM   1826  O   VAL A 255      19.697  -2.371   1.536  1.00  0.00           O
ATOM   1827  N   VAL A 256      19.860  -0.165   1.124  1.00  0.00           N
ATOM   1828  CA  VAL A 256      18.912   0.212   2.180  1.00  0.00           C
ATOM   1829  CB  VAL A 256      19.589   0.967   3.350  1.00  0.00           C
ATOM   1830  CG1 VAL A 256      18.533   1.455   4.369  1.00  0.00           C
ATOM   1831  CG2 VAL A 256      20.622   0.080   4.051  1.00  0.00           C
ATOM   1832  C   VAL A 256      17.817   1.073   1.563  1.00  0.00           C
ATOM   1833  O   VAL A 256      17.978   2.290   1.393  1.00  0.00           O
ATOM   1834  N   PRO A 257      16.697   0.436   1.199  1.00  0.00           N
ATOM   1835  CA  PRO A 257      15.600   1.209   0.618  1.00  0.00           C
ATOM   1836  CD  PRO A 257      16.357  -0.988   1.382  1.00  0.00           C
ATOM   1837  CB  PRO A 257      14.484   0.174   0.451  1.00  0.00           C
ATOM   1838  CG  PRO A 257      15.214  -1.175   0.412  1.00  0.00           C
ATOM   1839  C   PRO A 257      15.205   2.272   1.632  1.00  0.00           C
ATOM   1840  O   PRO A 257      15.124   1.970   2.826  1.00  0.00           O
ATOM   1841  N   ALA A 258      14.977   3.498   1.179  1.00  0.00           N
ATOM   1842  CA  ALA A 258      14.779   4.598   2.108  1.00  0.00           C
ATOM   1843  CB  ALA A 258      16.130   5.166   2.544  1.00  0.00           C
ATOM   1844  C   ALA A 258      13.927   5.690   1.488  1.00  0.00           C
ATOM   1845  O   ALA A 258      14.058   5.981   0.288  1.00  0.00           O
ATOM   1846  N   ALA A 259      13.061   6.292   2.302  1.00  0.00           N
ATOM   1847  CA  ALA A 259      12.262   7.431   1.847  1.00  0.00           C
ATOM   1848  CB  ALA A 259      11.141   7.719   2.819  1.00  0.00           C
ATOM   1849  C   ALA A 259      13.181   8.644   1.715  1.00  0.00           C
ATOM   1850  O   ALA A 259      14.298   8.660   2.264  1.00  0.00           O
ATOM   1851  N   PRO A 260      12.715   9.678   1.009  1.00  0.00           N
ATOM   1852  CA  PRO A 260      13.589  10.797   0.630  1.00  0.00           C
ATOM   1853  CD  PRO A 260      11.360   9.797   0.434  1.00  0.00           C
ATOM   1854  CB  PRO A 260      12.707  11.639  -0.315  1.00  0.00           C
ATOM   1855  CG  PRO A 260      11.572  10.703  -0.734  1.00  0.00           C
ATOM   1856  C   PRO A 260      14.046  11.656   1.817  1.00  0.00           C
ATOM   1857  O   PRO A 260      13.438  11.641   2.889  1.00  0.00           O
ATOM   1858  N   VAL A 261      15.116  12.413   1.589  1.00  0.00           N
ATOM   1859  CA  VAL A 261      15.735  13.238   2.608  1.00  0.00           C
ATOM   1860  CB  VAL A 261      17.016  13.886   2.071  1.00  0.00           C
ATOM   1861  CG1 VAL A 261      16.669  14.845   0.910  1.00  0.00           C
ATOM   1862  CG2 VAL A 261      17.762  14.612   3.200  1.00  0.00           C
ATOM   1863  C   VAL A 261      14.779  14.330   3.095  1.00  0.00           C
ATOM   1864  O   VAL A 261      14.947  14.858   4.204  1.00  0.00           O
ATOM   1865  N   ASP A 262      13.782  14.666   2.275  1.00  0.00           N
ATOM   1866  CA  ASP A 262      12.766  15.647   2.683  1.00  0.00           C
ATOM   1867  CB  ASP A 262      12.570  16.748   1.634  1.00  0.00           C
ATOM   1868  CG  ASP A 262      12.122  16.208   0.287  1.00  0.00           C
ATOM   1869  OD1 ASP A 262      12.163  14.970   0.070  1.00  0.00           O
ATOM   1870  OD2 ASP A 262      11.734  17.036  -0.570  1.00  0.00           O
ATOM   1871  C   ASP A 262      11.424  15.002   3.030  1.00  0.00           C
ATOM   1872  O   ASP A 262      10.378  15.678   3.071  1.00  0.00           O
ATOM   1873  N   GLY A 263      11.461  13.702   3.308  1.00  0.00           N
ATOM   1874  CA  GLY A 263      10.272  12.971   3.702  1.00  0.00           C
ATOM   1875  C   GLY A 263       9.854  13.231   5.141  1.00  0.00           C
ATOM   1876  O   GLY A 263      10.467  14.047   5.862  1.00  0.00           O
ATOM   1877  N   VAL A 264       8.814  12.518   5.567  1.00  0.00           N
ATOM   1878  CA  VAL A 264       8.197  12.760   6.867  1.00  0.00           C
ATOM   1879  CB  VAL A 264       6.907  11.927   7.027  1.00  0.00           C
ATOM   1880  CG1 VAL A 264       6.401  11.981   8.450  1.00  0.00           C
ATOM   1881  CG2 VAL A 264       5.838  12.413   6.029  1.00  0.00           C
ATOM   1882  C   VAL A 264       9.151  12.469   8.022  1.00  0.00           C
ATOM   1883  O   VAL A 264       9.284  13.281   8.950  1.00  0.00           O
ATOM   1884  N   LYS A 265       9.805  11.309   7.984  1.00  0.00           N
ATOM   1885  CA  LYS A 265      10.723  10.943   9.061  1.00  0.00           C
ATOM   1886  CB  LYS A 265      11.328   9.571   8.807  1.00  0.00           C
ATOM   1887  CG  LYS A 265      10.459   8.403   9.199  1.00  0.00           C
ATOM   1888  CD  LYS A 265      11.363   7.160   9.250  1.00  0.00           C
ATOM   1889  CE  LYS A 265      10.594   5.888   9.550  1.00  0.00           C
ATOM   1890  NZ  LYS A 265      11.511   4.692   9.509  1.00  0.00           N
ATOM   1891  C   LYS A 265      11.862  11.941   9.181  1.00  0.00           C
ATOM   1892  O   LYS A 265      12.175  12.429  10.265  1.00  0.00           O
ATOM   1893  N   ALA A 266      12.501  12.235   8.058  1.00  0.00           N
ATOM   1894  CA  ALA A 266      13.662  13.118   8.086  1.00  0.00           C
ATOM   1895  CB  ALA A 266      14.333  13.156   6.704  1.00  0.00           C
ATOM   1896  C   ALA A 266      13.275  14.523   8.544  1.00  0.00           C
ATOM   1897  O   ALA A 266      14.021  15.173   9.279  1.00  0.00           O
ATOM   1898  N   GLN A 267      12.103  14.991   8.130  1.00  0.00           N
ATOM   1899  CA  GLN A 267      11.669  16.334   8.532  1.00  0.00           C
ATOM   1900  CB  GLN A 267      10.436  16.795   7.754  1.00  0.00           C
ATOM   1901  CG  GLN A 267      10.148  18.284   7.969  1.00  0.00           C
ATOM   1902  CD  GLN A 267      11.186  19.158   7.282  1.00  0.00           C
ATOM   1903  OE1 GLN A 267      11.430  19.022   6.071  1.00  0.00           O
ATOM   1904  NE2 GLN A 267      11.796  20.072   8.040  1.00  0.00           N
ATOM   1905  C   GLN A 267      11.367  16.394  10.022  1.00  0.00           C
ATOM   1906  O   GLN A 267      11.651  17.412  10.673  1.00  0.00           O
ATOM   1907  N   ALA A 268      10.775  15.324  10.562  1.00  0.00           N
ATOM   1908  CA  ALA A 268      10.450  15.291  11.987  1.00  0.00           C
ATOM   1909  CB  ALA A 268       9.633  14.054  12.357  1.00  0.00           C
ATOM   1910  C   ALA A 268      11.726  15.332  12.796  1.00  0.00           C
ATOM   1911  O   ALA A 268      11.820  16.074  13.768  1.00  0.00           O
ATOM   1912  N   ILE A 269      12.709  14.525  12.407  1.00  0.00           N
ATOM   1913  CA  ILE A 269      14.011  14.578  13.072  1.00  0.00           C
ATOM   1914  CB  ILE A 269      15.031  13.658  12.405  1.00  0.00           C
ATOM   1915  CG1 ILE A 269      14.605  12.196  12.562  1.00  0.00           C
ATOM   1916  CG2 ILE A 269      16.438  13.905  12.994  1.00  0.00           C
ATOM   1917  CD1 ILE A 269      14.514  11.728  14.006  1.00  0.00           C
ATOM   1918  C   ILE A 269      14.582  15.988  13.045  1.00  0.00           C
ATOM   1919  O   ILE A 269      15.040  16.496  14.070  1.00  0.00           O
ATOM   1920  N   TYR A 270      14.587  16.615  11.871  1.00  0.00           N
ATOM   1921  CA  TYR A 270      15.123  17.971  11.753  1.00  0.00           C
ATOM   1922  CB  TYR A 270      15.076  18.449  10.296  1.00  0.00           C
ATOM   1923  CG  TYR A 270      15.585  19.861  10.090  1.00  0.00           C
ATOM   1924  CD1 TYR A 270      16.950  20.120   9.987  1.00  0.00           C
ATOM   1925  CD2 TYR A 270      14.704  20.938   9.999  1.00  0.00           C
ATOM   1926  CE1 TYR A 270      17.426  21.410   9.812  1.00  0.00           C
ATOM   1927  CE2 TYR A 270      15.175  22.245   9.811  1.00  0.00           C
ATOM   1928  CZ  TYR A 270      16.538  22.469   9.727  1.00  0.00           C
ATOM   1929  OH  TYR A 270      17.041  23.737   9.539  1.00  0.00           O
ATOM   1930  C   TYR A 270      14.370  18.956  12.664  1.00  0.00           C
ATOM   1931  O   TYR A 270      14.991  19.757  13.368  1.00  0.00           O
ATOM   1932  N   ASP A 271      13.040  18.909  12.643  1.00  0.00           N
ATOM   1933  CA  ASP A 271      12.240  19.869  13.428  1.00  0.00           C
ATOM   1934  CB  ASP A 271      10.751  19.697  13.130  1.00  0.00           C
ATOM   1935  CG  ASP A 271      10.390  20.076  11.693  1.00  0.00           C
ATOM   1936  OD1 ASP A 271      11.223  20.719  11.009  1.00  0.00           O
ATOM   1937  OD2 ASP A 271       9.265  19.742  11.258  1.00  0.00           O
ATOM   1938  C   ASP A 271      12.505  19.718  14.933  1.00  0.00           C
ATOM   1939  O   ASP A 271      12.582  20.703  15.669  1.00  0.00           O
ATOM   1940  N   HIS A 272      12.669  18.471  15.365  1.00  0.00           N
ATOM   1941  CA  HIS A 272      12.989  18.112  16.746  1.00  0.00           C
ATOM   1942  ND1 HIS A 272      14.150  16.275  19.008  1.00  0.00           N
ATOM   1943  CG  HIS A 272      13.127  15.958  18.136  1.00  0.00           C
ATOM   1944  CB  HIS A 272      12.985  16.578  16.781  1.00  0.00           C
ATOM   1945  NE2 HIS A 272      13.014  14.718  19.947  1.00  0.00           N
ATOM   1946  CD2 HIS A 272      12.430  14.957  18.727  1.00  0.00           C
ATOM   1947  CE1 HIS A 272      14.046  15.530  20.094  1.00  0.00           C
ATOM   1948  C   HIS A 272      14.359  18.705  17.136  1.00  0.00           C
ATOM   1949  O   HIS A 272      14.515  19.359  18.190  1.00  0.00           O
ATOM   1950  N   VAL A 273      15.349  18.495  16.270  1.00  0.00           N
ATOM   1951  CA  VAL A 273      16.699  18.984  16.512  1.00  0.00           C
ATOM   1952  CB  VAL A 273      17.669  18.550  15.400  1.00  0.00           C
ATOM   1953  CG1 VAL A 273      18.996  19.289  15.558  1.00  0.00           C
ATOM   1954  CG2 VAL A 273      17.874  17.006  15.434  1.00  0.00           C
ATOM   1955  C   VAL A 273      16.701  20.503  16.601  1.00  0.00           C
ATOM   1956  O   VAL A 273      17.300  21.083  17.513  1.00  0.00           O
ATOM   1957  N   VAL A 274      16.030  21.147  15.653  1.00  0.00           N
ATOM   1958  CA  VAL A 274      15.954  22.603  15.632  1.00  0.00           C
ATOM   1959  CB  VAL A 274      15.153  23.101  14.410  1.00  0.00           C
ATOM   1960  CG1 VAL A 274      14.684  24.554  14.597  1.00  0.00           C
ATOM   1961  CG2 VAL A 274      16.009  22.977  13.129  1.00  0.00           C
ATOM   1962  C   VAL A 274      15.358  23.130  16.941  1.00  0.00           C
ATOM   1963  O   VAL A 274      15.888  24.071  17.525  1.00  0.00           O
ATOM   1964  N   SER A 275      14.274  22.516  17.413  1.00  0.00           N
ATOM   1965  CA  SER A 275      13.645  22.969  18.656  1.00  0.00           C
ATOM   1966  CB  SER A 275      12.270  22.321  18.861  1.00  0.00           C
ATOM   1967  OG  SER A 275      12.392  20.935  19.122  1.00  0.00           O
ATOM   1968  C   SER A 275      14.544  22.740  19.879  1.00  0.00           C
ATOM   1969  O   SER A 275      14.625  23.604  20.758  1.00  0.00           O
ATOM   1970  N   GLU A 276      15.237  21.602  19.933  1.00  0.00           N
ATOM   1971  CA  GLU A 276      16.128  21.333  21.065  1.00  0.00           C
ATOM   1972  CB  GLU A 276      16.581  19.870  21.090  1.00  0.00           C
ATOM   1973  CG  GLU A 276      15.471  18.867  21.337  1.00  0.00           C
ATOM   1974  CD  GLU A 276      14.856  18.986  22.731  1.00  0.00           C
ATOM   1975  OE1 GLU A 276      15.603  19.232  23.703  1.00  0.00           O
ATOM   1976  OE2 GLU A 276      13.621  18.834  22.849  1.00  0.00           O
ATOM   1977  C   GLU A 276      17.356  22.238  21.029  1.00  0.00           C
ATOM   1978  O   GLU A 276      17.939  22.556  22.073  1.00  0.00           O
ATOM   1979  N   ALA A 277      17.759  22.641  19.829  1.00  0.00           N
ATOM   1980  CA  ALA A 277      18.950  23.473  19.674  1.00  0.00           C
ATOM   1981  CB  ALA A 277      19.551  23.297  18.283  1.00  0.00           C
ATOM   1982  C   ALA A 277      18.636  24.946  19.933  1.00  0.00           C
ATOM   1983  O   ALA A 277      19.545  25.768  19.988  1.00  0.00           O
ATOM   1984  N   GLY A 278      17.352  25.278  20.083  1.00  0.00           N
ATOM   1985  CA  GLY A 278      16.945  26.649  20.360  1.00  0.00           C
ATOM   1986  C   GLY A 278      16.807  27.516  19.119  1.00  0.00           C
ATOM   1987  O   GLY A 278      16.893  28.751  19.208  1.00  0.00           O
ATOM   1988  N   CYS A 279      16.577  26.880  17.968  1.00  0.00           N
ATOM   1989  CA  CYS A 279      16.509  27.597  16.689  1.00  0.00           C
ATOM   1990  CB  CYS A 279      17.490  26.973  15.679  1.00  0.00           C
ATOM   1991  SG  CYS A 279      19.203  27.423  15.959  1.00  0.00           S
ATOM   1992  C   CYS A 279      15.112  27.653  16.069  1.00  0.00           C
ATOM   1993  O   CYS A 279      14.937  28.192  14.963  1.00  0.00           O
ATOM   1994  N   ALA A 280      14.124  27.088  16.759  1.00  0.00           N
ATOM   1995  CA  ALA A 280      12.767  27.074  16.229  1.00  0.00           C
ATOM   1996  CB  ALA A 280      11.834  26.315  17.153  1.00  0.00           C
ATOM   1997  C   ALA A 280      12.279  28.519  16.014  1.00  0.00           C
ATOM   1998  O   ALA A 280      12.479  29.393  16.875  1.00  0.00           O
ATOM   1999  N   GLY A 281      11.672  28.770  14.856  1.00  0.00           N
ATOM   2000  CA  GLY A 281      11.045  30.049  14.593  1.00  0.00           C
ATOM   2001  C   GLY A 281      11.966  31.079  13.973  1.00  0.00           C
ATOM   2002  O   GLY A 281      11.512  32.154  13.577  1.00  0.00           O
ATOM   2003  N   THR A 282      13.258  30.778  13.890  1.00  0.00           N
ATOM   2004  CA  THR A 282      14.171  31.732  13.261  1.00  0.00           C
ATOM   2005  CB  THR A 282      15.655  31.401  13.525  1.00  0.00           C
ATOM   2006  OG1 THR A 282      15.927  30.056  13.108  1.00  0.00           O
ATOM   2007  CG2 THR A 282      15.982  31.556  15.010  1.00  0.00           C
ATOM   2008  C   THR A 282      13.890  31.806  11.761  1.00  0.00           C
ATOM   2009  O   THR A 282      13.227  30.926  11.202  1.00  0.00           O
ATOM   2010  N   SER A 283      14.396  32.853  11.114  1.00  0.00           N
ATOM   2011  CA  SER A 283      14.124  33.101   9.696  1.00  0.00           C
ATOM   2012  CB  SER A 283      14.675  34.467   9.289  1.00  0.00           C
ATOM   2013  OG  SER A 283      14.471  34.697   7.908  1.00  0.00           O
ATOM   2014  C   SER A 283      14.725  32.031   8.792  1.00  0.00           C
ATOM   2015  O   SER A 283      14.164  31.679   7.749  1.00  0.00           O
ATOM   2016  N   ASP A 284      15.887  31.536   9.193  1.00  0.00           N
ATOM   2017  CA  ASP A 284      16.600  30.528   8.432  1.00  0.00           C
ATOM   2018  CB  ASP A 284      17.742  31.208   7.680  1.00  0.00           C
ATOM   2019  CG  ASP A 284      18.481  30.269   6.763  1.00  0.00           C
ATOM   2020  OD1 ASP A 284      18.459  29.036   7.014  1.00  0.00           O
ATOM   2021  OD2 ASP A 284      19.107  30.769   5.798  1.00  0.00           O
ATOM   2022  C   ASP A 284      17.134  29.534   9.460  1.00  0.00           C
ATOM   2023  O   ASP A 284      18.226  29.718  10.006  1.00  0.00           O
ATOM   2024  N   THR A 285      16.348  28.506   9.760  1.00  0.00           N
ATOM   2025  CA  THR A 285      16.678  27.625  10.866  1.00  0.00           C
ATOM   2026  CB  THR A 285      15.606  26.551  11.075  1.00  0.00           C
ATOM   2027  OG1 THR A 285      15.454  25.797   9.863  1.00  0.00           O
ATOM   2028  CG2 THR A 285      14.278  27.195  11.457  1.00  0.00           C
ATOM   2029  C   THR A 285      18.021  26.939  10.648  1.00  0.00           C
ATOM   2030  O   THR A 285      18.808  26.784  11.584  1.00  0.00           O
ATOM   2031  N   LEU A 286      18.285  26.534   9.411  1.00  0.00           N
ATOM   2032  CA  LEU A 286      19.543  25.869   9.096  1.00  0.00           C
ATOM   2033  CB  LEU A 286      19.540  25.413   7.628  1.00  0.00           C
ATOM   2034  CG  LEU A 286      20.790  24.670   7.170  1.00  0.00           C
ATOM   2035  CD1 LEU A 286      21.120  23.500   8.113  1.00  0.00           C
ATOM   2036  CD2 LEU A 286      20.598  24.181   5.726  1.00  0.00           C
ATOM   2037  C   LEU A 286      20.737  26.782   9.368  1.00  0.00           C
ATOM   2038  O   LEU A 286      21.754  26.341   9.922  1.00  0.00           O
ATOM   2039  N   ALA A 287      20.625  28.052   8.972  1.00  0.00           N
ATOM   2040  CA  ALA A 287      21.682  29.019   9.261  1.00  0.00           C
ATOM   2041  CB  ALA A 287      21.378  30.376   8.615  1.00  0.00           C
ATOM   2042  C   ALA A 287      21.846  29.174  10.768  1.00  0.00           C
ATOM   2043  O   ALA A 287      22.973  29.316  11.263  1.00  0.00           O
ATOM   2044  N   CYS A 288      20.724  29.164  11.492  1.00  0.00           N
ATOM   2045  CA  CYS A 288      20.751  29.300  12.948  1.00  0.00           C
ATOM   2046  CB  CYS A 288      19.337  29.455  13.525  1.00  0.00           C
ATOM   2047  SG  CYS A 288      19.195  29.438  15.375  1.00  0.00           S
ATOM   2048  C   CYS A 288      21.468  28.107  13.585  1.00  0.00           C
ATOM   2049  O   CYS A 288      22.245  28.287  14.522  1.00  0.00           O
ATOM   2050  N   LEU A 289      21.252  26.904  13.053  1.00  0.00           N
ATOM   2051  CA  LEU A 289      21.917  25.717  13.602  1.00  0.00           C
ATOM   2052  CB  LEU A 289      21.498  24.446  12.853  1.00  0.00           C
ATOM   2053  CG  LEU A 289      20.110  23.929  13.226  1.00  0.00           C
ATOM   2054  CD1 LEU A 289      19.705  22.769  12.320  1.00  0.00           C
ATOM   2055  CD2 LEU A 289      20.063  23.515  14.692  1.00  0.00           C
ATOM   2056  C   LEU A 289      23.428  25.872  13.568  1.00  0.00           C
ATOM   2057  O   LEU A 289      24.122  25.393  14.465  1.00  0.00           O
ATOM   2058  N   ARG A 290      23.938  26.561  12.548  1.00  0.00           N
ATOM   2059  CA  ARG A 290      25.387  26.768  12.424  1.00  0.00           C
ATOM   2060  CB  ARG A 290      25.766  27.235  11.006  1.00  0.00           C
ATOM   2061  CG  ARG A 290      25.411  26.205   9.912  1.00  0.00           C
ATOM   2062  CD  ARG A 290      25.933  26.568   8.509  1.00  0.00           C
ATOM   2063  NE  ARG A 290      25.498  25.546   7.550  1.00  0.00           N
ATOM   2064  CZ  ARG A 290      24.546  25.722   6.634  1.00  0.00           C
ATOM   2065  NH1 ARG A 290      23.938  26.900   6.510  1.00  0.00           N
ATOM   2066  NH2 ARG A 290      24.214  24.722   5.830  1.00  0.00           N
ATOM   2067  C   ARG A 290      25.954  27.727  13.479  1.00  0.00           C
ATOM   2068  O   ARG A 290      27.169  27.770  13.698  1.00  0.00           O
ATOM   2069  N   THR A 291      25.087  28.494  14.131  1.00  0.00           N
ATOM   2070  CA  THR A 291      25.560  29.426  15.162  1.00  0.00           C
ATOM   2071  CB  THR A 291      24.788  30.771  15.135  1.00  0.00           C
ATOM   2072  OG1 THR A 291      23.436  30.543  15.547  1.00  0.00           O
ATOM   2073  CG2 THR A 291      24.789  31.364  13.726  1.00  0.00           C
ATOM   2074  C   THR A 291      25.469  28.843  16.578  1.00  0.00           C
ATOM   2075  O   THR A 291      25.935  29.469  17.538  1.00  0.00           O
ATOM   2076  N   VAL A 292      24.856  27.667  16.712  1.00  0.00           N
ATOM   2077  CA  VAL A 292      24.651  27.042  18.027  1.00  0.00           C
ATOM   2078  CB  VAL A 292      23.654  25.867  17.917  1.00  0.00           C
ATOM   2079  CG1 VAL A 292      23.515  25.145  19.247  1.00  0.00           C
ATOM   2080  CG2 VAL A 292      22.297  26.370  17.434  1.00  0.00           C
ATOM   2081  C   VAL A 292      25.985  26.533  18.592  1.00  0.00           C
ATOM   2082  O   VAL A 292      26.805  25.988  17.856  1.00  0.00           O
ATOM   2083  N   ASP A 293      26.205  26.707  19.889  1.00  0.00           N
ATOM   2084  CA  ASP A 293      27.453  26.261  20.523  1.00  0.00           C
ATOM   2085  CB  ASP A 293      27.483  26.739  21.978  1.00  0.00           C
ATOM   2086  CG  ASP A 293      28.456  25.961  22.833  1.00  0.00           C
ATOM   2087  OD1 ASP A 293      29.678  26.201  22.712  1.00  0.00           O
ATOM   2088  OD2 ASP A 293      27.998  25.112  23.635  1.00  0.00           O
ATOM   2089  C   ASP A 293      27.588  24.728  20.428  1.00  0.00           C
ATOM   2090  O   ASP A 293      26.592  24.004  20.510  1.00  0.00           O
ATOM   2091  N   TYR A 294      28.806  24.231  20.241  1.00  0.00           N
ATOM   2092  CA  TYR A 294      29.007  22.792  19.976  1.00  0.00           C
ATOM   2093  CB  TYR A 294      30.504  22.448  19.943  1.00  0.00           C
ATOM   2094  CG  TYR A 294      30.806  20.958  19.847  1.00  0.00           C
ATOM   2095  CD1 TYR A 294      30.557  20.239  18.676  1.00  0.00           C
ATOM   2096  CD2 TYR A 294      31.326  20.266  20.935  1.00  0.00           C
ATOM   2097  CE1 TYR A 294      30.823  18.858  18.598  1.00  0.00           C
ATOM   2098  CE2 TYR A 294      31.612  18.901  20.863  1.00  0.00           C
ATOM   2099  CZ  TYR A 294      31.363  18.202  19.694  1.00  0.00           C
ATOM   2100  OH  TYR A 294      31.647  16.848  19.648  1.00  0.00           O
ATOM   2101  C   TYR A 294      28.280  21.898  20.977  1.00  0.00           C
ATOM   2102  O   TYR A 294      27.556  20.980  20.590  1.00  0.00           O
ATOM   2103  N   THR A 295      28.441  22.167  22.270  1.00  0.00           N
ATOM   2104  CA  THR A 295      27.892  21.243  23.260  1.00  0.00           C
ATOM   2105  CB  THR A 295      28.323  21.610  24.699  1.00  0.00           C
ATOM   2106  OG1 THR A 295      29.752  21.533  24.792  1.00  0.00           O
ATOM   2107  CG2 THR A 295      27.687  20.636  25.718  1.00  0.00           C
ATOM   2108  C   THR A 295      26.378  21.175  23.172  1.00  0.00           C
ATOM   2109  O   THR A 295      25.782  20.097  23.292  1.00  0.00           O
ATOM   2110  N   LYS A 296      25.748  22.327  22.968  1.00  0.00           N
ATOM   2111  CA  LYS A 296      24.295  22.364  22.845  1.00  0.00           C
ATOM   2112  CB  LYS A 296      23.787  23.812  22.901  1.00  0.00           C
ATOM   2113  CG  LYS A 296      22.268  23.913  22.787  1.00  0.00           C
ATOM   2114  CD  LYS A 296      21.747  25.155  23.501  1.00  0.00           C
ATOM   2115  CE  LYS A 296      20.224  25.132  23.633  1.00  0.00           C
ATOM   2116  NZ  LYS A 296      19.765  26.210  24.579  1.00  0.00           N
ATOM   2117  C   LYS A 296      23.857  21.716  21.536  1.00  0.00           C
ATOM   2118  O   LYS A 296      22.852  21.002  21.484  1.00  0.00           O
ATOM   2119  N   PHE A 297      24.609  21.958  20.470  1.00  0.00           N
ATOM   2120  CA  PHE A 297      24.245  21.358  19.189  1.00  0.00           C
ATOM   2121  CB  PHE A 297      25.126  21.916  18.056  1.00  0.00           C
ATOM   2122  CG  PHE A 297      24.795  21.342  16.697  1.00  0.00           C
ATOM   2123  CD1 PHE A 297      23.755  21.865  15.950  1.00  0.00           C
ATOM   2124  CD2 PHE A 297      25.511  20.268  16.183  1.00  0.00           C
ATOM   2125  CE1 PHE A 297      23.427  21.339  14.710  1.00  0.00           C
ATOM   2126  CE2 PHE A 297      25.199  19.737  14.942  1.00  0.00           C
ATOM   2127  CZ  PHE A 297      24.149  20.276  14.198  1.00  0.00           C
ATOM   2128  C   PHE A 297      24.351  19.829  19.269  1.00  0.00           C
ATOM   2129  O   PHE A 297      23.461  19.107  18.808  1.00  0.00           O
ATOM   2130  N   LEU A 298      25.444  19.343  19.852  1.00  0.00           N
ATOM   2131  CA  LEU A 298      25.642  17.904  20.059  1.00  0.00           C
ATOM   2132  CB  LEU A 298      26.962  17.673  20.800  1.00  0.00           C
ATOM   2133  CG  LEU A 298      27.367  16.237  21.130  1.00  0.00           C
ATOM   2134  CD1 LEU A 298      27.481  15.437  19.864  1.00  0.00           C
ATOM   2135  CD2 LEU A 298      28.696  16.206  21.901  1.00  0.00           C
ATOM   2136  C   LEU A 298      24.491  17.292  20.862  1.00  0.00           C
ATOM   2137  O   LEU A 298      23.964  16.221  20.521  1.00  0.00           O
ATOM   2138  N   THR A 299      24.079  17.986  21.919  1.00  0.00           N
ATOM   2139  CA  THR A 299      23.006  17.484  22.774  1.00  0.00           C
ATOM   2140  CB  THR A 299      22.803  18.397  23.998  1.00  0.00           C
ATOM   2141  OG1 THR A 299      24.030  18.461  24.737  1.00  0.00           O
ATOM   2142  CG2 THR A 299      21.664  17.880  24.892  1.00  0.00           C
ATOM   2143  C   THR A 299      21.711  17.411  21.982  1.00  0.00           C
ATOM   2144  O   THR A 299      20.946  16.457  22.119  1.00  0.00           O
ATOM   2145  N   ALA A 300      21.464  18.439  21.171  1.00  0.00           N
ATOM   2146  CA  ALA A 300      20.272  18.516  20.332  1.00  0.00           C
ATOM   2147  CB  ALA A 300      20.184  19.893  19.691  1.00  0.00           C
ATOM   2148  C   ALA A 300      20.236  17.423  19.246  1.00  0.00           C
ATOM   2149  O   ALA A 300      19.228  16.712  19.096  1.00  0.00           O
ATOM   2150  N   VAL A 301      21.306  17.276  18.470  1.00  0.00           N
ATOM   2151  CA  VAL A 301      21.264  16.199  17.458  1.00  0.00           C
ATOM   2152  CB  VAL A 301      22.410  16.250  16.414  1.00  0.00           C
ATOM   2153  CG1 VAL A 301      22.306  17.518  15.530  1.00  0.00           C
ATOM   2154  CG2 VAL A 301      23.808  16.183  17.090  1.00  0.00           C
ATOM   2155  C   VAL A 301      21.195  14.806  18.096  1.00  0.00           C
ATOM   2156  O   VAL A 301      20.606  13.885  17.526  1.00  0.00           O
ATOM   2157  N   ASN A 302      21.781  14.650  19.279  1.00  0.00           N
ATOM   2158  CA  ASN A 302      21.750  13.355  19.948  1.00  0.00           C
ATOM   2159  CB  ASN A 302      22.940  13.190  20.895  1.00  0.00           C
ATOM   2160  CG  ASN A 302      24.260  13.103  20.163  1.00  0.00           C
ATOM   2161  OD1 ASN A 302      24.328  13.319  18.950  1.00  0.00           O
ATOM   2162  ND2 ASN A 302      25.318  12.771  20.894  1.00  0.00           N
ATOM   2163  C   ASN A 302      20.462  13.133  20.727  1.00  0.00           C
ATOM   2164  O   ASN A 302      20.317  12.107  21.393  1.00  0.00           O
ATOM   2165  N   SER A 303      19.536  14.090  20.663  1.00  0.00           N
ATOM   2166  CA  SER A 303      18.335  14.010  21.492  1.00  0.00           C
ATOM   2167  CB  SER A 303      17.670  15.389  21.635  1.00  0.00           C
ATOM   2168  OG  SER A 303      17.101  15.811  20.398  1.00  0.00           O
ATOM   2169  C   SER A 303      17.334  13.002  20.945  1.00  0.00           C
ATOM   2170  O   SER A 303      16.471  12.496  21.680  1.00  0.00           O
ATOM   2171  N   VAL A 304      17.446  12.706  19.655  1.00  0.00           N
ATOM   2172  CA  VAL A 304      16.503  11.795  18.993  1.00  0.00           C
ATOM   2173  CB  VAL A 304      16.507  12.009  17.479  1.00  0.00           C
ATOM   2174  CG1 VAL A 304      16.127  13.446  17.173  1.00  0.00           C
ATOM   2175  CG2 VAL A 304      17.901  11.684  16.898  1.00  0.00           C
ATOM   2176  C   VAL A 304      16.834  10.344  19.333  1.00  0.00           C
ATOM   2177  O   VAL A 304      17.836  10.084  19.989  1.00  0.00           O
ATOM   2178  N   PRO A 305      15.958   9.403  18.942  1.00  0.00           N
ATOM   2179  CA  PRO A 305      16.187   8.006  19.319  1.00  0.00           C
ATOM   2180  CD  PRO A 305      14.618   9.605  18.365  1.00  0.00           C
ATOM   2181  CB  PRO A 305      14.987   7.275  18.699  1.00  0.00           C
ATOM   2182  CG  PRO A 305      13.900   8.310  18.723  1.00  0.00           C
ATOM   2183  C   PRO A 305      17.492   7.476  18.745  1.00  0.00           C
ATOM   2184  O   PRO A 305      17.831   7.767  17.579  1.00  0.00           O
ATOM   2185  N   GLY A 306      18.218   6.710  19.559  1.00  0.00           N
ATOM   2186  CA  GLY A 306      19.479   6.121  19.137  1.00  0.00           C
ATOM   2187  C   GLY A 306      19.336   4.632  18.881  1.00  0.00           C
ATOM   2188  O   GLY A 306      18.363   3.996  19.305  1.00  0.00           O
ATOM   2189  N   ILE A 307      20.320   4.073  18.190  1.00  0.00           N
ATOM   2190  CA  ILE A 307      20.317   2.659  17.851  1.00  0.00           C
ATOM   2191  CB  ILE A 307      21.534   2.300  16.948  1.00  0.00           C
ATOM   2192  CG1 ILE A 307      21.353   0.941  16.272  1.00  0.00           C
ATOM   2193  CG2 ILE A 307      22.835   2.384  17.736  1.00  0.00           C
ATOM   2194  CD1 ILE A 307      22.447   0.633  15.236  1.00  0.00           C
ATOM   2195  C   ILE A 307      20.299   1.790  19.105  1.00  0.00           C
ATOM   2196  O   ILE A 307      19.737   0.692  19.090  1.00  0.00           O
ATOM   2197  N   VAL A 308      20.901   2.270  20.195  1.00  0.00           N
ATOM   2198  CA  VAL A 308      20.848   1.524  21.447  1.00  0.00           C
ATOM   2199  CB  VAL A 308      22.072   1.792  22.359  1.00  0.00           C
ATOM   2200  CG1 VAL A 308      21.987   0.926  23.591  1.00  0.00           C
ATOM   2201  CG2 VAL A 308      23.377   1.501  21.612  1.00  0.00           C
ATOM   2202  C   VAL A 308      19.556   1.862  22.190  1.00  0.00           C
ATOM   2203  O   VAL A 308      19.557   2.650  23.142  1.00  0.00           O
ATOM   2204  N   SER A 309      18.452   1.269  21.737  1.00  0.00           N
ATOM   2205  CA  SER A 309      17.138   1.536  22.316  1.00  0.00           C
ATOM   2206  CB  SER A 309      16.770   3.016  22.164  1.00  0.00           C
ATOM   2207  OG  SER A 309      16.355   3.321  20.833  1.00  0.00           O
ATOM   2208  C   SER A 309      16.065   0.675  21.653  1.00  0.00           C
ATOM   2209  O   SER A 309      16.351  -0.123  20.764  1.00  0.00           O
ATOM   2210  N   TYR A 310      14.826   0.859  22.089  1.00  0.00           N
ATOM   2211  CA  TYR A 310      13.674   0.168  21.524  1.00  0.00           C
ATOM   2212  CB  TYR A 310      12.399   0.712  22.193  1.00  0.00           C
ATOM   2213  CG  TYR A 310      11.078   0.245  21.602  1.00  0.00           C
ATOM   2214  CD1 TYR A 310      10.655  -1.072  21.733  1.00  0.00           C
ATOM   2215  CD2 TYR A 310      10.237   1.139  20.956  1.00  0.00           C
ATOM   2216  CE1 TYR A 310       9.433  -1.486  21.212  1.00  0.00           C
ATOM   2217  CE2 TYR A 310       9.020   0.737  20.433  1.00  0.00           C
ATOM   2218  CZ  TYR A 310       8.621  -0.571  20.561  1.00  0.00           C
ATOM   2219  OH  TYR A 310       7.400  -0.948  20.036  1.00  0.00           O
ATOM   2220  C   TYR A 310      13.618   0.338  20.010  1.00  0.00           C
ATOM   2221  O   TYR A 310      13.284  -0.607  19.278  1.00  0.00           O
ATOM   2222  N   SER A 311      13.952   1.537  19.543  1.00  0.00           N
ATOM   2223  CA  SER A 311      13.898   1.847  18.120  1.00  0.00           C
ATOM   2224  CB  SER A 311      14.168   3.336  17.876  1.00  0.00           C
ATOM   2225  OG  SER A 311      13.043   4.114  18.248  1.00  0.00           O
ATOM   2226  C   SER A 311      14.876   0.992  17.340  1.00  0.00           C
ATOM   2227  O   SER A 311      14.649   0.679  16.172  1.00  0.00           O
ATOM   2228  N   SER A 312      15.965   0.611  17.995  1.00  0.00           N
ATOM   2229  CA  SER A 312      16.929  -0.306  17.402  1.00  0.00           C
ATOM   2230  CB  SER A 312      16.364  -1.739  17.433  1.00  0.00           C
ATOM   2231  OG  SER A 312      17.358  -2.708  17.114  1.00  0.00           O
ATOM   2232  C   SER A 312      17.272   0.137  15.979  1.00  0.00           C
ATOM   2233  O   SER A 312      17.700   1.273  15.764  1.00  0.00           O
ATOM   2234  N   ILE A 313      17.047  -0.719  14.994  1.00  0.00           N
ATOM   2235  CA  ILE A 313      17.522  -0.373  13.655  1.00  0.00           C
ATOM   2236  CB  ILE A 313      18.028  -1.599  12.875  1.00  0.00           C
ATOM   2237  CG1 ILE A 313      16.963  -2.675  12.744  1.00  0.00           C
ATOM   2238  CG2 ILE A 313      19.234  -2.209  13.601  1.00  0.00           C
ATOM   2239  CD1 ILE A 313      17.563  -3.988  12.288  1.00  0.00           C
ATOM   2240  C   ILE A 313      16.634   0.549  12.815  1.00  0.00           C
ATOM   2241  O   ILE A 313      16.975   0.871  11.677  1.00  0.00           O
ATOM   2242  N   ALA A 314      15.511   0.998  13.370  1.00  0.00           N
ATOM   2243  CA  ALA A 314      14.773   2.116  12.759  1.00  0.00           C
ATOM   2244  CB  ALA A 314      13.378   2.211  13.334  1.00  0.00           C
ATOM   2245  C   ALA A 314      15.559   3.402  13.067  1.00  0.00           C
ATOM   2246  O   ALA A 314      15.254   4.137  14.026  1.00  0.00           O
ATOM   2247  N   LEU A 315      16.592   3.658  12.275  1.00  0.00           N
ATOM   2248  CA  LEU A 315      17.525   4.729  12.585  1.00  0.00           C
ATOM   2249  CB  LEU A 315      18.771   4.590  11.715  1.00  0.00           C
ATOM   2250  CG  LEU A 315      19.508   3.248  11.778  1.00  0.00           C
ATOM   2251  CD1 LEU A 315      20.677   3.266  10.772  1.00  0.00           C
ATOM   2252  CD2 LEU A 315      20.002   3.032  13.193  1.00  0.00           C
ATOM   2253  C   LEU A 315      16.954   6.136  12.404  1.00  0.00           C
ATOM   2254  O   LEU A 315      16.176   6.390  11.474  1.00  0.00           O
ATOM   2255  N   SER A 316      17.411   7.051  13.262  1.00  0.00           N
ATOM   2256  CA  SER A 316      17.114   8.476  13.127  1.00  0.00           C
ATOM   2257  CB  SER A 316      17.318   9.206  14.451  1.00  0.00           C
ATOM   2258  OG  SER A 316      16.430   8.729  15.434  1.00  0.00           O
ATOM   2259  C   SER A 316      18.000   9.150  12.099  1.00  0.00           C
ATOM   2260  O   SER A 316      17.633  10.203  11.571  1.00  0.00           O
ATOM   2261  N   TYR A 317      19.177   8.566  11.847  1.00  0.00           N
ATOM   2262  CA  TYR A 317      20.131   9.104  10.885  1.00  0.00           C
ATOM   2263  CB  TYR A 317      21.346   9.700  11.606  1.00  0.00           C
ATOM   2264  CG  TYR A 317      20.997  10.863  12.498  1.00  0.00           C
ATOM   2265  CD1 TYR A 317      20.617  12.089  11.953  1.00  0.00           C
ATOM   2266  CD2 TYR A 317      21.052  10.750  13.883  1.00  0.00           C
ATOM   2267  CE1 TYR A 317      20.282  13.168  12.768  1.00  0.00           C
ATOM   2268  CE2 TYR A 317      20.724  11.837  14.715  1.00  0.00           C
ATOM   2269  CZ  TYR A 317      20.345  13.037  14.148  1.00  0.00           C
ATOM   2270  OH  TYR A 317      20.014  14.117  14.960  1.00  0.00           O
ATOM   2271  C   TYR A 317      20.615   8.016   9.945  1.00  0.00           C
ATOM   2272  O   TYR A 317      21.041   6.948  10.393  1.00  0.00           O
ATOM   2273  N   LEU A 318      20.549   8.296   8.645  1.00  0.00           N
ATOM   2274  CA  LEU A 318      21.055   7.384   7.621  1.00  0.00           C
ATOM   2275  CB  LEU A 318      20.250   6.076   7.580  1.00  0.00           C
ATOM   2276  CG  LEU A 318      18.857   6.137   6.937  1.00  0.00           C
ATOM   2277  CD1 LEU A 318      18.294   4.746   6.722  1.00  0.00           C
ATOM   2278  CD2 LEU A 318      17.902   6.953   7.781  1.00  0.00           C
ATOM   2279  C   LEU A 318      20.992   8.098   6.280  1.00  0.00           C
ATOM   2280  O   LEU A 318      20.387   9.181   6.169  1.00  0.00           O
ATOM   2281  N   PRO A 319      21.621   7.517   5.251  1.00  0.00           N
ATOM   2282  CA  PRO A 319      21.570   8.190   3.946  1.00  0.00           C
ATOM   2283  CD  PRO A 319      22.435   6.285   5.223  1.00  0.00           C
ATOM   2284  CB  PRO A 319      22.486   7.320   3.057  1.00  0.00           C
ATOM   2285  CG  PRO A 319      23.364   6.541   4.046  1.00  0.00           C
ATOM   2286  C   PRO A 319      20.153   8.109   3.412  1.00  0.00           C
ATOM   2287  O   PRO A 319      19.497   7.070   3.577  1.00  0.00           O
ATOM   2288  N   ARG A 320      19.689   9.170   2.761  1.00  0.00           N
ATOM   2289  CA  ARG A 320      18.345   9.180   2.187  1.00  0.00           C
ATOM   2290  CB  ARG A 320      17.395   9.974   3.086  1.00  0.00           C
ATOM   2291  CG  ARG A 320      17.094   9.319   4.426  1.00  0.00           C
ATOM   2292  CD  ARG A 320      16.008  10.113   5.170  1.00  0.00           C
ATOM   2293  NE  ARG A 320      15.512   9.397   6.342  1.00  0.00           N
ATOM   2294  CZ  ARG A 320      14.725   8.328   6.269  1.00  0.00           C
ATOM   2295  NH1 ARG A 320      14.362   7.851   5.079  1.00  0.00           N
ATOM   2296  NH2 ARG A 320      14.304   7.733   7.379  1.00  0.00           N
ATOM   2297  C   ARG A 320      18.441   9.854   0.833  1.00  0.00           C
ATOM   2298  O   ARG A 320      19.223  10.786   0.671  1.00  0.00           O
ATOM   2299  N   PRO A 321      17.660   9.378  -0.147  1.00  0.00           N
ATOM   2300  CA  PRO A 321      17.698   9.912  -1.517  1.00  0.00           C
ATOM   2301  CD  PRO A 321      16.751   8.227  -0.010  1.00  0.00           C
ATOM   2302  CB  PRO A 321      16.550   9.169  -2.221  1.00  0.00           C
ATOM   2303  CG  PRO A 321      16.354   7.923  -1.432  1.00  0.00           C
ATOM   2304  C   PRO A 321      17.412  11.405  -1.534  1.00  0.00           C
ATOM   2305  O   PRO A 321      16.449  11.839  -0.903  1.00  0.00           O
ATOM   2306  N   ASP A 322      18.230  12.173  -2.246  1.00  0.00           N
ATOM   2307  CA  ASP A 322      18.065  13.613  -2.310  1.00  0.00           C
ATOM   2308  CB  ASP A 322      19.312  14.286  -1.757  1.00  0.00           C
ATOM   2309  CG  ASP A 322      20.576  13.848  -2.493  1.00  0.00           C
ATOM   2310  OD1 ASP A 322      21.123  12.773  -2.144  1.00  0.00           O
ATOM   2311  OD2 ASP A 322      21.011  14.561  -3.431  1.00  0.00           O
ATOM   2312  C   ASP A 322      17.892  14.052  -3.754  1.00  0.00           C
ATOM   2313  O   ASP A 322      17.602  15.215  -4.016  1.00  0.00           O
ATOM   2314  N   GLY A 323      18.112  13.132  -4.690  1.00  0.00           N
ATOM   2315  CA  GLY A 323      17.938  13.432  -6.106  1.00  0.00           C
ATOM   2316  C   GLY A 323      19.221  13.756  -6.860  1.00  0.00           C
ATOM   2317  O   GLY A 323      19.229  13.761  -8.098  1.00  0.00           O
ATOM   2318  N   VAL A 324      20.303  14.035  -6.135  1.00  0.00           N
ATOM   2319  CA  VAL A 324      21.567  14.395  -6.777  1.00  0.00           C
ATOM   2320  CB  VAL A 324      21.957  15.861  -6.492  1.00  0.00           C
ATOM   2321  CG1 VAL A 324      23.317  16.202  -7.149  1.00  0.00           C
ATOM   2322  CG2 VAL A 324      20.863  16.809  -7.005  1.00  0.00           C
ATOM   2323  C   VAL A 324      22.708  13.479  -6.350  1.00  0.00           C
ATOM   2324  O   VAL A 324      23.325  12.810  -7.173  1.00  0.00           O
ATOM   2325  N   VAL A 325      22.974  13.449  -5.052  1.00  0.00           N
ATOM   2326  CA  VAL A 325      24.043  12.641  -4.507  1.00  0.00           C
ATOM   2327  CB  VAL A 325      24.404  13.151  -3.095  1.00  0.00           C
ATOM   2328  CG1 VAL A 325      25.375  12.209  -2.398  1.00  0.00           C
ATOM   2329  CG2 VAL A 325      24.962  14.578  -3.182  1.00  0.00           C
ATOM   2330  C   VAL A 325      23.574  11.190  -4.472  1.00  0.00           C
ATOM   2331  O   VAL A 325      24.230  10.294  -5.002  1.00  0.00           O
ATOM   2332  N   LEU A 326      22.425  10.957  -3.852  1.00  0.00           N
ATOM   2333  CA  LEU A 326      21.772   9.652  -3.935  1.00  0.00           C
ATOM   2334  CB  LEU A 326      21.493   9.121  -2.531  1.00  0.00           C
ATOM   2335  CG  LEU A 326      21.430   7.610  -2.332  1.00  0.00           C
ATOM   2336  CD1 LEU A 326      22.776   6.976  -2.689  1.00  0.00           C
ATOM   2337  CD2 LEU A 326      21.033   7.313  -0.884  1.00  0.00           C
ATOM   2338  C   LEU A 326      20.480   9.894  -4.700  1.00  0.00           C
ATOM   2339  O   LEU A 326      19.548  10.492  -4.161  1.00  0.00           O
ATOM   2340  N   ILE A 327      20.428   9.486  -5.969  1.00  0.00           N
ATOM   2341  CA  ILE A 327      19.362   9.981  -6.851  1.00  0.00           C
ATOM   2342  CB  ILE A 327      19.690   9.801  -8.358  1.00  0.00           C
ATOM   2343  CG1 ILE A 327      20.006   8.336  -8.669  1.00  0.00           C
ATOM   2344  CG2 ILE A 327      20.836  10.716  -8.775  1.00  0.00           C
ATOM   2345  CD1 ILE A 327      20.032   8.011 -10.159  1.00  0.00           C
ATOM   2346  C   ILE A 327      17.989   9.372  -6.577  1.00  0.00           C
ATOM   2347  O   ILE A 327      16.968   9.965  -6.906  1.00  0.00           O
ATOM   2348  N   ASP A 328      17.967   8.181  -5.998  1.00  0.00           N
ATOM   2349  CA  ASP A 328      16.716   7.481  -5.774  1.00  0.00           C
ATOM   2350  CB  ASP A 328      16.280   6.750  -7.050  1.00  0.00           C
ATOM   2351  CG  ASP A 328      14.762   6.498  -7.110  1.00  0.00           C
ATOM   2352  OD1 ASP A 328      14.092   6.375  -6.045  1.00  0.00           O
ATOM   2353  OD2 ASP A 328      14.235   6.412  -8.241  1.00  0.00           O
ATOM   2354  C   ASP A 328      16.984   6.479  -4.679  1.00  0.00           C
ATOM   2355  O   ASP A 328      18.130   6.328  -4.229  1.00  0.00           O
ATOM   2356  N   SER A 329      15.933   5.807  -4.234  1.00  0.00           N
ATOM   2357  CA  SER A 329      16.069   4.754  -3.244  1.00  0.00           C
ATOM   2358  CB  SER A 329      14.703   4.132  -2.972  1.00  0.00           C
ATOM   2359  OG  SER A 329      14.757   3.289  -1.838  1.00  0.00           O
ATOM   2360  C   SER A 329      17.031   3.701  -3.793  1.00  0.00           C
ATOM   2361  O   SER A 329      16.943   3.331  -4.964  1.00  0.00           O
ATOM   2362  N   PRO A 330      17.981   3.239  -2.964  1.00  0.00           N
ATOM   2363  CA  PRO A 330      19.034   2.335  -3.460  1.00  0.00           C
ATOM   2364  CD  PRO A 330      18.279   3.722  -1.597  1.00  0.00           C
ATOM   2365  CB  PRO A 330      19.697   1.850  -2.163  1.00  0.00           C
ATOM   2366  CG  PRO A 330      19.649   3.077  -1.289  1.00  0.00           C
ATOM   2367  C   PRO A 330      18.570   1.148  -4.317  1.00  0.00           C
ATOM   2368  O   PRO A 330      19.242   0.828  -5.299  1.00  0.00           O
ATOM   2369  N   GLU A 331      17.457   0.508  -3.973  1.00  0.00           N
ATOM   2370  CA  GLU A 331      16.990  -0.620  -4.776  1.00  0.00           C
ATOM   2371  CB  GLU A 331      15.827  -1.358  -4.102  1.00  0.00           C
ATOM   2372  CG  GLU A 331      14.433  -0.769  -4.342  1.00  0.00           C
ATOM   2373  CD  GLU A 331      14.143   0.440  -3.454  1.00  0.00           C
ATOM   2374  OE1 GLU A 331      15.086   0.968  -2.811  1.00  0.00           O
ATOM   2375  OE2 GLU A 331      12.970   0.880  -3.404  1.00  0.00           O
ATOM   2376  C   GLU A 331      16.629  -0.188  -6.200  1.00  0.00           C
ATOM   2377  O   GLU A 331      16.865  -0.933  -7.161  1.00  0.00           O
ATOM   2378  N   GLU A 332      16.078   1.019  -6.338  1.00  0.00           N
ATOM   2379  CA  GLU A 332      15.775   1.565  -7.661  1.00  0.00           C
ATOM   2380  CB  GLU A 332      14.878   2.803  -7.559  1.00  0.00           C
ATOM   2381  CG  GLU A 332      13.436   2.504  -7.210  1.00  0.00           C
ATOM   2382  CD  GLU A 332      12.778   1.554  -8.204  1.00  0.00           C
ATOM   2383  OE1 GLU A 332      12.776   1.867  -9.412  1.00  0.00           O
ATOM   2384  OE2 GLU A 332      12.273   0.487  -7.780  1.00  0.00           O
ATOM   2385  C   GLU A 332      17.041   1.906  -8.444  1.00  0.00           C
ATOM   2386  O   GLU A 332      17.079   1.748  -9.669  1.00  0.00           O
ATOM   2387  N   ILE A 333      18.069   2.388  -7.748  1.00  0.00           N
ATOM   2388  CA  ILE A 333      19.351   2.671  -8.393  1.00  0.00           C
ATOM   2389  CB  ILE A 333      20.376   3.218  -7.375  1.00  0.00           C
ATOM   2390  CG1 ILE A 333      19.937   4.598  -6.880  1.00  0.00           C
ATOM   2391  CG2 ILE A 333      21.769   3.284  -7.997  1.00  0.00           C
ATOM   2392  CD1 ILE A 333      20.879   5.255  -5.867  1.00  0.00           C
ATOM   2393  C   ILE A 333      19.911   1.398  -9.041  1.00  0.00           C
ATOM   2394  O   ILE A 333      20.401   1.421 -10.185  1.00  0.00           O
ATOM   2395  N   VAL A 334      19.853   0.283  -8.314  1.00  0.00           N
ATOM   2396  CA  VAL A 334      20.365  -0.964  -8.869  1.00  0.00           C
ATOM   2397  CB  VAL A 334      20.396  -2.102  -7.830  1.00  0.00           C
ATOM   2398  CG1 VAL A 334      20.865  -3.388  -8.493  1.00  0.00           C
ATOM   2399  CG2 VAL A 334      21.318  -1.735  -6.666  1.00  0.00           C
ATOM   2400  C   VAL A 334      19.532  -1.409 -10.076  1.00  0.00           C
ATOM   2401  O   VAL A 334      20.081  -1.723 -11.139  1.00  0.00           O
ATOM   2402  N   LYS A 335      18.211  -1.439  -9.909  1.00  0.00           N
ATOM   2403  CA  LYS A 335      17.318  -1.869 -10.983  1.00  0.00           C
ATOM   2404  CB  LYS A 335      15.855  -1.818 -10.535  1.00  0.00           C
ATOM   2405  CG  LYS A 335      15.491  -2.893  -9.527  1.00  0.00           C
ATOM   2406  CD  LYS A 335      14.043  -2.759  -9.064  1.00  0.00           C
ATOM   2407  CE  LYS A 335      13.389  -4.125  -8.864  1.00  0.00           C
ATOM   2408  NZ  LYS A 335      13.151  -4.850 -10.153  1.00  0.00           N
ATOM   2409  C   LYS A 335      17.496  -1.019 -12.221  1.00  0.00           C
ATOM   2410  O   LYS A 335      17.342  -1.511 -13.341  1.00  0.00           O
ATOM   2411  N   ASN A 336      17.807   0.259 -12.027  1.00  0.00           N
ATOM   2412  CA  ASN A 336      17.951   1.165 -13.160  1.00  0.00           C
ATOM   2413  CB  ASN A 336      17.495   2.581 -12.799  1.00  0.00           C
ATOM   2414  CG  ASN A 336      15.987   2.669 -12.639  1.00  0.00           C
ATOM   2415  OD1 ASN A 336      15.250   1.908 -13.263  1.00  0.00           O
ATOM   2416  ND2 ASN A 336      15.525   3.588 -11.801  1.00  0.00           N
ATOM   2417  C   ASN A 336      19.366   1.167 -13.704  1.00  0.00           C
ATOM   2418  O   ASN A 336      19.686   1.927 -14.617  1.00  0.00           O
ATOM   2419  N   LYS A 337      20.213   0.323 -13.128  1.00  0.00           N
ATOM   2420  CA  LYS A 337      21.573   0.187 -13.629  1.00  0.00           C
ATOM   2421  CB  LYS A 337      21.528  -0.274 -15.094  1.00  0.00           C
ATOM   2422  CG  LYS A 337      22.813  -0.884 -15.613  1.00  0.00           C
ATOM   2423  CD  LYS A 337      22.582  -1.597 -16.965  1.00  0.00           C
ATOM   2424  CE  LYS A 337      23.902  -2.165 -17.514  1.00  0.00           C
ATOM   2425  NZ  LYS A 337      23.748  -2.730 -18.894  1.00  0.00           N
ATOM   2426  C   LYS A 337      22.299   1.521 -13.521  1.00  0.00           C
ATOM   2427  O   LYS A 337      22.984   1.938 -14.454  1.00  0.00           O
ATOM   2428  N   GLN A 338      22.145   2.201 -12.386  1.00  0.00           N
ATOM   2429  CA  GLN A 338      22.752   3.523 -12.211  1.00  0.00           C
ATOM   2430  CB  GLN A 338      21.670   4.601 -12.036  1.00  0.00           C
ATOM   2431  CG  GLN A 338      20.993   4.945 -13.361  1.00  0.00           C
ATOM   2432  CD  GLN A 338      19.966   6.051 -13.239  1.00  0.00           C
ATOM   2433  OE1 GLN A 338      18.840   5.820 -12.795  1.00  0.00           O
ATOM   2434  NE2 GLN A 338      20.344   7.261 -13.645  1.00  0.00           N
ATOM   2435  C   GLN A 338      23.753   3.552 -11.064  1.00  0.00           C
ATOM   2436  O   GLN A 338      23.791   4.486 -10.266  1.00  0.00           O
ATOM   2437  N   TYR A 339      24.571   2.510 -10.993  1.00  0.00           N
ATOM   2438  CA  TYR A 339      25.623   2.450  -9.995  1.00  0.00           C
ATOM   2439  CB  TYR A 339      25.244   1.474  -8.860  1.00  0.00           C
ATOM   2440  CG  TYR A 339      25.151   0.035  -9.313  1.00  0.00           C
ATOM   2441  CD1 TYR A 339      24.006  -0.445  -9.945  1.00  0.00           C
ATOM   2442  CD2 TYR A 339      26.222  -0.839  -9.142  1.00  0.00           C
ATOM   2443  CE1 TYR A 339      23.924  -1.766 -10.373  1.00  0.00           C
ATOM   2444  CE2 TYR A 339      26.151  -2.158  -9.568  1.00  0.00           C
ATOM   2445  CZ  TYR A 339      25.006  -2.615 -10.185  1.00  0.00           C
ATOM   2446  OH  TYR A 339      24.950  -3.923 -10.609  1.00  0.00           O
ATOM   2447  C   TYR A 339      26.898   2.022 -10.713  1.00  0.00           C
ATOM   2448  O   TYR A 339      26.838   1.422 -11.801  1.00  0.00           O
ATOM   2449  N   ALA A 340      28.047   2.362 -10.135  1.00  0.00           N
ATOM   2450  CA  ALA A 340      29.329   1.954 -10.707  1.00  0.00           C
ATOM   2451  CB  ALA A 340      30.471   2.800 -10.157  1.00  0.00           C
ATOM   2452  C   ALA A 340      29.544   0.494 -10.368  1.00  0.00           C
ATOM   2453  O   ALA A 340      29.906   0.146  -9.238  1.00  0.00           O
ATOM   2454  N   ALA A 341      29.313  -0.362 -11.353  1.00  0.00           N
ATOM   2455  CA  ALA A 341      29.357  -1.805 -11.145  1.00  0.00           C
ATOM   2456  CB  ALA A 341      28.548  -2.523 -12.227  1.00  0.00           C
ATOM   2457  C   ALA A 341      30.796  -2.285 -11.164  1.00  0.00           C
ATOM   2458  O   ALA A 341      31.425  -2.322 -12.216  1.00  0.00           O
ATOM   2459  N   VAL A 342      31.311  -2.665 -10.000  1.00  0.00           N
ATOM   2460  CA  VAL A 342      32.688  -3.122  -9.907  1.00  0.00           C
ATOM   2461  CB  VAL A 342      33.501  -2.229  -8.949  1.00  0.00           C
ATOM   2462  CG1 VAL A 342      33.742  -0.858  -9.568  1.00  0.00           C
ATOM   2463  CG2 VAL A 342      32.780  -2.098  -7.579  1.00  0.00           C
ATOM   2464  C   VAL A 342      32.681  -4.542  -9.376  1.00  0.00           C
ATOM   2465  O   VAL A 342      31.691  -4.962  -8.777  1.00  0.00           O
ATOM   2466  N   PRO A 343      33.767  -5.300  -9.614  1.00  0.00           N
ATOM   2467  CA  PRO A 343      33.894  -6.605  -8.950  1.00  0.00           C
ATOM   2468  CD  PRO A 343      34.900  -5.016 -10.515  1.00  0.00           C
ATOM   2469  CB  PRO A 343      35.345  -7.008  -9.240  1.00  0.00           C
ATOM   2470  CG  PRO A 343      35.640  -6.346 -10.567  1.00  0.00           C
ATOM   2471  C   PRO A 343      33.679  -6.441  -7.447  1.00  0.00           C
ATOM   2472  O   PRO A 343      34.162  -5.484  -6.823  1.00  0.00           O
ATOM   2473  N   MET A 344      32.950  -7.365  -6.848  1.00  0.00           N
ATOM   2474  CA  MET A 344      32.605  -7.157  -5.455  1.00  0.00           C
ATOM   2475  CB  MET A 344      31.305  -6.345  -5.339  1.00  0.00           C
ATOM   2476  CG  MET A 344      30.092  -6.973  -6.009  1.00  0.00           C
ATOM   2477  SD  MET A 344      28.555  -6.013  -5.791  1.00  0.00           S
ATOM   2478  CE  MET A 344      27.395  -7.137  -6.584  1.00  0.00           C
ATOM   2479  C   MET A 344      32.492  -8.426  -4.651  1.00  0.00           C
ATOM   2480  O   MET A 344      32.061  -9.477  -5.147  1.00  0.00           O
ATOM   2481  N   ILE A 345      32.896  -8.307  -3.393  1.00  0.00           N
ATOM   2482  CA  ILE A 345      32.700  -9.352  -2.398  1.00  0.00           C
ATOM   2483  CB  ILE A 345      34.019  -9.643  -1.651  1.00  0.00           C
ATOM   2484  CG1 ILE A 345      35.024 -10.333  -2.584  1.00  0.00           C
ATOM   2485  CG2 ILE A 345      33.775 -10.503  -0.434  1.00  0.00           C
ATOM   2486  CD1 ILE A 345      36.388 -10.594  -1.945  1.00  0.00           C
ATOM   2487  C   ILE A 345      31.652  -8.839  -1.402  1.00  0.00           C
ATOM   2488  O   ILE A 345      31.730  -7.687  -0.939  1.00  0.00           O
ATOM   2489  N   ILE A 346      30.652  -9.658  -1.092  1.00  0.00           N
ATOM   2490  CA  ILE A 346      29.680  -9.266  -0.064  1.00  0.00           C
ATOM   2491  CB  ILE A 346      28.355  -8.730  -0.656  1.00  0.00           C
ATOM   2492  CG1 ILE A 346      27.441  -8.222   0.464  1.00  0.00           C
ATOM   2493  CG2 ILE A 346      27.643  -9.808  -1.496  1.00  0.00           C
ATOM   2494  CD1 ILE A 346      26.339  -7.283  -0.013  1.00  0.00           C
ATOM   2495  C   ILE A 346      29.382 -10.436   0.857  1.00  0.00           C
ATOM   2496  O   ILE A 346      29.082 -11.549   0.394  1.00  0.00           O
ATOM   2497  N   GLY A 347      29.439 -10.185   2.159  1.00  0.00           N
ATOM   2498  CA  GLY A 347      29.166 -11.243   3.113  1.00  0.00           C
ATOM   2499  C   GLY A 347      28.220 -10.834   4.220  1.00  0.00           C
ATOM   2500  O   GLY A 347      27.851  -9.658   4.342  1.00  0.00           O
ATOM   2501  N   ASP A 348      27.830 -11.817   5.027  1.00  0.00           N
ATOM   2502  CA  ASP A 348      27.083 -11.571   6.260  1.00  0.00           C
ATOM   2503  CB  ASP A 348      25.585 -11.803   6.044  1.00  0.00           C
ATOM   2504  CG  ASP A 348      24.911 -10.613   5.410  1.00  0.00           C
ATOM   2505  OD1 ASP A 348      24.824  -9.565   6.085  1.00  0.00           O
ATOM   2506  OD2 ASP A 348      24.479 -10.719   4.244  1.00  0.00           O
ATOM   2507  C   ASP A 348      27.572 -12.466   7.383  1.00  0.00           C
ATOM   2508  O   ASP A 348      28.086 -13.572   7.134  1.00  0.00           O
ATOM   2509  N   GLN A 349      27.433 -11.980   8.617  1.00  0.00           N
ATOM   2510  CA  GLN A 349      27.597 -12.839   9.779  1.00  0.00           C
ATOM   2511  CB  GLN A 349      27.780 -12.005  11.050  1.00  0.00           C
ATOM   2512  CG  GLN A 349      28.958 -10.989  10.983  1.00  0.00           C
ATOM   2513  CD  GLN A 349      30.233 -11.636  10.543  1.00  0.00           C
ATOM   2514  OE1 GLN A 349      30.543 -11.655   9.347  1.00  0.00           O
ATOM   2515  NE2 GLN A 349      30.986 -12.193  11.498  1.00  0.00           N
ATOM   2516  C   GLN A 349      26.321 -13.676   9.870  1.00  0.00           C
ATOM   2517  O   GLN A 349      25.229 -13.181   9.556  1.00  0.00           O
ATOM   2518  N   GLU A 350      26.431 -14.932  10.296  1.00  0.00           N
ATOM   2519  CA  GLU A 350      25.247 -15.781  10.268  1.00  0.00           C
ATOM   2520  CB  GLU A 350      25.529 -17.203  10.765  1.00  0.00           C
ATOM   2521  CG  GLU A 350      24.258 -18.067  10.758  1.00  0.00           C
ATOM   2522  CD  GLU A 350      24.534 -19.555  10.705  1.00  0.00           C
ATOM   2523  OE1 GLU A 350      25.627 -19.983  11.147  1.00  0.00           O
ATOM   2524  OE2 GLU A 350      23.649 -20.297  10.222  1.00  0.00           O
ATOM   2525  C   GLU A 350      24.047 -15.184  11.017  1.00  0.00           C
ATOM   2526  O   GLU A 350      22.913 -15.289  10.543  1.00  0.00           O
ATOM   2527  N   ASP A 351      24.294 -14.542  12.158  1.00  0.00           N
ATOM   2528  CA  ASP A 351      23.216 -14.052  13.031  1.00  0.00           C
ATOM   2529  CB  ASP A 351      23.344 -14.730  14.401  1.00  0.00           C
ATOM   2530  CG  ASP A 351      23.306 -16.265  14.286  1.00  0.00           C
ATOM   2531  OD1 ASP A 351      22.301 -16.785  13.753  1.00  0.00           O
ATOM   2532  OD2 ASP A 351      24.291 -16.937  14.673  1.00  0.00           O
ATOM   2533  C   ASP A 351      23.178 -12.516  13.153  1.00  0.00           C
ATOM   2534  O   ASP A 351      23.353 -11.941  14.243  1.00  0.00           O
ATOM   2535  N   GLU A 352      22.925 -11.860  12.026  1.00  0.00           N
ATOM   2536  CA  GLU A 352      23.003 -10.404  11.950  1.00  0.00           C
ATOM   2537  CB  GLU A 352      22.741  -9.931  10.513  1.00  0.00           C
ATOM   2538  CG  GLU A 352      23.787 -10.372   9.461  1.00  0.00           C
ATOM   2539  CD  GLU A 352      25.106  -9.605   9.558  1.00  0.00           C
ATOM   2540  OE1 GLU A 352      25.357  -8.959  10.610  1.00  0.00           O
ATOM   2541  OE2 GLU A 352      25.904  -9.651   8.584  1.00  0.00           O
ATOM   2542  C   GLU A 352      22.037  -9.700  12.912  1.00  0.00           C
ATOM   2543  O   GLU A 352      22.361  -8.639  13.458  1.00  0.00           O
ATOM   2544  N   GLY A 353      20.865 -10.295  13.141  1.00  0.00           N
ATOM   2545  CA  GLY A 353      19.812  -9.616  13.895  1.00  0.00           C
ATOM   2546  C   GLY A 353      19.796  -9.718  15.415  1.00  0.00           C
ATOM   2547  O   GLY A 353      19.078  -8.954  16.074  1.00  0.00           O
ATOM   2548  N   THR A 354      20.581 -10.628  15.993  1.00  0.00           N
ATOM   2549  CA  THR A 354      20.447 -10.907  17.428  1.00  0.00           C
ATOM   2550  CB  THR A 354      21.325 -12.085  17.889  1.00  0.00           C
ATOM   2551  OG1 THR A 354      22.678 -11.871  17.474  1.00  0.00           O
ATOM   2552  CG2 THR A 354      20.811 -13.415  17.302  1.00  0.00           C
ATOM   2553  C   THR A 354      20.722  -9.702  18.326  1.00  0.00           C
ATOM   2554  O   THR A 354      19.996  -9.448  19.279  1.00  0.00           O
ATOM   2555  N   LEU A 355      21.796  -8.978  18.043  1.00  0.00           N
ATOM   2556  CA  LEU A 355      22.112  -7.766  18.789  1.00  0.00           C
ATOM   2557  CB  LEU A 355      23.315  -7.090  18.127  1.00  0.00           C
ATOM   2558  CG  LEU A 355      24.409  -6.456  18.978  1.00  0.00           C
ATOM   2559  CD1 LEU A 355      24.804  -7.359  20.140  1.00  0.00           C
ATOM   2560  CD2 LEU A 355      25.615  -6.152  18.089  1.00  0.00           C
ATOM   2561  C   LEU A 355      20.937  -6.777  18.814  1.00  0.00           C
ATOM   2562  O   LEU A 355      20.674  -6.139  19.831  1.00  0.00           O
ATOM   2563  N   PHE A 356      20.243  -6.649  17.682  1.00  0.00           N
ATOM   2564  CA  PHE A 356      19.207  -5.626  17.508  1.00  0.00           C
ATOM   2565  CB  PHE A 356      19.093  -5.273  16.020  1.00  0.00           C
ATOM   2566  CG  PHE A 356      20.402  -4.822  15.423  1.00  0.00           C
ATOM   2567  CD1 PHE A 356      20.979  -3.629  15.832  1.00  0.00           C
ATOM   2568  CD2 PHE A 356      21.075  -5.602  14.492  1.00  0.00           C
ATOM   2569  CE1 PHE A 356      22.211  -3.197  15.308  1.00  0.00           C
ATOM   2570  CE2 PHE A 356      22.309  -5.175  13.958  1.00  0.00           C
ATOM   2571  CZ  PHE A 356      22.870  -3.974  14.374  1.00  0.00           C
ATOM   2572  C   PHE A 356      17.844  -6.034  18.047  1.00  0.00           C
ATOM   2573  O   PHE A 356      16.908  -5.229  18.068  1.00  0.00           O
ATOM   2574  N   ALA A 357      17.726  -7.291  18.449  1.00  0.00           N
ATOM   2575  CA  ALA A 357      16.466  -7.798  18.995  1.00  0.00           C
ATOM   2576  CB  ALA A 357      16.128  -9.174  18.413  1.00  0.00           C
ATOM   2577  C   ALA A 357      16.528  -7.863  20.512  1.00  0.00           C
ATOM   2578  O   ALA A 357      15.556  -8.233  21.158  1.00  0.00           O
ATOM   2579  N   VAL A 358      17.665  -7.487  21.092  1.00  0.00           N
ATOM   2580  CA  VAL A 358      17.779  -7.524  22.552  1.00  0.00           C
ATOM   2581  CB  VAL A 358      19.245  -7.365  22.997  1.00  0.00           C
ATOM   2582  CG1 VAL A 358      19.342  -7.234  24.531  1.00  0.00           C
ATOM   2583  CG2 VAL A 358      20.083  -8.531  22.490  1.00  0.00           C
ATOM   2584  C   VAL A 358      16.910  -6.456  23.242  1.00  0.00           C
ATOM   2585  O   VAL A 358      16.253  -6.734  24.248  1.00  0.00           O
ATOM   2586  N   LEU A 359      16.907  -5.235  22.713  1.00  0.00           N
ATOM   2587  CA  LEU A 359      16.223  -4.141  23.393  1.00  0.00           C
ATOM   2588  CB  LEU A 359      16.862  -2.785  23.062  1.00  0.00           C
ATOM   2589  CG  LEU A 359      18.290  -2.719  23.631  1.00  0.00           C
ATOM   2590  CD1 LEU A 359      18.990  -1.411  23.290  1.00  0.00           C
ATOM   2591  CD2 LEU A 359      18.271  -2.928  25.142  1.00  0.00           C
ATOM   2592  C   LEU A 359      14.717  -4.117  23.173  1.00  0.00           C
ATOM   2593  O   LEU A 359      13.971  -3.829  24.109  1.00  0.00           O
ATOM   2594  N   PRO A 360      14.257  -4.432  21.951  1.00  0.00           N
ATOM   2595  CA  PRO A 360      12.792  -4.421  21.782  1.00  0.00           C
ATOM   2596  CD  PRO A 360      14.989  -4.638  20.681  1.00  0.00           C
ATOM   2597  CB  PRO A 360      12.600  -4.252  20.264  1.00  0.00           C
ATOM   2598  CG  PRO A 360      13.879  -4.794  19.648  1.00  0.00           C
ATOM   2599  C   PRO A 360      12.156  -5.725  22.282  1.00  0.00           C
ATOM   2600  O   PRO A 360      11.486  -6.428  21.528  1.00  0.00           O
ATOM   2601  N   ASN A 361      12.344  -6.031  23.562  1.00  0.00           N
ATOM   2602  CA  ASN A 361      11.947  -7.335  24.085  1.00  0.00           C
ATOM   2603  CB  ASN A 361      12.849  -7.746  25.260  1.00  0.00           C
ATOM   2604  CG  ASN A 361      12.991  -6.649  26.298  1.00  0.00           C
ATOM   2605  OD1 ASN A 361      12.039  -6.334  27.012  1.00  0.00           O
ATOM   2606  ND2 ASN A 361      14.190  -6.058  26.387  1.00  0.00           N
ATOM   2607  C   ASN A 361      10.466  -7.487  24.452  1.00  0.00           C
ATOM   2608  O   ASN A 361      10.071  -8.505  25.023  1.00  0.00           O
ATOM   2609  N   ASN A 362       9.642  -6.489  24.141  1.00  0.00           N
ATOM   2610  CA  ASN A 362       8.201  -6.686  24.268  1.00  0.00           C
ATOM   2611  CB  ASN A 362       7.532  -5.474  24.917  1.00  0.00           C
ATOM   2612  CG  ASN A 362       7.834  -4.198  24.177  1.00  0.00           C
ATOM   2613  OD1 ASN A 362       8.749  -4.161  23.352  1.00  0.00           O
ATOM   2614  ND2 ASN A 362       7.076  -3.139  24.464  1.00  0.00           N
ATOM   2615  C   ASN A 362       7.572  -6.980  22.904  1.00  0.00           C
ATOM   2616  O   ASN A 362       6.351  -7.071  22.783  1.00  0.00           O
ATOM   2617  N   ILE A 363       8.408  -7.136  21.879  1.00  0.00           N
ATOM   2618  CA  ILE A 363       7.910  -7.440  20.538  1.00  0.00           C
ATOM   2619  CB  ILE A 363       8.744  -6.745  19.458  1.00  0.00           C
ATOM   2620  CG1 ILE A 363       8.714  -5.232  19.696  1.00  0.00           C
ATOM   2621  CG2 ILE A 363       8.239  -7.088  18.060  1.00  0.00           C
ATOM   2622  CD1 ILE A 363       7.286  -4.655  19.958  1.00  0.00           C
ATOM   2623  C   ILE A 363       7.914  -8.949  20.363  1.00  0.00           C
ATOM   2624  O   ILE A 363       8.864  -9.526  19.831  1.00  0.00           O
ATOM   2625  N   THR A 364       6.825  -9.581  20.803  1.00  0.00           N
ATOM   2626  CA  THR A 364       6.817 -11.016  21.072  1.00  0.00           C
ATOM   2627  CB  THR A 364       6.616 -11.271  22.568  1.00  0.00           C
ATOM   2628  OG1 THR A 364       5.332 -10.767  22.943  1.00  0.00           O
ATOM   2629  CG2 THR A 364       7.693 -10.555  23.392  1.00  0.00           C
ATOM   2630  C   THR A 364       5.719 -11.799  20.349  1.00  0.00           C
ATOM   2631  O   THR A 364       5.435 -12.946  20.712  1.00  0.00           O
ATOM   2632  N   SER A 365       5.095 -11.195  19.341  1.00  0.00           N
ATOM   2633  CA  SER A 365       4.089 -11.908  18.553  1.00  0.00           C
ATOM   2634  CB  SER A 365       2.702 -11.750  19.185  1.00  0.00           C
ATOM   2635  OG  SER A 365       2.239 -10.421  19.025  1.00  0.00           O
ATOM   2636  C   SER A 365       4.059 -11.378  17.127  1.00  0.00           C
ATOM   2637  O   SER A 365       4.573 -10.293  16.852  1.00  0.00           O
ATOM   2638  N   THR A 366       3.447 -12.128  16.218  1.00  0.00           N
ATOM   2639  CA  THR A 366       3.269 -11.634  14.861  1.00  0.00           C
ATOM   2640  CB  THR A 366       2.400 -12.581  14.019  1.00  0.00           C
ATOM   2641  OG1 THR A 366       3.028 -13.869  13.940  1.00  0.00           O
ATOM   2642  CG2 THR A 366       2.200 -12.002  12.599  1.00  0.00           C
ATOM   2643  C   THR A 366       2.619 -10.253  14.896  1.00  0.00           C
ATOM   2644  O   THR A 366       3.092  -9.317  14.243  1.00  0.00           O
ATOM   2645  N   ALA A 367       1.553 -10.116  15.686  1.00  0.00           N
ATOM   2646  CA  ALA A 367       0.806  -8.855  15.747  1.00  0.00           C
ATOM   2647  CB  ALA A 367      -0.451  -8.997  16.633  1.00  0.00           C
ATOM   2648  C   ALA A 367       1.689  -7.722  16.253  1.00  0.00           C
ATOM   2649  O   ALA A 367       1.624  -6.596  15.745  1.00  0.00           O
ATOM   2650  N   LYS A 368       2.503  -8.012  17.265  1.00  0.00           N
ATOM   2651  CA  LYS A 368       3.394  -7.001  17.833  1.00  0.00           C
ATOM   2652  CB  LYS A 368       3.865  -7.409  19.236  1.00  0.00           C
ATOM   2653  CG  LYS A 368       2.787  -7.202  20.309  1.00  0.00           C
ATOM   2654  CD  LYS A 368       3.096  -7.996  21.592  1.00  0.00           C
ATOM   2655  CE  LYS A 368       2.004  -7.780  22.633  1.00  0.00           C
ATOM   2656  NZ  LYS A 368       2.139  -8.707  23.805  1.00  0.00           N
ATOM   2657  C   LYS A 368       4.571  -6.645  16.914  1.00  0.00           C
ATOM   2658  O   LYS A 368       4.982  -5.486  16.863  1.00  0.00           O
ATOM   2659  N   ILE A 369       5.096  -7.621  16.175  1.00  0.00           N
ATOM   2660  CA  ILE A 369       6.147  -7.331  15.207  1.00  0.00           C
ATOM   2661  CB  ILE A 369       6.674  -8.618  14.524  1.00  0.00           C
ATOM   2662  CG1 ILE A 369       7.405  -9.494  15.551  1.00  0.00           C
ATOM   2663  CG2 ILE A 369       7.635  -8.277  13.363  1.00  0.00           C
ATOM   2664  CD1 ILE A 369       7.697 -10.913  15.072  1.00  0.00           C
ATOM   2665  C   ILE A 369       5.608  -6.351  14.157  1.00  0.00           C
ATOM   2666  O   ILE A 369       6.249  -5.341  13.831  1.00  0.00           O
ATOM   2667  N   VAL A 370       4.417  -6.643  13.643  1.00  0.00           N
ATOM   2668  CA  VAL A 370       3.809  -5.811  12.613  1.00  0.00           C
ATOM   2669  CB  VAL A 370       2.519  -6.467  12.070  1.00  0.00           C
ATOM   2670  CG1 VAL A 370       1.757  -5.486  11.203  1.00  0.00           C
ATOM   2671  CG2 VAL A 370       2.867  -7.755  11.296  1.00  0.00           C
ATOM   2672  C   VAL A 370       3.521  -4.385  13.111  1.00  0.00           C
ATOM   2673  O   VAL A 370       3.787  -3.409  12.403  1.00  0.00           O
ATOM   2674  N   GLN A 371       2.971  -4.260  14.318  1.00  0.00           N
ATOM   2675  CA  GLN A 371       2.723  -2.942  14.904  1.00  0.00           C
ATOM   2676  CB  GLN A 371       2.076  -3.078  16.283  1.00  0.00           C
ATOM   2677  CG  GLN A 371       0.635  -3.586  16.286  1.00  0.00           C
ATOM   2678  CD  GLN A 371       0.064  -3.696  17.702  1.00  0.00           C
ATOM   2679  OE1 GLN A 371       0.787  -4.027  18.655  1.00  0.00           O
ATOM   2680  NE2 GLN A 371      -1.235  -3.405  17.846  1.00  0.00           N
ATOM   2681  C   GLN A 371       4.030  -2.152  15.046  1.00  0.00           C
ATOM   2682  O   GLN A 371       4.080  -0.949  14.775  1.00  0.00           O
ATOM   2683  N   TYR A 372       5.074  -2.839  15.500  1.00  0.00           N
ATOM   2684  CA  TYR A 372       6.408  -2.257  15.688  1.00  0.00           C
ATOM   2685  CB  TYR A 372       7.337  -3.356  16.243  1.00  0.00           C
ATOM   2686  CG  TYR A 372       8.797  -2.999  16.469  1.00  0.00           C
ATOM   2687  CD1 TYR A 372       9.167  -1.962  17.319  1.00  0.00           C
ATOM   2688  CD2 TYR A 372       9.808  -3.758  15.882  1.00  0.00           C
ATOM   2689  CE1 TYR A 372      10.518  -1.674  17.555  1.00  0.00           C
ATOM   2690  CE2 TYR A 372      11.148  -3.478  16.106  1.00  0.00           C
ATOM   2691  CZ  TYR A 372      11.494  -2.443  16.937  1.00  0.00           C
ATOM   2692  OH  TYR A 372      12.814  -2.154  17.136  1.00  0.00           O
ATOM   2693  C   TYR A 372       6.919  -1.729  14.346  1.00  0.00           C
ATOM   2694  O   TYR A 372       7.368  -0.582  14.242  1.00  0.00           O
ATOM   2695  N   PHE A 373       6.834  -2.569  13.318  1.00  0.00           N
ATOM   2696  CA  PHE A 373       7.228  -2.175  11.969  1.00  0.00           C
ATOM   2697  CB  PHE A 373       7.151  -3.370  11.005  1.00  0.00           C
ATOM   2698  CG  PHE A 373       8.270  -4.374  11.184  1.00  0.00           C
ATOM   2699  CD1 PHE A 373       9.327  -4.111  12.039  1.00  0.00           C
ATOM   2700  CD2 PHE A 373       8.262  -5.574  10.491  1.00  0.00           C
ATOM   2701  CE1 PHE A 373      10.359  -5.028  12.203  1.00  0.00           C
ATOM   2702  CE2 PHE A 373       9.293  -6.498  10.646  1.00  0.00           C
ATOM   2703  CZ  PHE A 373      10.343  -6.218  11.504  1.00  0.00           C
ATOM   2704  C   PHE A 373       6.393  -1.001  11.440  1.00  0.00           C
ATOM   2705  O   PHE A 373       6.940  -0.047  10.890  1.00  0.00           O
ATOM   2706  N   GLN A 374       5.072  -1.075  11.592  1.00  0.00           N
ATOM   2707  CA  GLN A 374       4.188   0.000  11.132  1.00  0.00           C
ATOM   2708  CB  GLN A 374       2.711  -0.377  11.352  1.00  0.00           C
ATOM   2709  CG  GLN A 374       2.136  -1.267  10.268  1.00  0.00           C
ATOM   2710  CD  GLN A 374       0.734  -1.790  10.590  1.00  0.00           C
ATOM   2711  OE1 GLN A 374       0.018  -2.223   9.695  1.00  0.00           O
ATOM   2712  NE2 GLN A 374       0.356  -1.772  11.872  1.00  0.00           N
ATOM   2713  C   GLN A 374       4.474   1.312  11.848  1.00  0.00           C
ATOM   2714  O   GLN A 374       4.428   2.383  11.241  1.00  0.00           O
ATOM   2715  N   ASP A 375       4.748   1.231  13.145  1.00  0.00           N
ATOM   2716  CA  ASP A 375       4.990   2.425  13.955  1.00  0.00           C
ATOM   2717  CB  ASP A 375       4.958   2.085  15.454  1.00  0.00           C
ATOM   2718  CG  ASP A 375       3.549   1.851  15.980  1.00  0.00           C
ATOM   2719  OD1 ASP A 375       2.590   2.320  15.335  1.00  0.00           O
ATOM   2720  OD2 ASP A 375       3.404   1.205  17.044  1.00  0.00           O
ATOM   2721  C   ASP A 375       6.322   3.111  13.632  1.00  0.00           C
ATOM   2722  O   ASP A 375       6.372   4.332  13.457  1.00  0.00           O
ATOM   2723  N   LEU A 376       7.398   2.330  13.561  1.00  0.00           N
ATOM   2724  CA  LEU A 376       8.749   2.918  13.479  1.00  0.00           C
ATOM   2725  CB  LEU A 376       9.626   2.385  14.616  1.00  0.00           C
ATOM   2726  CG  LEU A 376       9.101   2.676  16.024  1.00  0.00           C
ATOM   2727  CD1 LEU A 376      10.004   2.033  17.084  1.00  0.00           C
ATOM   2728  CD2 LEU A 376       8.985   4.175  16.261  1.00  0.00           C
ATOM   2729  C   LEU A 376       9.484   2.720  12.161  1.00  0.00           C
ATOM   2730  O   LEU A 376      10.363   3.515  11.813  1.00  0.00           O
ATOM   2731  N   TYR A 377       9.146   1.659  11.435  1.00  0.00           N
ATOM   2732  CA  TYR A 377       9.990   1.248  10.319  1.00  0.00           C
ATOM   2733  CB  TYR A 377      10.245  -0.261  10.349  1.00  0.00           C
ATOM   2734  CG  TYR A 377      11.184  -0.714  11.461  1.00  0.00           C
ATOM   2735  CD1 TYR A 377      10.795  -0.673  12.794  1.00  0.00           C
ATOM   2736  CD2 TYR A 377      12.465  -1.173  11.171  1.00  0.00           C
ATOM   2737  CE1 TYR A 377      11.661  -1.092  13.821  1.00  0.00           C
ATOM   2738  CE2 TYR A 377      13.326  -1.599  12.173  1.00  0.00           C
ATOM   2739  CZ  TYR A 377      12.928  -1.548  13.496  1.00  0.00           C
ATOM   2740  OH  TYR A 377      13.807  -1.965  14.483  1.00  0.00           O
ATOM   2741  C   TYR A 377       9.427   1.649   8.969  1.00  0.00           C
ATOM   2742  O   TYR A 377       9.952   2.550   8.322  1.00  0.00           O
ATOM   2743  N   PHE A 378       8.348   0.993   8.558  1.00  0.00           N
ATOM   2744  CA  PHE A 378       7.919   1.033   7.162  1.00  0.00           C
ATOM   2745  CB  PHE A 378       7.852  -0.401   6.631  1.00  0.00           C
ATOM   2746  CG  PHE A 378       9.097  -1.214   6.937  1.00  0.00           C
ATOM   2747  CD1 PHE A 378      10.348  -0.764   6.529  1.00  0.00           C
ATOM   2748  CD2 PHE A 378       9.017  -2.417   7.636  1.00  0.00           C
ATOM   2749  CE1 PHE A 378      11.508  -1.507   6.809  1.00  0.00           C
ATOM   2750  CE2 PHE A 378      10.163  -3.172   7.915  1.00  0.00           C
ATOM   2751  CZ  PHE A 378      11.413  -2.712   7.502  1.00  0.00           C
ATOM   2752  C   PHE A 378       6.583   1.746   6.961  1.00  0.00           C
ATOM   2753  O   PHE A 378       5.514   1.133   7.107  1.00  0.00           O
ATOM   2754  N   TYR A 379       6.645   3.034   6.622  1.00  0.00           N
ATOM   2755  CA  TYR A 379       5.431   3.839   6.461  1.00  0.00           C
ATOM   2756  CB  TYR A 379       5.752   5.339   6.508  1.00  0.00           C
ATOM   2757  CG  TYR A 379       6.218   5.883   7.835  1.00  0.00           C
ATOM   2758  CD1 TYR A 379       6.428   5.053   8.934  1.00  0.00           C
ATOM   2759  CD2 TYR A 379       6.435   7.244   7.994  1.00  0.00           C
ATOM   2760  CE1 TYR A 379       6.860   5.584  10.162  1.00  0.00           C
ATOM   2761  CE2 TYR A 379       6.848   7.775   9.204  1.00  0.00           C
ATOM   2762  CZ  TYR A 379       7.066   6.944  10.280  1.00  0.00           C
ATOM   2763  OH  TYR A 379       7.484   7.491  11.474  1.00  0.00           O
ATOM   2764  C   TYR A 379       4.680   3.545   5.159  1.00  0.00           C
ATOM   2765  O   TYR A 379       3.550   4.008   4.978  1.00  0.00           O
ATOM   2766  N   ASN A 380       5.306   2.799   4.247  1.00  0.00           N
ATOM   2767  CA  ASN A 380       4.669   2.459   2.971  1.00  0.00           C
ATOM   2768  CB  ASN A 380       5.570   2.838   1.803  1.00  0.00           C
ATOM   2769  CG  ASN A 380       5.120   4.096   1.118  1.00  0.00           C
ATOM   2770  OD1 ASN A 380       4.158   4.743   1.545  1.00  0.00           O
ATOM   2771  ND2 ASN A 380       5.813   4.460   0.037  1.00  0.00           N
ATOM   2772  C   ASN A 380       4.282   0.989   2.842  1.00  0.00           C
ATOM   2773  O   ASN A 380       4.120   0.476   1.728  1.00  0.00           O
ATOM   2774  N   ALA A 381       4.135   0.318   3.981  1.00  0.00           N
ATOM   2775  CA  ALA A 381       3.733  -1.087   3.991  1.00  0.00           C
ATOM   2776  CB  ALA A 381       4.769  -1.943   4.730  1.00  0.00           C
ATOM   2777  C   ALA A 381       2.365  -1.215   4.652  1.00  0.00           C
ATOM   2778  O   ALA A 381       2.089  -0.579   5.676  1.00  0.00           O
ATOM   2779  N   THR A 382       1.494  -2.038   4.077  1.00  0.00           N
ATOM   2780  CA  THR A 382       0.196  -2.252   4.715  1.00  0.00           C
ATOM   2781  CB  THR A 382      -0.838  -2.716   3.710  1.00  0.00           C
ATOM   2782  OG1 THR A 382      -0.475  -4.025   3.252  1.00  0.00           O
ATOM   2783  CG2 THR A 382      -0.894  -1.733   2.516  1.00  0.00           C
ATOM   2784  C   THR A 382       0.337  -3.312   5.802  1.00  0.00           C
ATOM   2785  O   THR A 382       1.299  -4.085   5.813  1.00  0.00           O
ATOM   2786  N   LYS A 383      -0.631  -3.370   6.700  1.00  0.00           N
ATOM   2787  CA  LYS A 383      -0.659  -4.449   7.677  1.00  0.00           C
ATOM   2788  CB  LYS A 383      -1.806  -4.245   8.658  1.00  0.00           C
ATOM   2789  CG  LYS A 383      -2.047  -5.423   9.588  1.00  0.00           C
ATOM   2790  CD  LYS A 383      -3.020  -5.035  10.691  1.00  0.00           C
ATOM   2791  CE  LYS A 383      -3.579  -6.260  11.393  1.00  0.00           C
ATOM   2792  NZ  LYS A 383      -4.106  -5.887  12.730  1.00  0.00           N
ATOM   2793  C   LYS A 383      -0.738  -5.826   6.999  1.00  0.00           C
ATOM   2794  O   LYS A 383      -0.112  -6.795   7.446  1.00  0.00           O
ATOM   2795  N   GLU A 384      -1.480  -5.908   5.900  1.00  0.00           N
ATOM   2796  CA  GLU A 384      -1.585  -7.154   5.153  1.00  0.00           C
ATOM   2797  CB  GLU A 384      -2.563  -7.011   3.976  1.00  0.00           C
ATOM   2798  CG  GLU A 384      -2.588  -8.215   3.055  1.00  0.00           C
ATOM   2799  CD  GLU A 384      -3.777  -8.188   2.068  1.00  0.00           C
ATOM   2800  OE1 GLU A 384      -4.939  -8.102   2.533  1.00  0.00           O
ATOM   2801  OE2 GLU A 384      -3.551  -8.266   0.833  1.00  0.00           O
ATOM   2802  C   GLU A 384      -0.216  -7.577   4.636  1.00  0.00           C
ATOM   2803  O   GLU A 384       0.168  -8.743   4.751  1.00  0.00           O
ATOM   2804  N   GLN A 385       0.529  -6.641   4.060  1.00  0.00           N
ATOM   2805  CA  GLN A 385       1.837  -6.998   3.528  1.00  0.00           C
ATOM   2806  CB  GLN A 385       2.432  -5.842   2.712  1.00  0.00           C
ATOM   2807  CG  GLN A 385       1.750  -5.633   1.357  1.00  0.00           C
ATOM   2808  CD  GLN A 385       2.057  -4.269   0.754  1.00  0.00           C
ATOM   2809  OE1 GLN A 385       2.259  -3.277   1.476  1.00  0.00           O
ATOM   2810  NE2 GLN A 385       2.095  -4.211  -0.574  1.00  0.00           N
ATOM   2811  C   GLN A 385       2.794  -7.420   4.638  1.00  0.00           C
ATOM   2812  O   GLN A 385       3.451  -8.452   4.529  1.00  0.00           O
ATOM   2813  N   LEU A 386       2.889  -6.614   5.693  1.00  0.00           N
ATOM   2814  CA  LEU A 386       3.810  -6.908   6.788  1.00  0.00           C
ATOM   2815  CB  LEU A 386       3.831  -5.772   7.804  1.00  0.00           C
ATOM   2816  CG  LEU A 386       4.467  -4.458   7.333  1.00  0.00           C
ATOM   2817  CD1 LEU A 386       4.288  -3.390   8.389  1.00  0.00           C
ATOM   2818  CD2 LEU A 386       5.948  -4.633   6.987  1.00  0.00           C
ATOM   2819  C   LEU A 386       3.453  -8.219   7.478  1.00  0.00           C
ATOM   2820  O   LEU A 386       4.336  -8.963   7.899  1.00  0.00           O
ATOM   2821  N   THR A 387       2.162  -8.513   7.595  1.00  0.00           N
ATOM   2822  CA  THR A 387       1.765  -9.769   8.215  1.00  0.00           C
ATOM   2823  CB  THR A 387       0.249  -9.824   8.526  1.00  0.00           C
ATOM   2824  OG1 THR A 387      -0.118  -8.734   9.398  1.00  0.00           O
ATOM   2825  CG2 THR A 387      -0.098 -11.159   9.182  1.00  0.00           C
ATOM   2826  C   THR A 387       2.169 -10.951   7.339  1.00  0.00           C
ATOM   2827  O   THR A 387       2.634 -11.985   7.843  1.00  0.00           O
ATOM   2828  N   ALA A 388       1.986 -10.809   6.027  1.00  0.00           N
ATOM   2829  CA  ALA A 388       2.423 -11.849   5.106  1.00  0.00           C
ATOM   2830  CB  ALA A 388       2.015 -11.516   3.664  1.00  0.00           C
ATOM   2831  C   ALA A 388       3.941 -12.082   5.215  1.00  0.00           C
ATOM   2832  O   ALA A 388       4.407 -13.224   5.245  1.00  0.00           O
ATOM   2833  N   PHE A 389       4.720 -11.012   5.282  1.00  0.00           N
ATOM   2834  CA  PHE A 389       6.166 -11.176   5.400  1.00  0.00           C
ATOM   2835  CB  PHE A 389       6.863  -9.817   5.304  1.00  0.00           C
ATOM   2836  CG  PHE A 389       8.353  -9.887   5.534  1.00  0.00           C
ATOM   2837  CD1 PHE A 389       9.159 -10.652   4.694  1.00  0.00           C
ATOM   2838  CD2 PHE A 389       8.946  -9.190   6.579  1.00  0.00           C
ATOM   2839  CE1 PHE A 389      10.534 -10.731   4.892  1.00  0.00           C
ATOM   2840  CE2 PHE A 389      10.332  -9.266   6.786  1.00  0.00           C
ATOM   2841  CZ  PHE A 389      11.116 -10.042   5.940  1.00  0.00           C
ATOM   2842  C   PHE A 389       6.531 -11.882   6.726  1.00  0.00           C
ATOM   2843  O   PHE A 389       7.271 -12.872   6.743  1.00  0.00           O
ATOM   2844  N   VAL A 390       5.984 -11.397   7.834  1.00  0.00           N
ATOM   2845  CA  VAL A 390       6.330 -11.953   9.139  1.00  0.00           C
ATOM   2846  CB  VAL A 390       5.714 -11.112  10.279  1.00  0.00           C
ATOM   2847  CG1 VAL A 390       5.861 -11.812  11.635  1.00  0.00           C
ATOM   2848  CG2 VAL A 390       6.355  -9.732  10.309  1.00  0.00           C
ATOM   2849  C   VAL A 390       5.893 -13.421   9.214  1.00  0.00           C
ATOM   2850  O   VAL A 390       6.610 -14.276   9.750  1.00  0.00           O
ATOM   2851  N   ASN A 391       4.727 -13.719   8.648  1.00  0.00           N
ATOM   2852  CA  ASN A 391       4.256 -15.095   8.609  1.00  0.00           C
ATOM   2853  CB  ASN A 391       2.803 -15.156   8.122  1.00  0.00           C
ATOM   2854  CG  ASN A 391       1.813 -14.709   9.199  1.00  0.00           C
ATOM   2855  OD1 ASN A 391       2.111 -14.766  10.391  1.00  0.00           O
ATOM   2856  ND2 ASN A 391       0.636 -14.269   8.780  1.00  0.00           N
ATOM   2857  C   ASN A 391       5.144 -16.085   7.838  1.00  0.00           C
ATOM   2858  O   ASN A 391       4.956 -17.293   7.964  1.00  0.00           O
ATOM   2859  N   THR A 392       6.102 -15.600   7.042  1.00  0.00           N
ATOM   2860  CA  THR A 392       7.051 -16.522   6.405  1.00  0.00           C
ATOM   2861  CB  THR A 392       7.833 -15.918   5.190  1.00  0.00           C
ATOM   2862  OG1 THR A 392       8.675 -14.841   5.628  1.00  0.00           O
ATOM   2863  CG2 THR A 392       6.873 -15.430   4.095  1.00  0.00           C
ATOM   2864  C   THR A 392       8.043 -17.040   7.449  1.00  0.00           C
ATOM   2865  O   THR A 392       8.759 -18.004   7.200  1.00  0.00           O
ATOM   2866  N   TYR A 393       8.073 -16.408   8.619  1.00  0.00           N
ATOM   2867  CA  TYR A 393       8.953 -16.871   9.706  1.00  0.00           C
ATOM   2868  CB  TYR A 393       9.638 -15.695  10.401  1.00  0.00           C
ATOM   2869  CG  TYR A 393      10.664 -15.029   9.519  1.00  0.00           C
ATOM   2870  CD1 TYR A 393      10.283 -14.096   8.562  1.00  0.00           C
ATOM   2871  CD2 TYR A 393      12.013 -15.352   9.622  1.00  0.00           C
ATOM   2872  CE1 TYR A 393      11.225 -13.480   7.739  1.00  0.00           C
ATOM   2873  CE2 TYR A 393      12.964 -14.747   8.802  1.00  0.00           C
ATOM   2874  CZ  TYR A 393      12.562 -13.814   7.860  1.00  0.00           C
ATOM   2875  OH  TYR A 393      13.495 -13.224   7.027  1.00  0.00           O
ATOM   2876  C   TYR A 393       8.193 -17.686  10.744  1.00  0.00           C
ATOM   2877  O   TYR A 393       7.275 -17.169  11.392  1.00  0.00           O
ATOM   2878  N   PRO A 394       8.593 -18.954  10.924  1.00  0.00           N
ATOM   2879  CA  PRO A 394       7.942 -19.825  11.909  1.00  0.00           C
ATOM   2880  CD  PRO A 394       9.680 -19.645  10.204  1.00  0.00           C
ATOM   2881  CB  PRO A 394       8.691 -21.161  11.756  1.00  0.00           C
ATOM   2882  CG  PRO A 394       9.340 -21.098  10.410  1.00  0.00           C
ATOM   2883  C   PRO A 394       8.130 -19.275  13.318  1.00  0.00           C
ATOM   2884  O   PRO A 394       9.058 -18.503  13.565  1.00  0.00           O
ATOM   2885  N   THR A 395       7.250 -19.666  14.230  1.00  0.00           N
ATOM   2886  CA  THR A 395       7.323 -19.221  15.614  1.00  0.00           C
ATOM   2887  CB  THR A 395       5.918 -19.003  16.199  1.00  0.00           C
ATOM   2888  OG1 THR A 395       5.146 -20.197  16.020  1.00  0.00           O
ATOM   2889  CG2 THR A 395       5.221 -17.840  15.503  1.00  0.00           C
ATOM   2890  C   THR A 395       8.071 -20.240  16.481  1.00  0.00           C
ATOM   2891  O   THR A 395       8.323 -20.002  17.667  1.00  0.00           O
ATOM   2892  N   ASP A 396       8.418 -21.373  15.882  1.00  0.00           N
ATOM   2893  CA  ASP A 396       9.151 -22.426  16.581  1.00  0.00           C
ATOM   2894  CB  ASP A 396       9.308 -23.641  15.666  1.00  0.00           C
ATOM   2895  CG  ASP A 396      10.203 -24.714  16.260  1.00  0.00           C
ATOM   2896  OD1 ASP A 396       9.751 -25.442  17.172  1.00  0.00           O
ATOM   2897  OD2 ASP A 396      11.357 -24.843  15.800  1.00  0.00           O
ATOM   2898  C   ASP A 396      10.524 -21.926  17.029  1.00  0.00           C
ATOM   2899  O   ASP A 396      11.278 -21.352  16.240  1.00  0.00           O
ATOM   2900  N   ILE A 397      10.848 -22.137  18.297  1.00  0.00           N
ATOM   2901  CA  ILE A 397      12.143 -21.710  18.822  1.00  0.00           C
ATOM   2902  CB  ILE A 397      12.364 -22.197  20.272  1.00  0.00           C
ATOM   2903  CG1 ILE A 397      11.458 -21.442  21.241  1.00  0.00           C
ATOM   2904  CG2 ILE A 397      13.805 -21.980  20.697  1.00  0.00           C
ATOM   2905  CD1 ILE A 397      11.944 -21.515  22.683  1.00  0.00           C
ATOM   2906  C   ILE A 397      13.352 -22.131  17.967  1.00  0.00           C
ATOM   2907  O   ILE A 397      14.344 -21.406  17.898  1.00  0.00           O
ATOM   2908  N   THR A 398      13.280 -23.291  17.319  1.00  0.00           N
ATOM   2909  CA  THR A 398      14.440 -23.812  16.600  1.00  0.00           C
ATOM   2910  CB  THR A 398      14.343 -25.336  16.322  1.00  0.00           C
ATOM   2911  OG1 THR A 398      13.364 -25.582  15.301  1.00  0.00           O
ATOM   2912  CG2 THR A 398      13.977 -26.086  17.582  1.00  0.00           C
ATOM   2913  C   THR A 398      14.666 -23.127  15.269  1.00  0.00           C
ATOM   2914  O   THR A 398      15.737 -23.257  14.683  1.00  0.00           O
ATOM   2915  N   ALA A 399      13.661 -22.407  14.782  1.00  0.00           N
ATOM   2916  CA  ALA A 399      13.760 -21.806  13.451  1.00  0.00           C
ATOM   2917  CB  ALA A 399      12.372 -21.579  12.856  1.00  0.00           C
ATOM   2918  C   ALA A 399      14.550 -20.501  13.452  1.00  0.00           C
ATOM   2919  O   ALA A 399      15.094 -20.100  12.426  1.00  0.00           O
ATOM   2920  N   GLY A 400      14.594 -19.835  14.598  1.00  0.00           N
ATOM   2921  CA  GLY A 400      15.088 -18.472  14.641  1.00  0.00           C
ATOM   2922  C   GLY A 400      16.594 -18.320  14.778  1.00  0.00           C
ATOM   2923  O   GLY A 400      17.351 -19.296  14.700  1.00  0.00           O
ATOM   2924  N   SER A 401      17.030 -17.080  14.975  1.00  0.00           N
ATOM   2925  CA  SER A 401      18.448 -16.768  15.110  1.00  0.00           C
ATOM   2926  CB  SER A 401      18.771 -15.505  14.316  1.00  0.00           C
ATOM   2927  OG  SER A 401      20.132 -15.140  14.464  1.00  0.00           O
ATOM   2928  C   SER A 401      18.767 -16.535  16.582  1.00  0.00           C
ATOM   2929  O   SER A 401      18.007 -15.863  17.273  1.00  0.00           O
ATOM   2930  N   PRO A 402      19.901 -17.065  17.072  1.00  0.00           N
ATOM   2931  CA  PRO A 402      20.990 -17.802  16.397  1.00  0.00           C
ATOM   2932  CD  PRO A 402      20.197 -16.862  18.506  1.00  0.00           C
ATOM   2933  CB  PRO A 402      21.892 -18.233  17.561  1.00  0.00           C
ATOM   2934  CG  PRO A 402      21.670 -17.204  18.610  1.00  0.00           C
ATOM   2935  C   PRO A 402      20.553 -19.056  15.644  1.00  0.00           C
ATOM   2936  O   PRO A 402      20.020 -20.008  16.242  1.00  0.00           O
ATOM   2937  N   PHE A 403      20.821 -19.080  14.346  1.00  0.00           N
ATOM   2938  CA  PHE A 403      20.324 -20.165  13.515  1.00  0.00           C
ATOM   2939  CB  PHE A 403      20.492 -19.818  12.039  1.00  0.00           C
ATOM   2940  CG  PHE A 403      19.655 -18.643  11.608  1.00  0.00           C
ATOM   2941  CD1 PHE A 403      18.269 -18.740  11.569  1.00  0.00           C
ATOM   2942  CD2 PHE A 403      20.250 -17.439  11.253  1.00  0.00           C
ATOM   2943  CE1 PHE A 403      17.488 -17.653  11.176  1.00  0.00           C
ATOM   2944  CE2 PHE A 403      19.482 -16.357  10.855  1.00  0.00           C
ATOM   2945  CZ  PHE A 403      18.097 -16.463  10.818  1.00  0.00           C
ATOM   2946  C   PHE A 403      21.003 -21.488  13.861  1.00  0.00           C
ATOM   2947  O   PHE A 403      22.167 -21.510  14.280  1.00  0.00           O
ATOM   2948  N   ASN A 404      20.250 -22.574  13.696  1.00  0.00           N
ATOM   2949  CA  ASN A 404      20.738 -23.930  13.933  1.00  0.00           C
ATOM   2950  CB  ASN A 404      21.908 -24.252  12.996  1.00  0.00           C
ATOM   2951  CG  ASN A 404      21.587 -23.955  11.538  1.00  0.00           C
ATOM   2952  OD1 ASN A 404      22.262 -23.150  10.890  1.00  0.00           O
ATOM   2953  ND2 ASN A 404      20.551 -24.602  11.017  1.00  0.00           N
ATOM   2954  C   ASN A 404      21.157 -24.192  15.379  1.00  0.00           C
ATOM   2955  O   ASN A 404      22.062 -24.989  15.630  1.00  0.00           O
ATOM   2956  N   THR A 405      20.513 -23.534  16.336  1.00  0.00           N
ATOM   2957  CA  THR A 405      20.845 -23.798  17.742  1.00  0.00           C
ATOM   2958  CB  THR A 405      21.297 -22.535  18.503  1.00  0.00           C
ATOM   2959  OG1 THR A 405      20.269 -21.535  18.434  1.00  0.00           O
ATOM   2960  CG2 THR A 405      22.606 -21.990  17.911  1.00  0.00           C
ATOM   2961  C   THR A 405      19.702 -24.446  18.506  1.00  0.00           C
ATOM   2962  O   THR A 405      19.697 -24.446  19.739  1.00  0.00           O
ATOM   2963  N   GLY A 406      18.733 -24.981  17.769  1.00  0.00           N
ATOM   2964  CA  GLY A 406      17.642 -25.710  18.381  1.00  0.00           C
ATOM   2965  C   GLY A 406      16.885 -24.924  19.429  1.00  0.00           C
ATOM   2966  O   GLY A 406      16.456 -23.790  19.200  1.00  0.00           O
ATOM   2967  N   ILE A 407      16.716 -25.531  20.596  1.00  0.00           N
ATOM   2968  CA  ILE A 407      15.865 -24.949  21.620  1.00  0.00           C
ATOM   2969  CB  ILE A 407      15.313 -26.033  22.543  1.00  0.00           C
ATOM   2970  CG1 ILE A 407      16.451 -26.673  23.342  1.00  0.00           C
ATOM   2971  CG2 ILE A 407      14.572 -27.091  21.725  1.00  0.00           C
ATOM   2972  CD1 ILE A 407      16.007 -27.854  24.176  1.00  0.00           C
ATOM   2973  C   ILE A 407      16.598 -23.905  22.456  1.00  0.00           C
ATOM   2974  O   ILE A 407      16.016 -23.307  23.363  1.00  0.00           O
ATOM   2975  N   PHE A 408      17.872 -23.673  22.143  1.00  0.00           N
ATOM   2976  CA  PHE A 408      18.687 -22.777  22.962  1.00  0.00           C
ATOM   2977  CB  PHE A 408      20.130 -23.284  23.009  1.00  0.00           C
ATOM   2978  CG  PHE A 408      20.253 -24.629  23.668  1.00  0.00           C
ATOM   2979  CD1 PHE A 408      20.309 -24.733  25.053  1.00  0.00           C
ATOM   2980  CD2 PHE A 408      20.246 -25.790  22.914  1.00  0.00           C
ATOM   2981  CE1 PHE A 408      20.394 -25.979  25.675  1.00  0.00           C
ATOM   2982  CE2 PHE A 408      20.331 -27.050  23.532  1.00  0.00           C
ATOM   2983  CZ  PHE A 408      20.406 -27.138  24.910  1.00  0.00           C
ATOM   2984  C   PHE A 408      18.636 -21.321  22.514  1.00  0.00           C
ATOM   2985  O   PHE A 408      18.188 -21.015  21.410  1.00  0.00           O
ATOM   2986  N   ASN A 409      19.059 -20.427  23.403  1.00  0.00           N
ATOM   2987  CA  ASN A 409      19.307 -19.031  23.032  1.00  0.00           C
ATOM   2988  CB  ASN A 409      20.071 -18.974  21.700  1.00  0.00           C
ATOM   2989  CG  ASN A 409      21.404 -19.677  21.781  1.00  0.00           C
ATOM   2990  OD1 ASN A 409      22.214 -19.372  22.662  1.00  0.00           O
ATOM   2991  ND2 ASN A 409      21.635 -20.645  20.890  1.00  0.00           N
ATOM   2992  C   ASN A 409      18.062 -18.145  22.984  1.00  0.00           C
ATOM   2993  O   ASN A 409      18.121 -17.011  22.493  1.00  0.00           O
ATOM   2994  N   GLU A 410      16.939 -18.638  23.507  1.00  0.00           N
ATOM   2995  CA  GLU A 410      15.710 -17.840  23.484  1.00  0.00           C
ATOM   2996  CB  GLU A 410      14.457 -18.738  23.511  1.00  0.00           C
ATOM   2997  CG  GLU A 410      13.116 -17.988  23.399  1.00  0.00           C
ATOM   2998  CD  GLU A 410      12.858 -17.396  22.005  1.00  0.00           C
ATOM   2999  OE1 GLU A 410      13.761 -16.709  21.461  1.00  0.00           O
ATOM   3000  OE2 GLU A 410      11.744 -17.604  21.455  1.00  0.00           O
ATOM   3001  C   GLU A 410      15.703 -16.836  24.644  1.00  0.00           C
ATOM   3002  O   GLU A 410      15.175 -17.124  25.722  1.00  0.00           O
ATOM   3003  N   LEU A 411      16.288 -15.658  24.414  1.00  0.00           N
ATOM   3004  CA  LEU A 411      16.448 -14.649  25.461  1.00  0.00           C
ATOM   3005  CB  LEU A 411      17.101 -13.390  24.882  1.00  0.00           C
ATOM   3006  CG  LEU A 411      17.447 -12.291  25.887  1.00  0.00           C
ATOM   3007  CD1 LEU A 411      18.426 -12.829  26.932  1.00  0.00           C
ATOM   3008  CD2 LEU A 411      18.035 -11.069  25.164  1.00  0.00           C
ATOM   3009  C   LEU A 411      15.111 -14.279  26.087  1.00  0.00           C
ATOM   3010  O   LEU A 411      15.023 -13.990  27.284  1.00  0.00           O
ATOM   3011  N   TYR A 412      14.080 -14.251  25.249  1.00  0.00           N
ATOM   3012  CA  TYR A 412      12.700 -14.033  25.686  1.00  0.00           C
ATOM   3013  CB  TYR A 412      12.394 -12.530  25.865  1.00  0.00           C
ATOM   3014  CG  TYR A 412      12.614 -11.698  24.605  1.00  0.00           C
ATOM   3015  CD1 TYR A 412      11.666 -11.675  23.586  1.00  0.00           C
ATOM   3016  CD2 TYR A 412      13.774 -10.947  24.437  1.00  0.00           C
ATOM   3017  CE1 TYR A 412      11.869 -10.926  22.425  1.00  0.00           C
ATOM   3018  CE2 TYR A 412      13.988 -10.186  23.270  1.00  0.00           C
ATOM   3019  CZ  TYR A 412      13.036 -10.185  22.274  1.00  0.00           C
ATOM   3020  OH  TYR A 412      13.250  -9.444  21.127  1.00  0.00           O
ATOM   3021  C   TYR A 412      11.832 -14.663  24.601  1.00  0.00           C
ATOM   3022  O   TYR A 412      12.323 -14.914  23.491  1.00  0.00           O
ATOM   3023  N   PRO A 413      10.556 -14.960  24.910  1.00  0.00           N
ATOM   3024  CA  PRO A 413       9.741 -15.632  23.886  1.00  0.00           C
ATOM   3025  CD  PRO A 413       9.858 -14.865  26.207  1.00  0.00           C
ATOM   3026  CB  PRO A 413       8.388 -15.852  24.589  1.00  0.00           C
ATOM   3027  CG  PRO A 413       8.728 -15.873  26.063  1.00  0.00           C
ATOM   3028  C   PRO A 413       9.568 -14.751  22.655  1.00  0.00           C
ATOM   3029  O   PRO A 413       9.080 -13.624  22.779  1.00  0.00           O
ATOM   3030  N   GLY A 414       9.986 -15.250  21.493  1.00  0.00           N
ATOM   3031  CA  GLY A 414       9.909 -14.484  20.255  1.00  0.00           C
ATOM   3032  C   GLY A 414      11.221 -13.836  19.822  1.00  0.00           C
ATOM   3033  O   GLY A 414      11.315 -13.304  18.721  1.00  0.00           O
ATOM   3034  N   PHE A 415      12.233 -13.898  20.685  1.00  0.00           N
ATOM   3035  CA  PHE A 415      13.519 -13.238  20.437  1.00  0.00           C
ATOM   3036  CB  PHE A 415      14.427 -13.379  21.672  1.00  0.00           C
ATOM   3037  CG  PHE A 415      15.896 -13.115  21.397  1.00  0.00           C
ATOM   3038  CD1 PHE A 415      16.377 -11.817  21.284  1.00  0.00           C
ATOM   3039  CD2 PHE A 415      16.798 -14.172  21.274  1.00  0.00           C
ATOM   3040  CE1 PHE A 415      17.747 -11.570  21.045  1.00  0.00           C
ATOM   3041  CE2 PHE A 415      18.155 -13.939  21.030  1.00  0.00           C
ATOM   3042  CZ  PHE A 415      18.637 -12.636  20.920  1.00  0.00           C
ATOM   3043  C   PHE A 415      14.226 -13.771  19.190  1.00  0.00           C
ATOM   3044  O   PHE A 415      14.631 -12.992  18.317  1.00  0.00           O
ATOM   3045  N   LYS A 416      14.385 -15.092  19.113  1.00  0.00           N
ATOM   3046  CA  LYS A 416      15.106 -15.719  18.005  1.00  0.00           C
ATOM   3047  CB  LYS A 416      15.241 -17.239  18.227  1.00  0.00           C
ATOM   3048  CG  LYS A 416      16.138 -17.611  19.433  1.00  0.00           C
ATOM   3049  CD  LYS A 416      16.268 -19.139  19.654  1.00  0.00           C
ATOM   3050  CE  LYS A 416      17.024 -19.804  18.513  1.00  0.00           C
ATOM   3051  NZ  LYS A 416      17.156 -21.297  18.676  1.00  0.00           N
ATOM   3052  C   LYS A 416      14.410 -15.409  16.689  1.00  0.00           C
ATOM   3053  O   LYS A 416      15.059 -15.213  15.645  1.00  0.00           O
ATOM   3054  N   ARG A 417      13.082 -15.364  16.741  1.00  0.00           N
ATOM   3055  CA  ARG A 417      12.289 -15.003  15.574  1.00  0.00           C
ATOM   3056  CB  ARG A 417      10.795 -15.291  15.827  1.00  0.00           C
ATOM   3057  CG  ARG A 417       9.891 -15.007  14.632  1.00  0.00           C
ATOM   3058  CD  ARG A 417       8.401 -15.174  14.988  1.00  0.00           C
ATOM   3059  NE  ARG A 417       7.562 -15.384  13.807  1.00  0.00           N
ATOM   3060  CZ  ARG A 417       6.301 -14.976  13.711  1.00  0.00           C
ATOM   3061  NH1 ARG A 417       5.749 -14.323  14.724  1.00  0.00           N
ATOM   3062  NH2 ARG A 417       5.594 -15.221  12.604  1.00  0.00           N
ATOM   3063  C   ARG A 417      12.477 -13.531  15.185  1.00  0.00           C
ATOM   3064  O   ARG A 417      12.712 -13.224  14.016  1.00  0.00           O
ATOM   3065  N   LEU A 418      12.348 -12.616  16.146  1.00  0.00           N
ATOM   3066  CA  LEU A 418      12.533 -11.192  15.831  1.00  0.00           C
ATOM   3067  CB  LEU A 418      12.320 -10.299  17.061  1.00  0.00           C
ATOM   3068  CG  LEU A 418      12.452  -8.790  16.811  1.00  0.00           C
ATOM   3069  CD1 LEU A 418      11.574  -8.320  15.638  1.00  0.00           C
ATOM   3070  CD2 LEU A 418      12.160  -7.990  18.075  1.00  0.00           C
ATOM   3071  C   LEU A 418      13.949 -10.990  15.302  1.00  0.00           C
ATOM   3072  O   LEU A 418      14.164 -10.267  14.333  1.00  0.00           O
ATOM   3073  N   ALA A 419      14.908 -11.650  15.940  1.00  0.00           N
ATOM   3074  CA  ALA A 419      16.303 -11.580  15.510  1.00  0.00           C
ATOM   3075  CB  ALA A 419      17.174 -12.434  16.408  1.00  0.00           C
ATOM   3076  C   ALA A 419      16.428 -12.032  14.059  1.00  0.00           C
ATOM   3077  O   ALA A 419      17.085 -11.369  13.253  1.00  0.00           O
ATOM   3078  N   ALA A 420      15.795 -13.156  13.719  1.00  0.00           N
ATOM   3079  CA  ALA A 420      15.874 -13.662  12.350  1.00  0.00           C
ATOM   3080  CB  ALA A 420      15.134 -14.998  12.212  1.00  0.00           C
ATOM   3081  C   ALA A 420      15.317 -12.631  11.371  1.00  0.00           C
ATOM   3082  O   ALA A 420      15.938 -12.328  10.346  1.00  0.00           O
ATOM   3083  N   ILE A 421      14.154 -12.070  11.696  1.00  0.00           N
ATOM   3084  CA  ILE A 421      13.528 -11.101  10.802  1.00  0.00           C
ATOM   3085  CB  ILE A 421      12.123 -10.716  11.298  1.00  0.00           C
ATOM   3086  CG1 ILE A 421      11.216 -11.952  11.293  1.00  0.00           C
ATOM   3087  CG2 ILE A 421      11.546  -9.608  10.428  1.00  0.00           C
ATOM   3088  CD1 ILE A 421       9.913 -11.729  12.042  1.00  0.00           C
ATOM   3089  C   ILE A 421      14.377  -9.829  10.634  1.00  0.00           C
ATOM   3090  O   ILE A 421      14.628  -9.379   9.512  1.00  0.00           O
ATOM   3091  N   LEU A 422      14.806  -9.239  11.746  1.00  0.00           N
ATOM   3092  CA  LEU A 422      15.626  -8.021  11.696  1.00  0.00           C
ATOM   3093  CB  LEU A 422      15.989  -7.547  13.108  1.00  0.00           C
ATOM   3094  CG  LEU A 422      14.865  -7.046  14.014  1.00  0.00           C
ATOM   3095  CD1 LEU A 422      15.443  -6.658  15.387  1.00  0.00           C
ATOM   3096  CD2 LEU A 422      14.105  -5.872  13.397  1.00  0.00           C
ATOM   3097  C   LEU A 422      16.899  -8.236  10.890  1.00  0.00           C
ATOM   3098  O   LEU A 422      17.264  -7.393  10.079  1.00  0.00           O
ATOM   3099  N   GLY A 423      17.574  -9.364  11.102  1.00  0.00           N
ATOM   3100  CA  GLY A 423      18.838  -9.608  10.433  1.00  0.00           C
ATOM   3101  C   GLY A 423      18.640  -9.858   8.945  1.00  0.00           C
ATOM   3102  O   GLY A 423      19.452  -9.445   8.108  1.00  0.00           O
ATOM   3103  N   ASP A 424      17.543 -10.522   8.608  1.00  0.00           N
ATOM   3104  CA  ASP A 424      17.292 -10.909   7.226  1.00  0.00           C
ATOM   3105  CB  ASP A 424      16.152 -11.947   7.159  1.00  0.00           C
ATOM   3106  CG  ASP A 424      16.640 -13.368   7.385  1.00  0.00           C
ATOM   3107  OD1 ASP A 424      17.851 -13.547   7.664  1.00  0.00           O
ATOM   3108  OD2 ASP A 424      15.811 -14.311   7.294  1.00  0.00           O
ATOM   3109  C   ASP A 424      16.920  -9.695   6.395  1.00  0.00           C
ATOM   3110  O   ASP A 424      17.463  -9.475   5.307  1.00  0.00           O
ATOM   3111  N   MET A 425      15.970  -8.905   6.884  1.00  0.00           N
ATOM   3112  CA  MET A 425      15.444  -7.848   6.031  1.00  0.00           C
ATOM   3113  CB  MET A 425      14.151  -7.252   6.596  1.00  0.00           C
ATOM   3114  CG  MET A 425      14.337  -6.407   7.835  1.00  0.00           C
ATOM   3115  SD  MET A 425      12.733  -5.962   8.549  1.00  0.00           S
ATOM   3116  CE  MET A 425      13.278  -4.762   9.777  1.00  0.00           C
ATOM   3117  C   MET A 425      16.494  -6.773   5.807  1.00  0.00           C
ATOM   3118  O   MET A 425      16.518  -6.129   4.761  1.00  0.00           O
ATOM   3119  N   THR A 426      17.386  -6.611   6.773  1.00  0.00           N
ATOM   3120  CA  THR A 426      18.318  -5.486   6.749  1.00  0.00           C
ATOM   3121  CB  THR A 426      18.583  -4.983   8.171  1.00  0.00           C
ATOM   3122  OG1 THR A 426      17.329  -4.707   8.813  1.00  0.00           O
ATOM   3123  CG2 THR A 426      19.458  -3.726   8.154  1.00  0.00           C
ATOM   3124  C   THR A 426      19.631  -5.862   6.101  1.00  0.00           C
ATOM   3125  O   THR A 426      20.248  -5.050   5.408  1.00  0.00           O
ATOM   3126  N   PHE A 427      20.037  -7.109   6.310  1.00  0.00           N
ATOM   3127  CA  PHE A 427      21.359  -7.563   5.912  1.00  0.00           C
ATOM   3128  CB  PHE A 427      22.174  -7.869   7.177  1.00  0.00           C
ATOM   3129  CG  PHE A 427      22.366  -6.670   8.085  1.00  0.00           C
ATOM   3130  CD1 PHE A 427      23.201  -5.635   7.705  1.00  0.00           C
ATOM   3131  CD2 PHE A 427      21.709  -6.579   9.309  1.00  0.00           C
ATOM   3132  CE1 PHE A 427      23.387  -4.526   8.520  1.00  0.00           C
ATOM   3133  CE2 PHE A 427      21.896  -5.484  10.132  1.00  0.00           C
ATOM   3134  CZ  PHE A 427      22.737  -4.450   9.740  1.00  0.00           C
ATOM   3135  C   PHE A 427      21.326  -8.815   5.029  1.00  0.00           C
ATOM   3136  O   PHE A 427      21.625  -8.779   3.831  1.00  0.00           O
ATOM   3137  N   THR A 428      20.962  -9.935   5.630  1.00  0.00           N
ATOM   3138  CA  THR A 428      21.265 -11.221   5.004  1.00  0.00           C
ATOM   3139  CB  THR A 428      21.249 -12.342   6.026  1.00  0.00           C
ATOM   3140  OG1 THR A 428      22.184 -12.001   7.052  1.00  0.00           O
ATOM   3141  CG2 THR A 428      21.658 -13.662   5.379  1.00  0.00           C
ATOM   3142  C   THR A 428      20.439 -11.592   3.784  1.00  0.00           C
ATOM   3143  O   THR A 428      20.990 -12.166   2.853  1.00  0.00           O
ATOM   3144  N   LEU A 429      19.140 -11.286   3.770  1.00  0.00           N
ATOM   3145  CA  LEU A 429      18.352 -11.553   2.564  1.00  0.00           C
ATOM   3146  CB  LEU A 429      16.927 -12.015   2.911  1.00  0.00           C
ATOM   3147  CG  LEU A 429      16.885 -13.296   3.754  1.00  0.00           C
ATOM   3148  CD1 LEU A 429      15.434 -13.744   4.002  1.00  0.00           C
ATOM   3149  CD2 LEU A 429      17.708 -14.411   3.077  1.00  0.00           C
ATOM   3150  C   LEU A 429      18.362 -10.324   1.652  1.00  0.00           C
ATOM   3151  O   LEU A 429      18.225 -10.448   0.435  1.00  0.00           O
ATOM   3152  N   ALA A 430      18.559  -9.138   2.237  1.00  0.00           N
ATOM   3153  CA  ALA A 430      18.772  -7.943   1.436  1.00  0.00           C
ATOM   3154  CB  ALA A 430      18.990  -6.713   2.324  1.00  0.00           C
ATOM   3155  C   ALA A 430      19.993  -8.193   0.559  1.00  0.00           C
ATOM   3156  O   ALA A 430      20.007  -7.833  -0.608  1.00  0.00           O
ATOM   3157  N   ARG A 431      21.013  -8.825   1.133  1.00  0.00           N
ATOM   3158  CA  ARG A 431      22.227  -9.155   0.386  1.00  0.00           C
ATOM   3159  CB  ARG A 431      23.216  -9.907   1.293  1.00  0.00           C
ATOM   3160  CG  ARG A 431      24.473 -10.456   0.552  1.00  0.00           C
ATOM   3161  CD  ARG A 431      25.140 -11.555   1.392  1.00  0.00           C
ATOM   3162  NE  ARG A 431      24.109 -12.513   1.783  1.00  0.00           N
ATOM   3163  CZ  ARG A 431      23.801 -13.610   1.098  1.00  0.00           C
ATOM   3164  NH1 ARG A 431      24.492 -13.947   0.008  1.00  0.00           N
ATOM   3165  NH2 ARG A 431      22.812 -14.378   1.523  1.00  0.00           N
ATOM   3166  C   ARG A 431      21.896 -10.015  -0.833  1.00  0.00           C
ATOM   3167  O   ARG A 431      22.372  -9.758  -1.940  1.00  0.00           O
ATOM   3168  N   ARG A 432      21.078 -11.043  -0.640  1.00  0.00           N
ATOM   3169  CA  ARG A 432      20.729 -11.923  -1.753  1.00  0.00           C
ATOM   3170  CB  ARG A 432      19.937 -13.142  -1.268  1.00  0.00           C
ATOM   3171  CG  ARG A 432      19.767 -14.227  -2.344  1.00  0.00           C
ATOM   3172  CD  ARG A 432      18.907 -15.375  -1.819  1.00  0.00           C
ATOM   3173  NE  ARG A 432      19.495 -15.965  -0.624  1.00  0.00           N
ATOM   3174  CZ  ARG A 432      18.829 -16.713   0.242  1.00  0.00           C
ATOM   3175  NH1 ARG A 432      17.538 -16.967   0.044  1.00  0.00           N
ATOM   3176  NH2 ARG A 432      19.460 -17.218   1.294  1.00  0.00           N
ATOM   3177  C   ARG A 432      19.953 -11.173  -2.829  1.00  0.00           C
ATOM   3178  O   ARG A 432      20.209 -11.363  -4.024  1.00  0.00           O
ATOM   3179  N   ALA A 433      19.036 -10.297  -2.415  1.00  0.00           N
ATOM   3180  CA  ALA A 433      18.252  -9.514  -3.373  1.00  0.00           C
ATOM   3181  CB  ALA A 433      17.157  -8.710  -2.664  1.00  0.00           C
ATOM   3182  C   ALA A 433      19.158  -8.590  -4.171  1.00  0.00           C
ATOM   3183  O   ALA A 433      18.950  -8.385  -5.372  1.00  0.00           O
ATOM   3184  N   PHE A 434      20.160  -8.034  -3.496  1.00  0.00           N
ATOM   3185  CA  PHE A 434      21.171  -7.194  -4.132  1.00  0.00           C
ATOM   3186  CB  PHE A 434      22.087  -6.619  -3.033  1.00  0.00           C
ATOM   3187  CG  PHE A 434      23.256  -5.822  -3.538  1.00  0.00           C
ATOM   3188  CD1 PHE A 434      23.071  -4.711  -4.338  1.00  0.00           C
ATOM   3189  CD2 PHE A 434      24.552  -6.164  -3.167  1.00  0.00           C
ATOM   3190  CE1 PHE A 434      24.163  -3.962  -4.787  1.00  0.00           C
ATOM   3191  CE2 PHE A 434      25.649  -5.418  -3.611  1.00  0.00           C
ATOM   3192  CZ  PHE A 434      25.452  -4.317  -4.429  1.00  0.00           C
ATOM   3193  C   PHE A 434      21.966  -7.985  -5.176  1.00  0.00           C
ATOM   3194  O   PHE A 434      22.084  -7.569  -6.347  1.00  0.00           O
ATOM   3195  N   LEU A 435      22.516  -9.123  -4.756  1.00  0.00           N
ATOM   3196  CA  LEU A 435      23.234 -10.021  -5.667  1.00  0.00           C
ATOM   3197  CB  LEU A 435      23.660 -11.282  -4.919  1.00  0.00           C
ATOM   3198  CG  LEU A 435      24.835 -11.034  -3.978  1.00  0.00           C
ATOM   3199  CD1 LEU A 435      24.909 -12.127  -2.935  1.00  0.00           C
ATOM   3200  CD2 LEU A 435      26.120 -10.995  -4.801  1.00  0.00           C
ATOM   3201  C   LEU A 435      22.390 -10.406  -6.879  1.00  0.00           C
ATOM   3202  O   LEU A 435      22.865 -10.372  -8.022  1.00  0.00           O
ATOM   3203  N   GLN A 436      21.131 -10.756  -6.637  1.00  0.00           N
ATOM   3204  CA  GLN A 436      20.221 -11.104  -7.733  1.00  0.00           C
ATOM   3205  CB  GLN A 436      18.871 -11.564  -7.175  1.00  0.00           C
ATOM   3206  CG  GLN A 436      17.831 -11.878  -8.248  1.00  0.00           C
ATOM   3207  CD  GLN A 436      18.221 -13.073  -9.099  1.00  0.00           C
ATOM   3208  OE1 GLN A 436      18.749 -14.068  -8.590  1.00  0.00           O
ATOM   3209  NE2 GLN A 436      17.961 -12.985 -10.403  1.00  0.00           N
ATOM   3210  C   GLN A 436      20.014  -9.956  -8.736  1.00  0.00           C
ATOM   3211  O   GLN A 436      20.169 -10.138  -9.937  1.00  0.00           O
ATOM   3212  N   LEU A 437      19.646  -8.781  -8.244  1.00  0.00           N
ATOM   3213  CA  LEU A 437      19.444  -7.632  -9.114  1.00  0.00           C
ATOM   3214  CB  LEU A 437      18.929  -6.431  -8.309  1.00  0.00           C
ATOM   3215  CG  LEU A 437      17.537  -6.595  -7.675  1.00  0.00           C
ATOM   3216  CD1 LEU A 437      17.240  -5.495  -6.641  1.00  0.00           C
ATOM   3217  CD2 LEU A 437      16.443  -6.656  -8.753  1.00  0.00           C
ATOM   3218  C   LEU A 437      20.711  -7.253  -9.887  1.00  0.00           C
ATOM   3219  O   LEU A 437      20.655  -6.993 -11.096  1.00  0.00           O
ATOM   3220  N   CYS A 438      21.848  -7.217  -9.193  1.00  0.00           N
ATOM   3221  CA  CYS A 438      23.118  -6.901  -9.841  1.00  0.00           C
ATOM   3222  CB  CYS A 438      24.260  -6.860  -8.820  1.00  0.00           C
ATOM   3223  SG  CYS A 438      24.203  -5.378  -7.755  1.00  0.00           S
ATOM   3224  C   CYS A 438      23.454  -7.880 -10.971  1.00  0.00           C
ATOM   3225  O   CYS A 438      23.938  -7.476 -12.024  1.00  0.00           O
ATOM   3226  N   SER A 439      23.183  -9.162 -10.760  1.00  0.00           N
ATOM   3227  CA  SER A 439      23.490 -10.170 -11.776  1.00  0.00           C
ATOM   3228  CB  SER A 439      23.412 -11.589 -11.189  1.00  0.00           C
ATOM   3229  OG  SER A 439      22.067 -11.975 -10.937  1.00  0.00           O
ATOM   3230  C   SER A 439      22.552 -10.025 -12.978  1.00  0.00           C
ATOM   3231  O   SER A 439      22.893 -10.424 -14.092  1.00  0.00           O
ATOM   3232  N   GLU A 440      21.383  -9.426 -12.762  1.00  0.00           N
ATOM   3233  CA  GLU A 440      20.442  -9.220 -13.861  1.00  0.00           C
ATOM   3234  CB  GLU A 440      19.009  -9.077 -13.338  1.00  0.00           C
ATOM   3235  CG  GLU A 440      18.464 -10.367 -12.750  1.00  0.00           C
ATOM   3236  CD  GLU A 440      17.060 -10.210 -12.207  1.00  0.00           C
ATOM   3237  OE1 GLU A 440      16.510  -9.086 -12.292  1.00  0.00           O
ATOM   3238  OE2 GLU A 440      16.511 -11.214 -11.696  1.00  0.00           O
ATOM   3239  C   GLU A 440      20.824  -8.038 -14.754  1.00  0.00           C
ATOM   3240  O   GLU A 440      20.802  -8.150 -15.979  1.00  0.00           O
ATOM   3241  N   VAL A 441      21.176  -6.906 -14.149  1.00  0.00           N
ATOM   3242  CA  VAL A 441      21.537  -5.736 -14.939  1.00  0.00           C
ATOM   3243  CB  VAL A 441      21.133  -4.412 -14.263  1.00  0.00           C
ATOM   3244  CG1 VAL A 441      19.622  -4.360 -14.047  1.00  0.00           C
ATOM   3245  CG2 VAL A 441      21.899  -4.234 -12.956  1.00  0.00           C
ATOM   3246  C   VAL A 441      23.015  -5.675 -15.290  1.00  0.00           C
ATOM   3247  O   VAL A 441      23.378  -5.033 -16.267  1.00  0.00           O
ATOM   3248  N   ASN A 442      23.872  -6.322 -14.499  1.00  0.00           N
ATOM   3249  CA  ASN A 442      25.296  -6.367 -14.823  1.00  0.00           C
ATOM   3250  CB  ASN A 442      26.097  -5.422 -13.911  1.00  0.00           C
ATOM   3251  CG  ASN A 442      25.890  -3.960 -14.256  1.00  0.00           C
ATOM   3252  OD1 ASN A 442      26.328  -3.493 -15.308  1.00  0.00           O
ATOM   3253  ND2 ASN A 442      25.235  -3.223 -13.365  1.00  0.00           N
ATOM   3254  C   ASN A 442      25.857  -7.786 -14.725  1.00  0.00           C
ATOM   3255  O   ASN A 442      26.693  -8.069 -13.855  1.00  0.00           O
ATOM   3256  N   PRO A 443      25.408  -8.682 -15.619  1.00  0.00           N
ATOM   3257  CA  PRO A 443      25.742 -10.113 -15.540  1.00  0.00           C
ATOM   3258  CD  PRO A 443      24.583  -8.364 -16.800  1.00  0.00           C
ATOM   3259  CB  PRO A 443      25.006 -10.728 -16.747  1.00  0.00           C
ATOM   3260  CG  PRO A 443      24.022  -9.697 -17.193  1.00  0.00           C
ATOM   3261  C   PRO A 443      27.242 -10.401 -15.664  1.00  0.00           C
ATOM   3262  O   PRO A 443      27.710 -11.417 -15.143  1.00  0.00           O
ATOM   3263  N   ASP A 444      27.988  -9.547 -16.361  1.00  0.00           N
ATOM   3264  CA  ASP A 444      29.414  -9.811 -16.556  1.00  0.00           C
ATOM   3265  CB  ASP A 444      29.852  -9.391 -17.957  1.00  0.00           C
ATOM   3266  CG  ASP A 444      29.101 -10.138 -19.044  1.00  0.00           C
ATOM   3267  OD1 ASP A 444      28.716 -11.308 -18.813  1.00  0.00           O
ATOM   3268  OD2 ASP A 444      28.886  -9.546 -20.119  1.00  0.00           O
ATOM   3269  C   ASP A 444      30.322  -9.177 -15.502  1.00  0.00           C
ATOM   3270  O   ASP A 444      31.545  -9.245 -15.610  1.00  0.00           O
ATOM   3271  N   VAL A 445      29.732  -8.547 -14.492  1.00  0.00           N
ATOM   3272  CA  VAL A 445      30.525  -8.055 -13.362  1.00  0.00           C
ATOM   3273  CB  VAL A 445      30.008  -6.714 -12.831  1.00  0.00           C
ATOM   3274  CG1 VAL A 445      30.872  -6.252 -11.625  1.00  0.00           C
ATOM   3275  CG2 VAL A 445      30.005  -5.672 -13.950  1.00  0.00           C
ATOM   3276  C   VAL A 445      30.447  -9.095 -12.252  1.00  0.00           C
ATOM   3277  O   VAL A 445      29.362  -9.386 -11.737  1.00  0.00           O
ATOM   3278  N   PRO A 446      31.600  -9.663 -11.888  1.00  0.00           N
ATOM   3279  CA  PRO A 446      31.659 -10.772 -10.940  1.00  0.00           C
ATOM   3280  CD  PRO A 446      32.937  -9.256 -12.361  1.00  0.00           C
ATOM   3281  CB  PRO A 446      33.104 -11.255 -11.062  1.00  0.00           C
ATOM   3282  CG  PRO A 446      33.871 -10.035 -11.487  1.00  0.00           C
ATOM   3283  C   PRO A 446      31.403 -10.313  -9.515  1.00  0.00           C
ATOM   3284  O   PRO A 446      31.762  -9.193  -9.135  1.00  0.00           O
ATOM   3285  N   SER A 447      30.780 -11.196  -8.745  1.00  0.00           N
ATOM   3286  CA  SER A 447      30.578 -10.994  -7.326  1.00  0.00           C
ATOM   3287  CB  SER A 447      29.160 -10.517  -7.063  1.00  0.00           C
ATOM   3288  OG  SER A 447      28.231 -11.447  -7.596  1.00  0.00           O
ATOM   3289  C   SER A 447      30.798 -12.330  -6.644  1.00  0.00           C
ATOM   3290  O   SER A 447      30.564 -13.399  -7.239  1.00  0.00           O
ATOM   3291  N   TRP A 448      31.273 -12.267  -5.407  1.00  0.00           N
ATOM   3292  CA  TRP A 448      31.487 -13.450  -4.589  1.00  0.00           C
ATOM   3293  CB  TRP A 448      32.986 -13.718  -4.393  1.00  0.00           C
ATOM   3294  CG  TRP A 448      33.746 -13.997  -5.659  1.00  0.00           C
ATOM   3295  CD2 TRP A 448      34.328 -13.028  -6.545  1.00  0.00           C
ATOM   3296  CD1 TRP A 448      34.045 -15.231  -6.191  1.00  0.00           C
ATOM   3297  NE1 TRP A 448      34.768 -15.080  -7.359  1.00  0.00           N
ATOM   3298  CE2 TRP A 448      34.957 -13.741  -7.596  1.00  0.00           C
ATOM   3299  CE3 TRP A 448      34.370 -11.628  -6.558  1.00  0.00           C
ATOM   3300  CZ2 TRP A 448      35.619 -13.097  -8.642  1.00  0.00           C
ATOM   3301  CZ3 TRP A 448      35.036 -10.994  -7.592  1.00  0.00           C
ATOM   3302  CH2 TRP A 448      35.645 -11.728  -8.623  1.00  0.00           C
ATOM   3303  C   TRP A 448      30.866 -13.157  -3.233  1.00  0.00           C
ATOM   3304  O   TRP A 448      30.961 -12.035  -2.722  1.00  0.00           O
ATOM   3305  N   SER A 449      30.237 -14.153  -2.630  1.00  0.00           N
ATOM   3306  CA  SER A 449      29.548 -13.889  -1.375  1.00  0.00           C
ATOM   3307  CB  SER A 449      28.052 -13.645  -1.621  1.00  0.00           C
ATOM   3308  OG  SER A 449      27.366 -13.350  -0.405  1.00  0.00           O
ATOM   3309  C   SER A 449      29.758 -15.010  -0.364  1.00  0.00           C
ATOM   3310  O   SER A 449      30.035 -16.163  -0.727  1.00  0.00           O
ATOM   3311  N   TYR A 450      29.667 -14.665   0.915  1.00  0.00           N
ATOM   3312  CA  TYR A 450      29.838 -15.673   1.949  1.00  0.00           C
ATOM   3313  CB  TYR A 450      31.307 -15.840   2.319  1.00  0.00           C
ATOM   3314  CG  TYR A 450      31.922 -14.767   3.201  1.00  0.00           C
ATOM   3315  CD1 TYR A 450      32.211 -13.497   2.705  1.00  0.00           C
ATOM   3316  CD2 TYR A 450      32.272 -15.048   4.522  1.00  0.00           C
ATOM   3317  CE1 TYR A 450      32.821 -12.538   3.500  1.00  0.00           C
ATOM   3318  CE2 TYR A 450      32.884 -14.095   5.325  1.00  0.00           C
ATOM   3319  CZ  TYR A 450      33.158 -12.842   4.814  1.00  0.00           C
ATOM   3320  OH  TYR A 450      33.768 -11.886   5.617  1.00  0.00           O
ATOM   3321  C   TYR A 450      29.010 -15.408   3.192  1.00  0.00           C
ATOM   3322  O   TYR A 450      28.487 -14.301   3.388  1.00  0.00           O
ATOM   3323  N   LEU A 451      28.890 -16.446   4.015  1.00  0.00           N
ATOM   3324  CA  LEU A 451      28.201 -16.364   5.290  1.00  0.00           C
ATOM   3325  CB  LEU A 451      27.000 -17.317   5.311  1.00  0.00           C
ATOM   3326  CG  LEU A 451      25.992 -17.124   6.444  1.00  0.00           C
ATOM   3327  CD1 LEU A 451      25.202 -15.831   6.246  1.00  0.00           C
ATOM   3328  CD2 LEU A 451      25.053 -18.338   6.524  1.00  0.00           C
ATOM   3329  C   LEU A 451      29.215 -16.783   6.346  1.00  0.00           C
ATOM   3330  O   LEU A 451      29.874 -17.821   6.198  1.00  0.00           O
ATOM   3331  N   ALA A 452      29.345 -15.983   7.405  1.00  0.00           N
ATOM   3332  CA  ALA A 452      30.309 -16.268   8.468  1.00  0.00           C
ATOM   3333  CB  ALA A 452      30.973 -14.973   8.959  1.00  0.00           C
ATOM   3334  C   ALA A 452      29.629 -16.967   9.634  1.00  0.00           C
ATOM   3335  O   ALA A 452      28.634 -16.459  10.176  1.00  0.00           O
ATOM   3336  N   SER A 453      30.179 -18.113  10.031  1.00  0.00           N
ATOM   3337  CA  SER A 453      29.614 -18.902  11.123  1.00  0.00           C
ATOM   3338  CB  SER A 453      28.921 -20.162  10.571  1.00  0.00           C
ATOM   3339  OG  SER A 453      27.789 -19.839   9.768  1.00  0.00           O
ATOM   3340  C   SER A 453      30.683 -19.313  12.127  1.00  0.00           C
ATOM   3341  O   SER A 453      30.534 -20.325  12.818  1.00  0.00           O
ATOM   3342  N   TYR A 454      31.767 -18.544  12.198  1.00  0.00           N
ATOM   3343  CA  TYR A 454      32.908 -18.941  13.018  1.00  0.00           C
ATOM   3344  CB  TYR A 454      34.218 -18.273  12.558  1.00  0.00           C
ATOM   3345  CG  TYR A 454      34.076 -16.822  12.106  1.00  0.00           C
ATOM   3346  CD1 TYR A 454      33.821 -15.804  13.014  1.00  0.00           C
ATOM   3347  CD2 TYR A 454      34.217 -16.477  10.761  1.00  0.00           C
ATOM   3348  CE1 TYR A 454      33.688 -14.475  12.592  1.00  0.00           C
ATOM   3349  CE2 TYR A 454      34.090 -15.153  10.334  1.00  0.00           C
ATOM   3350  CZ  TYR A 454      33.827 -14.161  11.251  1.00  0.00           C
ATOM   3351  OH  TYR A 454      33.702 -12.851  10.812  1.00  0.00           O
ATOM   3352  C   TYR A 454      32.710 -18.723  14.515  1.00  0.00           C
ATOM   3353  O   TYR A 454      33.555 -19.148  15.304  1.00  0.00           O
ATOM   3354  N   ASP A 455      31.627 -18.055  14.913  1.00  0.00           N
ATOM   3355  CA  ASP A 455      31.312 -17.950  16.339  1.00  0.00           C
ATOM   3356  CB  ASP A 455      31.030 -16.491  16.758  1.00  0.00           C
ATOM   3357  CG  ASP A 455      32.269 -15.591  16.659  1.00  0.00           C
ATOM   3358  OD1 ASP A 455      33.409 -16.091  16.788  1.00  0.00           O
ATOM   3359  OD2 ASP A 455      32.095 -14.371  16.462  1.00  0.00           O
ATOM   3360  C   ASP A 455      30.118 -18.839  16.703  1.00  0.00           C
ATOM   3361  O   ASP A 455      29.447 -18.606  17.711  1.00  0.00           O
ATOM   3362  N   TYR A 456      29.849 -19.856  15.894  1.00  0.00           N
ATOM   3363  CA  TYR A 456      28.683 -20.695  16.165  1.00  0.00           C
ATOM   3364  CB  TYR A 456      28.557 -21.851  15.160  1.00  0.00           C
ATOM   3365  CG  TYR A 456      27.444 -22.808  15.520  1.00  0.00           C
ATOM   3366  CD1 TYR A 456      26.129 -22.546  15.158  1.00  0.00           C
ATOM   3367  CD2 TYR A 456      27.701 -23.954  16.267  1.00  0.00           C
ATOM   3368  CE1 TYR A 456      25.095 -23.415  15.512  1.00  0.00           C
ATOM   3369  CE2 TYR A 456      26.681 -24.829  16.626  1.00  0.00           C
ATOM   3370  CZ  TYR A 456      25.380 -24.559  16.244  1.00  0.00           C
ATOM   3371  OH  TYR A 456      24.366 -25.427  16.601  1.00  0.00           O
ATOM   3372  C   TYR A 456      28.774 -21.219  17.593  1.00  0.00           C
ATOM   3373  O   TYR A 456      29.841 -21.658  18.036  1.00  0.00           O
ATOM   3374  N   GLY A 457      27.672 -21.130  18.330  1.00  0.00           N
ATOM   3375  CA  GLY A 457      27.645 -21.608  19.707  1.00  0.00           C
ATOM   3376  C   GLY A 457      27.761 -20.497  20.734  1.00  0.00           C
ATOM   3377  O   GLY A 457      27.495 -20.700  21.923  1.00  0.00           O
ATOM   3378  N   PHE A 458      28.162 -19.308  20.293  1.00  0.00           N
ATOM   3379  CA  PHE A 458      28.259 -18.193  21.228  1.00  0.00           C
ATOM   3380  CB  PHE A 458      28.882 -16.953  20.576  1.00  0.00           C
ATOM   3381  CG  PHE A 458      29.085 -15.813  21.539  1.00  0.00           C
ATOM   3382  CD1 PHE A 458      30.119 -15.850  22.465  1.00  0.00           C
ATOM   3383  CD2 PHE A 458      28.236 -14.716  21.535  1.00  0.00           C
ATOM   3384  CE1 PHE A 458      30.313 -14.799  23.377  1.00  0.00           C
ATOM   3385  CE2 PHE A 458      28.421 -13.656  22.429  1.00  0.00           C
ATOM   3386  CZ  PHE A 458      29.458 -13.697  23.357  1.00  0.00           C
ATOM   3387  C   PHE A 458      26.863 -17.880  21.759  1.00  0.00           C
ATOM   3388  O   PHE A 458      25.935 -17.649  20.980  1.00  0.00           O
ATOM   3389  N   PRO A 459      26.708 -17.881  23.096  1.00  0.00           N
ATOM   3390  CA  PRO A 459      25.395 -17.817  23.752  1.00  0.00           C
ATOM   3391  CD  PRO A 459      27.798 -18.121  24.064  1.00  0.00           C
ATOM   3392  CB  PRO A 459      25.748 -17.780  25.248  1.00  0.00           C
ATOM   3393  CG  PRO A 459      27.056 -18.479  25.341  1.00  0.00           C
ATOM   3394  C   PRO A 459      24.547 -16.605  23.389  1.00  0.00           C
ATOM   3395  O   PRO A 459      25.012 -15.459  23.430  1.00  0.00           O
ATOM   3396  N   PHE A 460      23.289 -16.883  23.054  1.00  0.00           N
ATOM   3397  CA  PHE A 460      22.285 -15.856  22.768  1.00  0.00           C
ATOM   3398  CB  PHE A 460      22.101 -14.912  23.966  1.00  0.00           C
ATOM   3399  CG  PHE A 460      21.588 -15.604  25.211  1.00  0.00           C
ATOM   3400  CD1 PHE A 460      20.300 -16.123  25.253  1.00  0.00           C
ATOM   3401  CD2 PHE A 460      22.395 -15.739  26.333  1.00  0.00           C
ATOM   3402  CE1 PHE A 460      19.825 -16.763  26.393  1.00  0.00           C
ATOM   3403  CE2 PHE A 460      21.928 -16.378  27.484  1.00  0.00           C
ATOM   3404  CZ  PHE A 460      20.643 -16.889  27.513  1.00  0.00           C
ATOM   3405  C   PHE A 460      22.485 -15.052  21.484  1.00  0.00           C
ATOM   3406  O   PHE A 460      21.507 -14.718  20.808  1.00  0.00           O
ATOM   3407  N   LEU A 461      23.731 -14.741  21.132  1.00  0.00           N
ATOM   3408  CA  LEU A 461      23.965 -13.855  19.989  1.00  0.00           C
ATOM   3409  CB  LEU A 461      24.908 -12.713  20.379  1.00  0.00           C
ATOM   3410  CG  LEU A 461      24.473 -11.852  21.565  1.00  0.00           C
ATOM   3411  CD1 LEU A 461      25.534 -10.772  21.847  1.00  0.00           C
ATOM   3412  CD2 LEU A 461      23.102 -11.217  21.294  1.00  0.00           C
ATOM   3413  C   LEU A 461      24.487 -14.587  18.737  1.00  0.00           C
ATOM   3414  O   LEU A 461      24.340 -14.088  17.622  1.00  0.00           O
ATOM   3415  N   GLY A 462      25.073 -15.768  18.918  1.00  0.00           N
ATOM   3416  CA  GLY A 462      25.572 -16.548  17.795  1.00  0.00           C
ATOM   3417  C   GLY A 462      26.693 -15.784  17.084  1.00  0.00           C
ATOM   3418  O   GLY A 462      27.468 -15.058  17.728  1.00  0.00           O
ATOM   3419  N   THR A 463      26.814 -15.949  15.768  1.00  0.00           N
ATOM   3420  CA  THR A 463      27.855 -15.212  15.030  1.00  0.00           C
ATOM   3421  CB  THR A 463      28.305 -15.938  13.766  1.00  0.00           C
ATOM   3422  OG1 THR A 463      28.780 -17.251  14.124  1.00  0.00           O
ATOM   3423  CG2 THR A 463      29.436 -15.159  13.079  1.00  0.00           C
ATOM   3424  C   THR A 463      27.240 -13.870  14.689  1.00  0.00           C
ATOM   3425  O   THR A 463      26.653 -13.678  13.624  1.00  0.00           O
ATOM   3426  N   PHE A 464      27.370 -12.935  15.617  1.00  0.00           N
ATOM   3427  CA  PHE A 464      26.531 -11.747  15.590  1.00  0.00           C
ATOM   3428  CB  PHE A 464      26.085 -11.358  17.016  1.00  0.00           C
ATOM   3429  CG  PHE A 464      27.210 -10.929  17.929  1.00  0.00           C
ATOM   3430  CD1 PHE A 464      27.878 -11.862  18.720  1.00  0.00           C
ATOM   3431  CD2 PHE A 464      27.568  -9.590  18.032  1.00  0.00           C
ATOM   3432  CE1 PHE A 464      28.897 -11.474  19.582  1.00  0.00           C
ATOM   3433  CE2 PHE A 464      28.595  -9.192  18.883  1.00  0.00           C
ATOM   3434  CZ  PHE A 464      29.264 -10.137  19.659  1.00  0.00           C
ATOM   3435  C   PHE A 464      27.145 -10.558  14.839  1.00  0.00           C
ATOM   3436  O   PHE A 464      28.275 -10.614  14.340  1.00  0.00           O
ATOM   3437  N   HIS A 465      26.364  -9.498  14.723  1.00  0.00           N
ATOM   3438  CA  HIS A 465      26.755  -8.343  13.924  1.00  0.00           C
ATOM   3439  ND1 HIS A 465      25.571  -6.353  11.691  1.00  0.00           N
ATOM   3440  CG  HIS A 465      25.788  -6.175  13.040  1.00  0.00           C
ATOM   3441  CB  HIS A 465      25.662  -7.281  14.034  1.00  0.00           C
ATOM   3442  NE2 HIS A 465      26.038  -4.278  11.963  1.00  0.00           N
ATOM   3443  CD2 HIS A 465      26.082  -4.858  13.203  1.00  0.00           C
ATOM   3444  CE1 HIS A 465      25.732  -5.202  11.062  1.00  0.00           C
ATOM   3445  C   HIS A 465      28.078  -7.773  14.435  1.00  0.00           C
ATOM   3446  O   HIS A 465      28.257  -7.612  15.636  1.00  0.00           O
ATOM   3447  N   ALA A 466      29.005  -7.494  13.525  1.00  0.00           N
ATOM   3448  CA  ALA A 466      30.309  -6.900  13.874  1.00  0.00           C
ATOM   3449  CB  ALA A 466      30.141  -5.714  14.807  1.00  0.00           C
ATOM   3450  C   ALA A 466      31.350  -7.880  14.434  1.00  0.00           C
ATOM   3451  O   ALA A 466      32.475  -7.468  14.760  1.00  0.00           O
ATOM   3452  N   THR A 467      31.008  -9.169  14.520  1.00  0.00           N
ATOM   3453  CA  THR A 467      31.997 -10.148  14.984  1.00  0.00           C
ATOM   3454  CB  THR A 467      31.395 -11.563  15.247  1.00  0.00           C
ATOM   3455  OG1 THR A 467      30.498 -11.920  14.186  1.00  0.00           O
ATOM   3456  CG2 THR A 467      30.621 -11.591  16.585  1.00  0.00           C
ATOM   3457  C   THR A 467      33.160 -10.246  13.991  1.00  0.00           C
ATOM   3458  O   THR A 467      34.251 -10.711  14.344  1.00  0.00           O
ATOM   3459  N   ASP A 468      32.922  -9.828  12.750  1.00  0.00           N
ATOM   3460  CA  ASP A 468      33.980  -9.859  11.737  1.00  0.00           C
ATOM   3461  CB  ASP A 468      33.429  -9.692  10.318  1.00  0.00           C
ATOM   3462  CG  ASP A 468      32.424  -8.560  10.205  1.00  0.00           C
ATOM   3463  OD1 ASP A 468      31.464  -8.516  11.018  1.00  0.00           O
ATOM   3464  OD2 ASP A 468      32.595  -7.713   9.301  1.00  0.00           O
ATOM   3465  C   ASP A 468      35.076  -8.828  12.025  1.00  0.00           C
ATOM   3466  O   ASP A 468      36.206  -8.974  11.556  1.00  0.00           O
ATOM   3467  N   ILE A 469      34.776  -7.823  12.849  1.00  0.00           N
ATOM   3468  CA  ILE A 469      35.805  -6.842  13.195  1.00  0.00           C
ATOM   3469  CB  ILE A 469      35.250  -5.671  14.030  1.00  0.00           C
ATOM   3470  CG1 ILE A 469      34.189  -4.933  13.222  1.00  0.00           C
ATOM   3471  CG2 ILE A 469      36.395  -4.714  14.442  1.00  0.00           C
ATOM   3472  CD1 ILE A 469      34.690  -4.476  11.854  1.00  0.00           C
ATOM   3473  C   ILE A 469      36.906  -7.555  13.966  1.00  0.00           C
ATOM   3474  O   ILE A 469      38.101  -7.299  13.784  1.00  0.00           O
ATOM   3475  N   LEU A 470      36.503  -8.479  14.822  1.00  0.00           N
ATOM   3476  CA  LEU A 470      37.484  -9.217  15.598  1.00  0.00           C
ATOM   3477  CB  LEU A 470      36.823  -9.875  16.803  1.00  0.00           C
ATOM   3478  CG  LEU A 470      36.280  -8.922  17.856  1.00  0.00           C
ATOM   3479  CD1 LEU A 470      35.421  -9.713  18.836  1.00  0.00           C
ATOM   3480  CD2 LEU A 470      37.434  -8.251  18.575  1.00  0.00           C
ATOM   3481  C   LEU A 470      38.129 -10.285  14.754  1.00  0.00           C
ATOM   3482  O   LEU A 470      39.356 -10.362  14.666  1.00  0.00           O
ATOM   3483  N   GLN A 471      37.309 -11.125  14.132  1.00  0.00           N
ATOM   3484  CA  GLN A 471      37.850 -12.319  13.484  1.00  0.00           C
ATOM   3485  CB  GLN A 471      36.741 -13.324  13.156  1.00  0.00           C
ATOM   3486  CG  GLN A 471      37.262 -14.571  12.471  1.00  0.00           C
ATOM   3487  CD  GLN A 471      38.073 -15.437  13.408  1.00  0.00           C
ATOM   3488  OE1 GLN A 471      37.530 -16.312  14.093  1.00  0.00           O
ATOM   3489  NE2 GLN A 471      39.388 -15.200  13.452  1.00  0.00           N
ATOM   3490  C   GLN A 471      38.627 -12.000  12.216  1.00  0.00           C
ATOM   3491  O   GLN A 471      39.629 -12.651  11.924  1.00  0.00           O
ATOM   3492  N   VAL A 472      38.172 -11.003  11.462  1.00  0.00           N
ATOM   3493  CA  VAL A 472      38.711 -10.754  10.116  1.00  0.00           C
ATOM   3494  CB  VAL A 472      37.570 -10.603   9.089  1.00  0.00           C
ATOM   3495  CG1 VAL A 472      38.125 -10.277   7.694  1.00  0.00           C
ATOM   3496  CG2 VAL A 472      36.709 -11.890   9.048  1.00  0.00           C
ATOM   3497  C   VAL A 472      39.593  -9.505  10.080  1.00  0.00           C
ATOM   3498  O   VAL A 472      40.765  -9.560   9.694  1.00  0.00           O
ATOM   3499  N   PHE A 473      39.036  -8.375  10.500  1.00  0.00           N
ATOM   3500  CA  PHE A 473      39.827  -7.145  10.549  1.00  0.00           C
ATOM   3501  CB  PHE A 473      38.958  -5.946  10.960  1.00  0.00           C
ATOM   3502  CG  PHE A 473      39.648  -4.623  10.776  1.00  0.00           C
ATOM   3503  CD1 PHE A 473      40.602  -4.196  11.693  1.00  0.00           C
ATOM   3504  CD2 PHE A 473      39.375  -3.823   9.668  1.00  0.00           C
ATOM   3505  CE1 PHE A 473      41.259  -2.971  11.532  1.00  0.00           C
ATOM   3506  CE2 PHE A 473      40.038  -2.604   9.490  1.00  0.00           C
ATOM   3507  CZ  PHE A 473      40.980  -2.182  10.419  1.00  0.00           C
ATOM   3508  C   PHE A 473      41.067  -7.259  11.453  1.00  0.00           C
ATOM   3509  O   PHE A 473      42.164  -6.823  11.070  1.00  0.00           O
ATOM   3510  N   TYR A 474      40.903  -7.841  12.644  1.00  0.00           N
ATOM   3511  CA  TYR A 474      42.024  -8.029  13.578  1.00  0.00           C
ATOM   3512  CB  TYR A 474      41.664  -7.552  14.997  1.00  0.00           C
ATOM   3513  CG  TYR A 474      41.665  -6.049  15.117  1.00  0.00           C
ATOM   3514  CD1 TYR A 474      42.859  -5.331  15.059  1.00  0.00           C
ATOM   3515  CD2 TYR A 474      40.479  -5.340  15.270  1.00  0.00           C
ATOM   3516  CE1 TYR A 474      42.871  -3.941  15.167  1.00  0.00           C
ATOM   3517  CE2 TYR A 474      40.484  -3.941  15.369  1.00  0.00           C
ATOM   3518  CZ  TYR A 474      41.683  -3.255  15.312  1.00  0.00           C
ATOM   3519  OH  TYR A 474      41.704  -1.879  15.407  1.00  0.00           O
ATOM   3520  C   TYR A 474      42.577  -9.457  13.640  1.00  0.00           C
ATOM   3521  O   TYR A 474      43.603  -9.694  14.273  1.00  0.00           O
ATOM   3522  N   GLY A 475      41.899 -10.403  12.999  1.00  0.00           N
ATOM   3523  CA  GLY A 475      42.393 -11.768  12.939  1.00  0.00           C
ATOM   3524  C   GLY A 475      42.488 -12.429  14.305  1.00  0.00           C
ATOM   3525  O   GLY A 475      43.399 -13.211  14.555  1.00  0.00           O
ATOM   3526  N   VAL A 476      41.533 -12.123  15.180  1.00  0.00           N
ATOM   3527  CA  VAL A 476      41.467 -12.704  16.519  1.00  0.00           C
ATOM   3528  CB  VAL A 476      41.332 -11.590  17.572  1.00  0.00           C
ATOM   3529  CG1 VAL A 476      41.035 -12.179  18.945  1.00  0.00           C
ATOM   3530  CG2 VAL A 476      42.588 -10.713  17.606  1.00  0.00           C
ATOM   3531  C   VAL A 476      40.213 -13.581  16.628  1.00  0.00           C
ATOM   3532  O   VAL A 476      39.111 -13.075  16.434  1.00  0.00           O
ATOM   3533  N   LEU A 477      40.356 -14.875  16.918  1.00  0.00           N
ATOM   3534  CA  LEU A 477      41.647 -15.543  17.109  1.00  0.00           C
ATOM   3535  CB  LEU A 477      41.499 -16.664  18.140  1.00  0.00           C
ATOM   3536  CG  LEU A 477      40.957 -16.192  19.493  1.00  0.00           C
ATOM   3537  CD1 LEU A 477      40.345 -17.350  20.282  1.00  0.00           C
ATOM   3538  CD2 LEU A 477      42.044 -15.495  20.310  1.00  0.00           C
ATOM   3539  C   LEU A 477      42.166 -16.125  15.801  1.00  0.00           C
ATOM   3540  O   LEU A 477      41.395 -16.335  14.864  1.00  0.00           O
ATOM   3541  N   PRO A 478      43.483 -16.380  15.731  1.00  0.00           N
ATOM   3542  CA  PRO A 478      44.106 -16.933  14.523  1.00  0.00           C
ATOM   3543  CD  PRO A 478      44.469 -16.079  16.785  1.00  0.00           C
ATOM   3544  CB  PRO A 478      45.600 -16.991  14.880  1.00  0.00           C
ATOM   3545  CG  PRO A 478      45.764 -16.031  16.029  1.00  0.00           C
ATOM   3546  C   PRO A 478      43.573 -18.340  14.275  1.00  0.00           C
ATOM   3547  O   PRO A 478      43.672 -19.205  15.145  1.00  0.00           O
ATOM   3548  N   ASN A 479      42.995 -18.563  13.105  1.00  0.00           N
ATOM   3549  CA  ASN A 479      42.408 -19.860  12.798  1.00  0.00           C
ATOM   3550  CB  ASN A 479      41.121 -20.070  13.596  1.00  0.00           C
ATOM   3551  CG  ASN A 479      40.108 -18.935  13.403  1.00  0.00           C
ATOM   3552  OD1 ASN A 479      40.114 -18.231  12.378  1.00  0.00           O
ATOM   3553  ND2 ASN A 479      39.218 -18.772  14.380  1.00  0.00           N
ATOM   3554  C   ASN A 479      42.141 -19.964  11.314  1.00  0.00           C
ATOM   3555  O   ASN A 479      42.600 -19.123  10.538  1.00  0.00           O
ATOM   3556  N   TYR A 480      41.402 -20.991  10.909  1.00  0.00           N
ATOM   3557  CA  TYR A 480      41.115 -21.158   9.498  1.00  0.00           C
ATOM   3558  CB  TYR A 480      40.309 -22.439   9.266  1.00  0.00           C
ATOM   3559  CG  TYR A 480      40.052 -22.703   7.806  1.00  0.00           C
ATOM   3560  CD1 TYR A 480      38.938 -22.167   7.174  1.00  0.00           C
ATOM   3561  CD2 TYR A 480      40.931 -23.473   7.052  1.00  0.00           C
ATOM   3562  CE1 TYR A 480      38.697 -22.387   5.834  1.00  0.00           C
ATOM   3563  CE2 TYR A 480      40.696 -23.706   5.701  1.00  0.00           C
ATOM   3564  CZ  TYR A 480      39.576 -23.163   5.099  1.00  0.00           C
ATOM   3565  OH  TYR A 480      39.330 -23.380   3.758  1.00  0.00           O
ATOM   3566  C   TYR A 480      40.348 -19.935   8.980  1.00  0.00           C
ATOM   3567  O   TYR A 480      40.622 -19.409   7.892  1.00  0.00           O
ATOM   3568  N   ALA A 481      39.389 -19.477   9.774  1.00  0.00           N
ATOM   3569  CA  ALA A 481      38.574 -18.343   9.361  1.00  0.00           C
ATOM   3570  CB  ALA A 481      37.489 -18.072  10.375  1.00  0.00           C
ATOM   3571  C   ALA A 481      39.415 -17.082   9.094  1.00  0.00           C
ATOM   3572  O   ALA A 481      39.300 -16.480   8.032  1.00  0.00           O
ATOM   3573  N   SER A 482      40.243 -16.667  10.048  1.00  0.00           N
ATOM   3574  CA  SER A 482      41.031 -15.457   9.837  1.00  0.00           C
ATOM   3575  CB  SER A 482      41.813 -15.069  11.098  1.00  0.00           C
ATOM   3576  OG  SER A 482      42.692 -16.101  11.520  1.00  0.00           O
ATOM   3577  C   SER A 482      41.962 -15.661   8.644  1.00  0.00           C
ATOM   3578  O   SER A 482      42.062 -14.803   7.765  1.00  0.00           O
ATOM   3579  N   GLY A 483      42.627 -16.811   8.605  1.00  0.00           N
ATOM   3580  CA  GLY A 483      43.545 -17.110   7.520  1.00  0.00           C
ATOM   3581  C   GLY A 483      42.919 -17.031   6.138  1.00  0.00           C
ATOM   3582  O   GLY A 483      43.448 -16.365   5.248  1.00  0.00           O
ATOM   3583  N   SER A 484      41.804 -17.722   5.936  1.00  0.00           N
ATOM   3584  CA  SER A 484      41.236 -17.788   4.600  1.00  0.00           C
ATOM   3585  CB  SER A 484      40.250 -18.948   4.477  1.00  0.00           C
ATOM   3586  OG  SER A 484      39.153 -18.784   5.353  1.00  0.00           O
ATOM   3587  C   SER A 484      40.595 -16.467   4.185  1.00  0.00           C
ATOM   3588  O   SER A 484      40.808 -16.003   3.068  1.00  0.00           O
ATOM   3589  N   ILE A 485      39.836 -15.837   5.079  1.00  0.00           N
ATOM   3590  CA  ILE A 485      39.173 -14.591   4.694  1.00  0.00           C
ATOM   3591  CB  ILE A 485      38.110 -14.131   5.720  1.00  0.00           C
ATOM   3592  CG1 ILE A 485      37.090 -15.249   5.955  1.00  0.00           C
ATOM   3593  CG2 ILE A 485      37.368 -12.876   5.211  1.00  0.00           C
ATOM   3594  CD1 ILE A 485      36.176 -15.022   7.177  1.00  0.00           C
ATOM   3595  C   ILE A 485      40.195 -13.480   4.420  1.00  0.00           C
ATOM   3596  O   ILE A 485      40.133 -12.838   3.379  1.00  0.00           O
ATOM   3597  N   GLN A 486      41.133 -13.252   5.339  1.00  0.00           N
ATOM   3598  CA  GLN A 486      42.168 -12.248   5.100  1.00  0.00           C
ATOM   3599  CB  GLN A 486      43.202 -12.213   6.243  1.00  0.00           C
ATOM   3600  CG  GLN A 486      42.679 -11.546   7.520  1.00  0.00           C
ATOM   3601  CD  GLN A 486      43.731 -11.413   8.621  1.00  0.00           C
ATOM   3602  OE1 GLN A 486      44.796 -12.031   8.563  1.00  0.00           O
ATOM   3603  NE2 GLN A 486      43.430 -10.599   9.628  1.00  0.00           N
ATOM   3604  C   GLN A 486      42.842 -12.495   3.757  1.00  0.00           C
ATOM   3605  O   GLN A 486      43.030 -11.568   2.958  1.00  0.00           O
ATOM   3606  N   LYS A 487      43.190 -13.746   3.487  1.00  0.00           N
ATOM   3607  CA  LYS A 487      43.859 -14.059   2.221  1.00  0.00           C
ATOM   3608  CB  LYS A 487      44.359 -15.510   2.191  1.00  0.00           C
ATOM   3609  CG  LYS A 487      45.029 -15.908   0.870  1.00  0.00           C
ATOM   3610  CD  LYS A 487      45.960 -17.108   1.053  1.00  0.00           C
ATOM   3611  CE  LYS A 487      45.241 -18.311   1.614  1.00  0.00           C
ATOM   3612  NZ  LYS A 487      46.196 -19.440   1.875  1.00  0.00           N
ATOM   3613  C   LYS A 487      42.954 -13.783   1.027  1.00  0.00           C
ATOM   3614  O   LYS A 487      43.403 -13.194   0.033  1.00  0.00           O
ATOM   3615  N   TYR A 488      41.691 -14.208   1.102  1.00  0.00           N
ATOM   3616  CA  TYR A 488      40.747 -13.892   0.022  1.00  0.00           C
ATOM   3617  CB  TYR A 488      39.336 -14.392   0.345  1.00  0.00           C
ATOM   3618  CG  TYR A 488      39.072 -15.872   0.153  1.00  0.00           C
ATOM   3619  CD1 TYR A 488      39.422 -16.532  -1.028  1.00  0.00           C
ATOM   3620  CD2 TYR A 488      38.428 -16.603   1.144  1.00  0.00           C
ATOM   3621  CE1 TYR A 488      39.156 -17.883  -1.194  1.00  0.00           C
ATOM   3622  CE2 TYR A 488      38.159 -17.957   0.983  1.00  0.00           C
ATOM   3623  CZ  TYR A 488      38.524 -18.585  -0.182  1.00  0.00           C
ATOM   3624  OH  TYR A 488      38.246 -19.917  -0.333  1.00  0.00           O
ATOM   3625  C   TYR A 488      40.673 -12.374  -0.188  1.00  0.00           C
ATOM   3626  O   TYR A 488      40.707 -11.889  -1.326  1.00  0.00           O
ATOM   3627  N   TYR A 489      40.549 -11.623   0.904  1.00  0.00           N
ATOM   3628  CA  TYR A 489      40.374 -10.172   0.789  1.00  0.00           C
ATOM   3629  CB  TYR A 489      40.100  -9.545   2.162  1.00  0.00           C
ATOM   3630  CG  TYR A 489      38.676  -9.688   2.656  1.00  0.00           C
ATOM   3631  CD1 TYR A 489      37.785 -10.567   2.044  1.00  0.00           C
ATOM   3632  CD2 TYR A 489      38.209  -8.911   3.717  1.00  0.00           C
ATOM   3633  CE1 TYR A 489      36.452 -10.681   2.498  1.00  0.00           C
ATOM   3634  CE2 TYR A 489      36.889  -9.021   4.169  1.00  0.00           C
ATOM   3635  CZ  TYR A 489      36.025  -9.901   3.561  1.00  0.00           C
ATOM   3636  OH  TYR A 489      34.726  -9.998   4.022  1.00  0.00           O
ATOM   3637  C   TYR A 489      41.640  -9.546   0.213  1.00  0.00           C
ATOM   3638  O   TYR A 489      41.594  -8.690  -0.664  1.00  0.00           O
ATOM   3639  N   ILE A 490      42.783  -9.976   0.721  1.00  0.00           N
ATOM   3640  CA  ILE A 490      44.055  -9.427   0.253  1.00  0.00           C
ATOM   3641  CB  ILE A 490      45.195  -9.855   1.195  1.00  0.00           C
ATOM   3642  CG1 ILE A 490      44.985  -9.187   2.563  1.00  0.00           C
ATOM   3643  CG2 ILE A 490      46.568  -9.476   0.624  1.00  0.00           C
ATOM   3644  CD1 ILE A 490      45.833  -9.790   3.680  1.00  0.00           C
ATOM   3645  C   ILE A 490      44.322  -9.777  -1.225  1.00  0.00           C
ATOM   3646  O   ILE A 490      44.737  -8.906  -2.005  1.00  0.00           O
ATOM   3647  N   ASN A 491      44.077 -11.032  -1.614  1.00  0.00           N
ATOM   3648  CA  ASN A 491      44.087 -11.418  -3.035  1.00  0.00           C
ATOM   3649  CB  ASN A 491      43.579 -12.851  -3.204  1.00  0.00           C
ATOM   3650  CG  ASN A 491      44.653 -13.890  -2.931  1.00  0.00           C
ATOM   3651  OD1 ASN A 491      45.789 -13.551  -2.591  1.00  0.00           O
ATOM   3652  ND2 ASN A 491      44.294 -15.166  -3.074  1.00  0.00           N
ATOM   3653  C   ASN A 491      43.208 -10.478  -3.854  1.00  0.00           C
ATOM   3654  O   ASN A 491      43.619  -9.975  -4.901  1.00  0.00           O
ATOM   3655  N   PHE A 492      41.994 -10.239  -3.372  1.00  0.00           N
ATOM   3656  CA  PHE A 492      41.035  -9.425  -4.118  1.00  0.00           C
ATOM   3657  CB  PHE A 492      39.668  -9.432  -3.415  1.00  0.00           C
ATOM   3658  CG  PHE A 492      38.615  -8.590  -4.108  1.00  0.00           C
ATOM   3659  CD1 PHE A 492      38.143  -8.934  -5.368  1.00  0.00           C
ATOM   3660  CD2 PHE A 492      38.089  -7.462  -3.488  1.00  0.00           C
ATOM   3661  CE1 PHE A 492      37.171  -8.159  -6.015  1.00  0.00           C
ATOM   3662  CE2 PHE A 492      37.101  -6.680  -4.120  1.00  0.00           C
ATOM   3663  CZ  PHE A 492      36.643  -7.031  -5.388  1.00  0.00           C
ATOM   3664  C   PHE A 492      41.553  -7.998  -4.284  1.00  0.00           C
ATOM   3665  O   PHE A 492      41.401  -7.383  -5.347  1.00  0.00           O
ATOM   3666  N   VAL A 493      42.157  -7.469  -3.227  1.00  0.00           N
ATOM   3667  CA  VAL A 493      42.684  -6.115  -3.274  1.00  0.00           C
ATOM   3668  CB  VAL A 493      43.173  -5.669  -1.889  1.00  0.00           C
ATOM   3669  CG1 VAL A 493      44.049  -4.415  -1.969  1.00  0.00           C
ATOM   3670  CG2 VAL A 493      41.958  -5.412  -0.955  1.00  0.00           C
ATOM   3671  C   VAL A 493      43.804  -6.060  -4.310  1.00  0.00           C
ATOM   3672  O   VAL A 493      43.918  -5.096  -5.075  1.00  0.00           O
ATOM   3673  N   THR A 494      44.608  -7.114  -4.356  1.00  0.00           N
ATOM   3674  CA  THR A 494      45.767  -7.142  -5.248  1.00  0.00           C
ATOM   3675  CB  THR A 494      46.818  -8.144  -4.771  1.00  0.00           C
ATOM   3676  OG1 THR A 494      47.304  -7.726  -3.497  1.00  0.00           O
ATOM   3677  CG2 THR A 494      48.003  -8.210  -5.765  1.00  0.00           C
ATOM   3678  C   THR A 494      45.411  -7.451  -6.704  1.00  0.00           C
ATOM   3679  O   THR A 494      45.932  -6.810  -7.616  1.00  0.00           O
ATOM   3680  N   THR A 495      44.516  -8.413  -6.926  1.00  0.00           N
ATOM   3681  CA  THR A 495      44.292  -8.933  -8.277  1.00  0.00           C
ATOM   3682  CB  THR A 495      44.547 -10.444  -8.337  1.00  0.00           C
ATOM   3683  OG1 THR A 495      43.522 -11.123  -7.595  1.00  0.00           O
ATOM   3684  CG2 THR A 495      45.939 -10.787  -7.756  1.00  0.00           C
ATOM   3685  C   THR A 495      42.891  -8.707  -8.829  1.00  0.00           C
ATOM   3686  O   THR A 495      42.672  -8.873 -10.030  1.00  0.00           O
ATOM   3687  N   GLY A 496      41.937  -8.357  -7.967  1.00  0.00           N
ATOM   3688  CA  GLY A 496      40.560  -8.202  -8.414  1.00  0.00           C
ATOM   3689  C   GLY A 496      39.787  -9.507  -8.349  1.00  0.00           C
ATOM   3690  O   GLY A 496      38.650  -9.585  -8.806  1.00  0.00           O
ATOM   3691  N   ASP A 497      40.391 -10.536  -7.763  1.00  0.00           N
ATOM   3692  CA  ASP A 497      39.752 -11.856  -7.682  1.00  0.00           C
ATOM   3693  CB  ASP A 497      40.106 -12.710  -8.913  1.00  0.00           C
ATOM   3694  CG  ASP A 497      39.360 -14.054  -8.949  1.00  0.00           C
ATOM   3695  OD1 ASP A 497      39.179 -14.697  -7.886  1.00  0.00           O
ATOM   3696  OD2 ASP A 497      38.966 -14.480 -10.058  1.00  0.00           O
ATOM   3697  C   ASP A 497      40.232 -12.541  -6.420  1.00  0.00           C
ATOM   3698  O   ASP A 497      41.426 -12.762  -6.256  1.00  0.00           O
ATOM   3699  N   PRO A 498      39.300 -12.884  -5.514  1.00  0.00           N
ATOM   3700  CA  PRO A 498      39.721 -13.445  -4.224  1.00  0.00           C
ATOM   3701  CD  PRO A 498      37.839 -12.928  -5.705  1.00  0.00           C
ATOM   3702  CB  PRO A 498      38.397 -13.739  -3.515  1.00  0.00           C
ATOM   3703  CG  PRO A 498      37.381 -13.862  -4.623  1.00  0.00           C
ATOM   3704  C   PRO A 498      40.516 -14.741  -4.398  1.00  0.00           C
ATOM   3705  O   PRO A 498      41.240 -15.140  -3.483  1.00  0.00           O
ATOM   3706  N   ASN A 499      40.376 -15.386  -5.556  1.00  0.00           N
ATOM   3707  CA  ASN A 499      41.045 -16.663  -5.800  1.00  0.00           C
ATOM   3708  CB  ASN A 499      40.182 -17.574  -6.677  1.00  0.00           C
ATOM   3709  CG  ASN A 499      38.851 -17.907  -6.038  1.00  0.00           C
ATOM   3710  OD1 ASN A 499      38.795 -18.440  -4.922  1.00  0.00           O
ATOM   3711  ND2 ASN A 499      37.765 -17.575  -6.736  1.00  0.00           N
ATOM   3712  C   ASN A 499      42.410 -16.514  -6.463  1.00  0.00           C
ATOM   3713  O   ASN A 499      43.136 -17.488  -6.569  1.00  0.00           O
ATOM   3714  N   LYS A 500      42.757 -15.310  -6.916  1.00  0.00           N
ATOM   3715  CA  LYS A 500      44.038 -15.117  -7.602  1.00  0.00           C
ATOM   3716  CB  LYS A 500      43.847 -14.396  -8.936  1.00  0.00           C
ATOM   3717  CG  LYS A 500      42.885 -15.094  -9.874  1.00  0.00           C
ATOM   3718  CD  LYS A 500      42.798 -14.343 -11.200  1.00  0.00           C
ATOM   3719  CE  LYS A 500      41.684 -14.905 -12.076  1.00  0.00           C
ATOM   3720  NZ  LYS A 500      41.893 -14.570 -13.517  1.00  0.00           N
ATOM   3721  C   LYS A 500      44.995 -14.337  -6.731  1.00  0.00           C
ATOM   3722  O   LYS A 500      44.609 -13.329  -6.131  1.00  0.00           O
ATOM   3723  N   GLY A 501      46.244 -14.797  -6.687  1.00  0.00           N
ATOM   3724  CA  GLY A 501      47.276 -14.214  -5.847  1.00  0.00           C
ATOM   3725  C   GLY A 501      47.930 -15.337  -5.061  1.00  0.00           C
ATOM   3726  O   GLY A 501      48.536 -16.240  -5.643  1.00  0.00           O
ATOM   3727  N   ALA A 502      47.800 -15.298  -3.734  1.00  0.00           N
ATOM   3728  CA  ALA A 502      48.268 -16.404  -2.904  1.00  0.00           C
ATOM   3729  CB  ALA A 502      48.368 -15.988  -1.449  1.00  0.00           C
ATOM   3730  C   ALA A 502      47.310 -17.581  -3.052  1.00  0.00           C
ATOM   3731  O   ALA A 502      46.091 -17.394  -3.149  1.00  0.00           O
ATOM   3732  N   ALA A 503      47.867 -18.791  -3.065  1.00  0.00           N
ATOM   3733  CA  ALA A 503      47.079 -20.013  -3.201  1.00  0.00           C
ATOM   3734  CB  ALA A 503      47.994 -21.251  -3.140  1.00  0.00           C
ATOM   3735  C   ALA A 503      46.002 -20.105  -2.129  1.00  0.00           C
ATOM   3736  O   ALA A 503      46.271 -19.860  -0.948  1.00  0.00           O
ATOM   3737  N   VAL A 504      44.786 -20.470  -2.535  1.00  0.00           N
ATOM   3738  CA  VAL A 504      43.688 -20.618  -1.587  1.00  0.00           C
ATOM   3739  CB  VAL A 504      42.456 -19.773  -1.990  1.00  0.00           C
ATOM   3740  CG1 VAL A 504      42.833 -18.288  -2.085  1.00  0.00           C
ATOM   3741  CG2 VAL A 504      41.871 -20.264  -3.305  1.00  0.00           C
ATOM   3742  C   VAL A 504      43.294 -22.082  -1.427  1.00  0.00           C
ATOM   3743  O   VAL A 504      43.484 -22.886  -2.338  1.00  0.00           O
ATOM   3744  N   ASP A 505      42.748 -22.424  -0.265  1.00  0.00           N
ATOM   3745  CA  ASP A 505      42.344 -23.801   0.026  1.00  0.00           C
ATOM   3746  CB  ASP A 505      42.107 -23.968   1.530  1.00  0.00           C
ATOM   3747  CG  ASP A 505      41.454 -25.296   1.882  1.00  0.00           C
ATOM   3748  OD1 ASP A 505      41.835 -26.332   1.292  1.00  0.00           O
ATOM   3749  OD2 ASP A 505      40.559 -25.305   2.756  1.00  0.00           O
ATOM   3750  C   ASP A 505      41.098 -24.222  -0.756  1.00  0.00           C
ATOM   3751  O   ASP A 505      41.023 -25.345  -1.252  1.00  0.00           O
ATOM   3752  N   ILE A 506      40.119 -23.327  -0.851  1.00  0.00           N
ATOM   3753  CA  ILE A 506      38.882 -23.596  -1.586  1.00  0.00           C
ATOM   3754  CB  ILE A 506      37.665 -23.605  -0.649  1.00  0.00           C
ATOM   3755  CG1 ILE A 506      37.780 -24.740   0.363  1.00  0.00           C
ATOM   3756  CG2 ILE A 506      36.370 -23.717  -1.449  1.00  0.00           C
ATOM   3757  CD1 ILE A 506      37.006 -24.481   1.630  1.00  0.00           C
ATOM   3758  C   ILE A 506      38.632 -22.522  -2.638  1.00  0.00           C
ATOM   3759  O   ILE A 506      38.706 -21.326  -2.337  1.00  0.00           O
ATOM   3760  N   GLN A 507      38.321 -22.935  -3.863  1.00  0.00           N
ATOM   3761  CA  GLN A 507      38.020 -21.974  -4.918  1.00  0.00           C
ATOM   3762  CB  GLN A 507      38.047 -22.626  -6.304  1.00  0.00           C
ATOM   3763  CG  GLN A 507      39.414 -23.180  -6.723  1.00  0.00           C
ATOM   3764  CD  GLN A 507      40.477 -22.097  -6.865  1.00  0.00           C
ATOM   3765  OE1 GLN A 507      40.301 -21.129  -7.609  1.00  0.00           O
ATOM   3766  NE2 GLN A 507      41.591 -22.263  -6.152  1.00  0.00           N
ATOM   3767  C   GLN A 507      36.656 -21.356  -4.650  1.00  0.00           C
ATOM   3768  O   GLN A 507      35.631 -22.036  -4.645  1.00  0.00           O
ATOM   3769  N   TRP A 508      36.650 -20.055  -4.417  1.00  0.00           N
ATOM   3770  CA  TRP A 508      35.420 -19.357  -4.089  1.00  0.00           C
ATOM   3771  CB  TRP A 508      35.790 -18.043  -3.401  1.00  0.00           C
ATOM   3772  CG  TRP A 508      34.670 -17.284  -2.756  1.00  0.00           C
ATOM   3773  CD2 TRP A 508      34.819 -16.230  -1.806  1.00  0.00           C
ATOM   3774  CD1 TRP A 508      33.330 -17.450  -2.950  1.00  0.00           C
ATOM   3775  NE1 TRP A 508      32.629 -16.552  -2.173  1.00  0.00           N
ATOM   3776  CE2 TRP A 508      33.522 -15.788  -1.463  1.00  0.00           C
ATOM   3777  CE3 TRP A 508      35.927 -15.616  -1.205  1.00  0.00           C
ATOM   3778  CZ2 TRP A 508      33.302 -14.758  -0.550  1.00  0.00           C
ATOM   3779  CZ3 TRP A 508      35.710 -14.586  -0.297  1.00  0.00           C
ATOM   3780  CH2 TRP A 508      34.405 -14.167   0.020  1.00  0.00           C
ATOM   3781  C   TRP A 508      34.650 -19.112  -5.382  1.00  0.00           C
ATOM   3782  O   TRP A 508      35.079 -18.328  -6.239  1.00  0.00           O
ATOM   3783  N   PRO A 509      33.510 -19.795  -5.538  1.00  0.00           N
ATOM   3784  CA  PRO A 509      32.719 -19.678  -6.760  1.00  0.00           C
ATOM   3785  CD  PRO A 509      32.883 -20.699  -4.562  1.00  0.00           C
ATOM   3786  CB  PRO A 509      31.577 -20.674  -6.530  1.00  0.00           C
ATOM   3787  CG  PRO A 509      31.469 -20.787  -5.054  1.00  0.00           C
ATOM   3788  C   PRO A 509      32.109 -18.299  -6.890  1.00  0.00           C
ATOM   3789  O   PRO A 509      31.675 -17.703  -5.896  1.00  0.00           O
ATOM   3790  N   GLN A 510      32.062 -17.804  -8.117  1.00  0.00           N
ATOM   3791  CA  GLN A 510      31.339 -16.581  -8.423  1.00  0.00           C
ATOM   3792  CB  GLN A 510      31.559 -16.214  -9.888  1.00  0.00           C
ATOM   3793  CG  GLN A 510      31.225 -14.792 -10.221  1.00  0.00           C
ATOM   3794  CD  GLN A 510      31.394 -14.506 -11.694  1.00  0.00           C
ATOM   3795  OE1 GLN A 510      30.441 -14.114 -12.378  1.00  0.00           O
ATOM   3796  NE2 GLN A 510      32.609 -14.712 -12.199  1.00  0.00           N
ATOM   3797  C   GLN A 510      29.856 -16.831  -8.145  1.00  0.00           C
ATOM   3798  O   GLN A 510      29.322 -17.908  -8.466  1.00  0.00           O
ATOM   3799  N   TRP A 511      29.190 -15.857  -7.530  1.00  0.00           N
ATOM   3800  CA  TRP A 511      27.830 -16.072  -7.060  1.00  0.00           C
ATOM   3801  CB  TRP A 511      27.321 -14.847  -6.281  1.00  0.00           C
ATOM   3802  CG  TRP A 511      25.952 -15.054  -5.688  1.00  0.00           C
ATOM   3803  CD2 TRP A 511      24.697 -14.691  -6.276  1.00  0.00           C
ATOM   3804  CD1 TRP A 511      25.658 -15.627  -4.481  1.00  0.00           C
ATOM   3805  NE1 TRP A 511      24.295 -15.639  -4.282  1.00  0.00           N
ATOM   3806  CE2 TRP A 511      23.683 -15.064  -5.365  1.00  0.00           C
ATOM   3807  CE3 TRP A 511      24.328 -14.085  -7.483  1.00  0.00           C
ATOM   3808  CZ2 TRP A 511      22.326 -14.857  -5.626  1.00  0.00           C
ATOM   3809  CZ3 TRP A 511      22.988 -13.882  -7.742  1.00  0.00           C
ATOM   3810  CH2 TRP A 511      21.999 -14.266  -6.816  1.00  0.00           C
ATOM   3811  C   TRP A 511      26.843 -16.405  -8.166  1.00  0.00           C
ATOM   3812  O   TRP A 511      25.978 -17.268  -7.984  1.00  0.00           O
ATOM   3813  N   SER A 512      26.939 -15.713  -9.301  1.00  0.00           N
ATOM   3814  CA  SER A 512      25.907 -15.863 -10.329  1.00  0.00           C
ATOM   3815  CB  SER A 512      25.921 -14.694 -11.322  1.00  0.00           C
ATOM   3816  OG  SER A 512      27.133 -14.655 -12.071  1.00  0.00           O
ATOM   3817  C   SER A 512      25.982 -17.198 -11.075  1.00  0.00           C
ATOM   3818  O   SER A 512      25.027 -17.585 -11.741  1.00  0.00           O
ATOM   3819  N   ALA A 513      27.104 -17.906 -10.961  1.00  0.00           N
ATOM   3820  CA  ALA A 513      27.247 -19.178 -11.673  1.00  0.00           C
ATOM   3821  CB  ALA A 513      28.632 -19.786 -11.445  1.00  0.00           C
ATOM   3822  C   ALA A 513      26.152 -20.160 -11.269  1.00  0.00           C
ATOM   3823  O   ALA A 513      25.421 -20.675 -12.126  1.00  0.00           O
ATOM   3824  N   LYS A 514      26.046 -20.420  -9.966  1.00  0.00           N
ATOM   3825  CA  LYS A 514      25.052 -21.365  -9.449  1.00  0.00           C
ATOM   3826  CB  LYS A 514      25.690 -22.724  -9.144  1.00  0.00           C
ATOM   3827  CG  LYS A 514      25.514 -23.753 -10.267  1.00  0.00           C
ATOM   3828  CD  LYS A 514      26.829 -24.046 -10.972  1.00  0.00           C
ATOM   3829  CE  LYS A 514      26.677 -25.122 -12.055  1.00  0.00           C
ATOM   3830  NZ  LYS A 514      25.864 -24.681 -13.235  1.00  0.00           N
ATOM   3831  C   LYS A 514      24.342 -20.836  -8.211  1.00  0.00           C
ATOM   3832  O   LYS A 514      23.516 -21.529  -7.611  1.00  0.00           O
ATOM   3833  N   LYS A 515      24.651 -19.600  -7.835  1.00  0.00           N
ATOM   3834  CA  LYS A 515      24.051 -19.022  -6.639  1.00  0.00           C
ATOM   3835  CB  LYS A 515      22.532 -18.978  -6.750  1.00  0.00           C
ATOM   3836  CG  LYS A 515      22.102 -17.775  -7.563  1.00  0.00           C
ATOM   3837  CD  LYS A 515      20.632 -17.771  -7.924  1.00  0.00           C
ATOM   3838  CE  LYS A 515      20.445 -16.928  -9.181  1.00  0.00           C
ATOM   3839  NZ  LYS A 515      19.041 -16.509  -9.425  1.00  0.00           N
ATOM   3840  C   LYS A 515      24.510 -19.752  -5.391  1.00  0.00           C
ATOM   3841  O   LYS A 515      23.746 -19.963  -4.446  1.00  0.00           O
ATOM   3842  N   ASN A 516      25.786 -20.122  -5.406  1.00  0.00           N
ATOM   3843  CA  ASN A 516      26.433 -20.673  -4.235  1.00  0.00           C
ATOM   3844  CB  ASN A 516      27.298 -21.869  -4.629  1.00  0.00           C
ATOM   3845  CG  ASN A 516      26.464 -23.070  -5.043  1.00  0.00           C
ATOM   3846  OD1 ASN A 516      25.376 -23.284  -4.514  1.00  0.00           O
ATOM   3847  ND2 ASN A 516      26.966 -23.850  -6.000  1.00  0.00           N
ATOM   3848  C   ASN A 516      27.275 -19.620  -3.525  1.00  0.00           C
ATOM   3849  O   ASN A 516      27.727 -18.637  -4.131  1.00  0.00           O
ATOM   3850  N   ILE A 517      27.468 -19.837  -2.233  1.00  0.00           N
ATOM   3851  CA  ILE A 517      28.340 -18.992  -1.428  1.00  0.00           C
ATOM   3852  CB  ILE A 517      27.534 -18.089  -0.479  1.00  0.00           C
ATOM   3853  CG1 ILE A 517      26.688 -18.921   0.489  1.00  0.00           C
ATOM   3854  CG2 ILE A 517      26.602 -17.149  -1.260  1.00  0.00           C
ATOM   3855  CD1 ILE A 517      25.872 -18.066   1.464  1.00  0.00           C
ATOM   3856  C   ILE A 517      29.259 -19.875  -0.605  1.00  0.00           C
ATOM   3857  O   ILE A 517      29.064 -21.091  -0.536  1.00  0.00           O
ATOM   3858  N   LEU A 518      30.275 -19.267   0.003  1.00  0.00           N
ATOM   3859  CA  LEU A 518      31.099 -19.969   0.974  1.00  0.00           C
ATOM   3860  CB  LEU A 518      32.504 -19.368   1.039  1.00  0.00           C
ATOM   3861  CG  LEU A 518      33.568 -19.736   0.015  1.00  0.00           C
ATOM   3862  CD1 LEU A 518      34.889 -19.074   0.427  1.00  0.00           C
ATOM   3863  CD2 LEU A 518      33.723 -21.260  -0.093  1.00  0.00           C
ATOM   3864  C   LEU A 518      30.479 -19.777   2.341  1.00  0.00           C
ATOM   3865  O   LEU A 518      30.001 -18.683   2.675  1.00  0.00           O
ATOM   3866  N   GLN A 519      30.504 -20.825   3.148  1.00  0.00           N
ATOM   3867  CA  GLN A 519      30.162 -20.672   4.545  1.00  0.00           C
ATOM   3868  CB  GLN A 519      29.019 -21.586   4.940  1.00  0.00           C
ATOM   3869  CG  GLN A 519      28.600 -21.446   6.402  1.00  0.00           C
ATOM   3870  CD  GLN A 519      27.238 -22.053   6.623  1.00  0.00           C
ATOM   3871  OE1 GLN A 519      26.686 -22.659   5.706  1.00  0.00           O
ATOM   3872  NE2 GLN A 519      26.685 -21.900   7.826  1.00  0.00           N
ATOM   3873  C   GLN A 519      31.419 -20.998   5.316  1.00  0.00           C
ATOM   3874  O   GLN A 519      32.018 -22.071   5.152  1.00  0.00           O
ATOM   3875  N   ILE A 520      31.838 -20.057   6.144  1.00  0.00           N
ATOM   3876  CA  ILE A 520      33.133 -20.168   6.767  1.00  0.00           C
ATOM   3877  CB  ILE A 520      33.985 -18.943   6.452  1.00  0.00           C
ATOM   3878  CG1 ILE A 520      34.046 -18.775   4.934  1.00  0.00           C
ATOM   3879  CG2 ILE A 520      35.375 -19.090   7.070  1.00  0.00           C
ATOM   3880  CD1 ILE A 520      34.778 -17.568   4.461  1.00  0.00           C
ATOM   3881  C   ILE A 520      33.002 -20.361   8.261  1.00  0.00           C
ATOM   3882  O   ILE A 520      32.432 -19.529   8.964  1.00  0.00           O
ATOM   3883  N   TYR A 521      33.534 -21.479   8.738  1.00  0.00           N
ATOM   3884  CA  TYR A 521      33.512 -21.784  10.154  1.00  0.00           C
ATOM   3885  CB  TYR A 521      33.164 -23.258  10.377  1.00  0.00           C
ATOM   3886  CG  TYR A 521      31.775 -23.632   9.919  1.00  0.00           C
ATOM   3887  CD1 TYR A 521      31.539 -24.052   8.617  1.00  0.00           C
ATOM   3888  CD2 TYR A 521      30.693 -23.555  10.789  1.00  0.00           C
ATOM   3889  CE1 TYR A 521      30.251 -24.394   8.194  1.00  0.00           C
ATOM   3890  CE2 TYR A 521      29.404 -23.893  10.376  1.00  0.00           C
ATOM   3891  CZ  TYR A 521      29.193 -24.312   9.078  1.00  0.00           C
ATOM   3892  OH  TYR A 521      27.919 -24.646   8.667  1.00  0.00           O
ATOM   3893  C   TYR A 521      34.881 -21.471  10.727  1.00  0.00           C
ATOM   3894  O   TYR A 521      35.794 -21.089   9.991  1.00  0.00           O
ATOM   3895  N   ALA A 522      35.032 -21.643  12.037  1.00  0.00           N
ATOM   3896  CA  ALA A 522      36.301 -21.341  12.688  1.00  0.00           C
ATOM   3897  CB  ALA A 522      36.179 -21.468  14.207  1.00  0.00           C
ATOM   3898  C   ALA A 522      37.428 -22.227  12.166  1.00  0.00           C
ATOM   3899  O   ALA A 522      38.579 -21.794  12.126  1.00  0.00           O
ATOM   3900  N   THR A 523      37.104 -23.460  11.768  1.00  0.00           N
ATOM   3901  CA  THR A 523      38.140 -24.429  11.382  1.00  0.00           C
ATOM   3902  CB  THR A 523      38.109 -25.679  12.290  1.00  0.00           C
ATOM   3903  OG1 THR A 523      36.854 -26.357  12.128  1.00  0.00           O
ATOM   3904  CG2 THR A 523      38.293 -25.285  13.746  1.00  0.00           C
ATOM   3905  C   THR A 523      38.087 -24.899   9.919  1.00  0.00           C
ATOM   3906  O   THR A 523      38.951 -25.673   9.468  1.00  0.00           O
ATOM   3907  N   LYS A 524      37.084 -24.445   9.176  1.00  0.00           N
ATOM   3908  CA  LYS A 524      36.905 -24.941   7.818  1.00  0.00           C
ATOM   3909  CB  LYS A 524      36.348 -26.367   7.853  1.00  0.00           C
ATOM   3910  CG  LYS A 524      35.010 -26.441   8.577  1.00  0.00           C
ATOM   3911  CD  LYS A 524      34.421 -27.846   8.608  1.00  0.00           C
ATOM   3912  CE  LYS A 524      33.283 -27.911   9.627  1.00  0.00           C
ATOM   3913  NZ  LYS A 524      32.323 -29.035   9.390  1.00  0.00           N
ATOM   3914  C   LYS A 524      35.925 -24.069   7.067  1.00  0.00           C
ATOM   3915  O   LYS A 524      35.315 -23.171   7.642  1.00  0.00           O
ATOM   3916  N   ALA A 525      35.760 -24.363   5.782  1.00  0.00           N
ATOM   3917  CA  ALA A 525      34.779 -23.679   4.955  1.00  0.00           C
ATOM   3918  CB  ALA A 525      35.438 -22.569   4.144  1.00  0.00           C
ATOM   3919  C   ALA A 525      34.134 -24.693   4.029  1.00  0.00           C
ATOM   3920  O   ALA A 525      34.754 -25.691   3.654  1.00  0.00           O
ATOM   3921  N   VAL A 526      32.884 -24.440   3.666  1.00  0.00           N
ATOM   3922  CA  VAL A 526      32.179 -25.300   2.731  1.00  0.00           C
ATOM   3923  CB  VAL A 526      31.245 -26.277   3.456  1.00  0.00           C
ATOM   3924  CG1 VAL A 526      32.058 -27.290   4.242  1.00  0.00           C
ATOM   3925  CG2 VAL A 526      30.301 -25.520   4.373  1.00  0.00           C
ATOM   3926  C   VAL A 526      31.372 -24.451   1.764  1.00  0.00           C
ATOM   3927  O   VAL A 526      30.946 -23.348   2.102  1.00  0.00           O
ATOM   3928  N   ILE A 527      31.178 -24.959   0.555  1.00  0.00           N
ATOM   3929  CA  ILE A 527      30.365 -24.269  -0.430  1.00  0.00           C
ATOM   3930  CB  ILE A 527      30.807 -24.632  -1.858  1.00  0.00           C
ATOM   3931  CG1 ILE A 527      32.217 -24.101  -2.116  1.00  0.00           C
ATOM   3932  CG2 ILE A 527      29.840 -24.079  -2.877  1.00  0.00           C
ATOM   3933  CD1 ILE A 527      32.820 -24.557  -3.441  1.00  0.00           C
ATOM   3934  C   ILE A 527      28.923 -24.698  -0.179  1.00  0.00           C
ATOM   3935  O   ILE A 527      28.651 -25.892  -0.027  1.00  0.00           O
ATOM   3936  N   VAL A 528      28.008 -23.732  -0.100  1.00  0.00           N
ATOM   3937  CA  VAL A 528      26.600 -24.033   0.139  1.00  0.00           C
ATOM   3938  CB  VAL A 528      26.196 -23.768   1.603  1.00  0.00           C
ATOM   3939  CG1 VAL A 528      27.081 -24.564   2.550  1.00  0.00           C
ATOM   3940  CG2 VAL A 528      26.274 -22.275   1.916  1.00  0.00           C
ATOM   3941  C   VAL A 528      25.715 -23.191  -0.761  1.00  0.00           C
ATOM   3942  O   VAL A 528      26.163 -22.187  -1.314  1.00  0.00           O
ATOM   3943  N   ALA A 529      24.460 -23.598  -0.920  1.00  0.00           N
ATOM   3944  CA  ALA A 529      23.536 -22.836  -1.753  1.00  0.00           C
ATOM   3945  CB  ALA A 529      22.379 -23.714  -2.241  1.00  0.00           C
ATOM   3946  C   ALA A 529      23.000 -21.623  -1.000  1.00  0.00           C
ATOM   3947  O   ALA A 529      22.680 -21.699   0.188  1.00  0.00           O
ATOM   3948  N   ASP A 530      22.895 -20.501  -1.702  1.00  0.00           N
ATOM   3949  CA  ASP A 530      22.384 -19.279  -1.095  1.00  0.00           C
ATOM   3950  CB  ASP A 530      23.027 -18.065  -1.768  1.00  0.00           C
ATOM   3951  CG  ASP A 530      22.746 -16.745  -1.033  1.00  0.00           C
ATOM   3952  OD1 ASP A 530      22.209 -16.758   0.095  1.00  0.00           O
ATOM   3953  OD2 ASP A 530      23.100 -15.679  -1.587  1.00  0.00           O
ATOM   3954  C   ASP A 530      20.876 -19.272  -1.299  1.00  0.00           C
ATOM   3955  O   ASP A 530      20.340 -18.414  -2.001  1.00  0.00           O
ATOM   3956  N   ASN A 531      20.194 -20.239  -0.691  1.00  0.00           N
ATOM   3957  CA  ASN A 531      18.754 -20.373  -0.875  1.00  0.00           C
ATOM   3958  CB  ASN A 531      18.428 -21.404  -1.970  1.00  0.00           C
ATOM   3959  CG  ASN A 531      18.818 -22.824  -1.585  1.00  0.00           C
ATOM   3960  OD1 ASN A 531      19.263 -23.089  -0.465  1.00  0.00           O
ATOM   3961  ND2 ASN A 531      18.646 -23.749  -2.520  1.00  0.00           N
ATOM   3962  C   ASN A 531      18.011 -20.716   0.406  1.00  0.00           C
ATOM   3963  O   ASN A 531      16.860 -21.142   0.362  1.00  0.00           O
ATOM   3964  N   PHE A 532      18.660 -20.518   1.551  1.00  0.00           N
ATOM   3965  CA  PHE A 532      17.988 -20.717   2.825  1.00  0.00           C
ATOM   3966  CB  PHE A 532      19.010 -20.736   3.968  1.00  0.00           C
ATOM   3967  CG  PHE A 532      19.994 -19.590   3.921  1.00  0.00           C
ATOM   3968  CD1 PHE A 532      19.697 -18.376   4.525  1.00  0.00           C
ATOM   3969  CD2 PHE A 532      21.206 -19.723   3.264  1.00  0.00           C
ATOM   3970  CE1 PHE A 532      20.607 -17.314   4.485  1.00  0.00           C
ATOM   3971  CE2 PHE A 532      22.123 -18.665   3.212  1.00  0.00           C
ATOM   3972  CZ  PHE A 532      21.819 -17.465   3.816  1.00  0.00           C
ATOM   3973  C   PHE A 532      16.925 -19.628   3.042  1.00  0.00           C
ATOM   3974  O   PHE A 532      17.037 -18.518   2.503  1.00  0.00           O
ATOM   3975  N   ARG A 533      15.894 -19.970   3.812  1.00  0.00           N
ATOM   3976  CA  ARG A 533      14.767 -19.075   4.103  1.00  0.00           C
ATOM   3977  CB  ARG A 533      15.177 -18.026   5.151  1.00  0.00           C
ATOM   3978  CG  ARG A 533      15.708 -18.682   6.449  1.00  0.00           C
ATOM   3979  CD  ARG A 533      15.881 -17.696   7.607  1.00  0.00           C
ATOM   3980  NE  ARG A 533      16.970 -16.738   7.410  1.00  0.00           N
ATOM   3981  CZ  ARG A 533      18.260 -17.028   7.567  1.00  0.00           C
ATOM   3982  NH1 ARG A 533      18.631 -18.263   7.889  1.00  0.00           N
ATOM   3983  NH2 ARG A 533      19.183 -16.087   7.386  1.00  0.00           N
ATOM   3984  C   ARG A 533      14.194 -18.462   2.821  1.00  0.00           C
ATOM   3985  O   ARG A 533      13.974 -17.248   2.727  1.00  0.00           O
ATOM   3986  N   ALA A 534      13.933 -19.340   1.847  1.00  0.00           N
ATOM   3987  CA  ALA A 534      13.528 -18.959   0.489  1.00  0.00           C
ATOM   3988  CB  ALA A 534      13.410 -20.205  -0.408  1.00  0.00           C
ATOM   3989  C   ALA A 534      12.230 -18.161   0.435  1.00  0.00           C
ATOM   3990  O   ALA A 534      12.084 -17.256  -0.394  1.00  0.00           O
ATOM   3991  N   LYS A 535      11.285 -18.520   1.299  1.00  0.00           N
ATOM   3992  CA  LYS A 535       9.964 -17.898   1.291  1.00  0.00           C
ATOM   3993  CB  LYS A 535       8.989 -18.682   2.171  1.00  0.00           C
ATOM   3994  CG  LYS A 535       8.613 -20.067   1.642  1.00  0.00           C
ATOM   3995  CD  LYS A 535       7.837 -19.987   0.331  1.00  0.00           C
ATOM   3996  CE  LYS A 535       7.072 -21.282   0.049  1.00  0.00           C
ATOM   3997  NZ  LYS A 535       5.874 -21.473   0.929  1.00  0.00           N
ATOM   3998  C   LYS A 535      10.041 -16.457   1.767  1.00  0.00           C
ATOM   3999  O   LYS A 535       9.406 -15.570   1.198  1.00  0.00           O
ATOM   4000  N   SER A 536      10.812 -16.226   2.825  1.00  0.00           N
ATOM   4001  CA  SER A 536      11.033 -14.872   3.305  1.00  0.00           C
ATOM   4002  CB  SER A 536      11.855 -14.893   4.589  1.00  0.00           C
ATOM   4003  OG  SER A 536      11.205 -15.682   5.574  1.00  0.00           O
ATOM   4004  C   SER A 536      11.753 -14.072   2.237  1.00  0.00           C
ATOM   4005  O   SER A 536      11.412 -12.914   1.972  1.00  0.00           O
ATOM   4006  N   TYR A 537      12.747 -14.697   1.613  1.00  0.00           N
ATOM   4007  CA  TYR A 537      13.519 -14.012   0.586  1.00  0.00           C
ATOM   4008  CB  TYR A 537      14.642 -14.895   0.045  1.00  0.00           C
ATOM   4009  CG  TYR A 537      15.239 -14.345  -1.232  1.00  0.00           C
ATOM   4010  CD1 TYR A 537      15.926 -13.142  -1.227  1.00  0.00           C
ATOM   4011  CD2 TYR A 537      15.101 -15.020  -2.446  1.00  0.00           C
ATOM   4012  CE1 TYR A 537      16.471 -12.616  -2.387  1.00  0.00           C
ATOM   4013  CE2 TYR A 537      15.648 -14.502  -3.619  1.00  0.00           C
ATOM   4014  CZ  TYR A 537      16.329 -13.295  -3.574  1.00  0.00           C
ATOM   4015  OH  TYR A 537      16.874 -12.763  -4.714  1.00  0.00           O
ATOM   4016  C   TYR A 537      12.604 -13.616  -0.551  1.00  0.00           C
ATOM   4017  O   TYR A 537      12.620 -12.473  -1.019  1.00  0.00           O
ATOM   4018  N   GLU A 538      11.811 -14.579  -1.002  1.00  0.00           N
ATOM   4019  CA  GLU A 538      10.912 -14.351  -2.118  1.00  0.00           C
ATOM   4020  CB  GLU A 538      10.114 -15.622  -2.411  1.00  0.00           C
ATOM   4021  CG  GLU A 538       8.957 -15.449  -3.368  1.00  0.00           C
ATOM   4022  CD  GLU A 538       8.056 -16.674  -3.390  1.00  0.00           C
ATOM   4023  OE1 GLU A 538       8.580 -17.792  -3.596  1.00  0.00           O
ATOM   4024  OE2 GLU A 538       6.834 -16.518  -3.184  1.00  0.00           O
ATOM   4025  C   GLU A 538       9.981 -13.175  -1.831  1.00  0.00           C
ATOM   4026  O   GLU A 538       9.739 -12.341  -2.711  1.00  0.00           O
ATOM   4027  N   TYR A 539       9.458 -13.093  -0.610  1.00  0.00           N
ATOM   4028  CA  TYR A 539       8.550 -11.993  -0.296  1.00  0.00           C
ATOM   4029  CB  TYR A 539       7.860 -12.165   1.060  1.00  0.00           C
ATOM   4030  CG  TYR A 539       6.731 -11.175   1.198  1.00  0.00           C
ATOM   4031  CD1 TYR A 539       6.951  -9.885   1.682  1.00  0.00           C
ATOM   4032  CD2 TYR A 539       5.452 -11.503   0.770  1.00  0.00           C
ATOM   4033  CE1 TYR A 539       5.901  -8.962   1.771  1.00  0.00           C
ATOM   4034  CE2 TYR A 539       4.407 -10.597   0.857  1.00  0.00           C
ATOM   4035  CZ  TYR A 539       4.632  -9.331   1.349  1.00  0.00           C
ATOM   4036  OH  TYR A 539       3.575  -8.446   1.411  1.00  0.00           O
ATOM   4037  C   TYR A 539       9.274 -10.650  -0.306  1.00  0.00           C
ATOM   4038  O   TYR A 539       8.781  -9.651  -0.856  1.00  0.00           O
ATOM   4039  N   LEU A 540      10.437 -10.619   0.331  1.00  0.00           N
ATOM   4040  CA  LEU A 540      11.223  -9.392   0.388  1.00  0.00           C
ATOM   4041  CB  LEU A 540      12.496  -9.638   1.196  1.00  0.00           C
ATOM   4042  CG  LEU A 540      13.344  -8.421   1.533  1.00  0.00           C
ATOM   4043  CD1 LEU A 540      12.656  -7.563   2.592  1.00  0.00           C
ATOM   4044  CD2 LEU A 540      14.729  -8.872   1.998  1.00  0.00           C
ATOM   4045  C   LEU A 540      11.581  -8.941  -1.028  1.00  0.00           C
ATOM   4046  O   LEU A 540      11.432  -7.767  -1.377  1.00  0.00           O
ATOM   4047  N   TYR A 541      12.033  -9.882  -1.852  1.00  0.00           N
ATOM   4048  CA  TYR A 541      12.468  -9.548  -3.209  1.00  0.00           C
ATOM   4049  CB  TYR A 541      13.043 -10.777  -3.917  1.00  0.00           C
ATOM   4050  CG  TYR A 541      13.599 -10.460  -5.286  1.00  0.00           C
ATOM   4051  CD1 TYR A 541      14.918 -10.064  -5.438  1.00  0.00           C
ATOM   4052  CD2 TYR A 541      12.803 -10.551  -6.428  1.00  0.00           C
ATOM   4053  CE1 TYR A 541      15.433  -9.757  -6.686  1.00  0.00           C
ATOM   4054  CE2 TYR A 541      13.313 -10.249  -7.681  1.00  0.00           C
ATOM   4055  CZ  TYR A 541      14.629  -9.850  -7.799  1.00  0.00           C
ATOM   4056  OH  TYR A 541      15.152  -9.547  -9.033  1.00  0.00           O
ATOM   4057  C   TYR A 541      11.325  -8.960  -4.044  1.00  0.00           C
ATOM   4058  O   TYR A 541      11.505  -7.971  -4.753  1.00  0.00           O
ATOM   4059  N   ASN A 542      10.151  -9.569  -3.960  1.00  0.00           N
ATOM   4060  CA  ASN A 542       9.026  -9.150  -4.785  1.00  0.00           C
ATOM   4061  CB  ASN A 542       8.009 -10.283  -4.890  1.00  0.00           C
ATOM   4062  CG  ASN A 542       8.524 -11.446  -5.716  1.00  0.00           C
ATOM   4063  OD1 ASN A 542       9.205 -11.250  -6.721  1.00  0.00           O
ATOM   4064  ND2 ASN A 542       8.207 -12.663  -5.290  1.00  0.00           N
ATOM   4065  C   ASN A 542       8.340  -7.894  -4.262  1.00  0.00           C
ATOM   4066  O   ASN A 542       7.549  -7.270  -4.970  1.00  0.00           O
ATOM   4067  N   ASN A 543       8.638  -7.522  -3.024  1.00  0.00           N
ATOM   4068  CA  ASN A 543       7.985  -6.369  -2.424  1.00  0.00           C
ATOM   4069  CB  ASN A 543       7.049  -6.855  -1.316  1.00  0.00           C
ATOM   4070  CG  ASN A 543       5.947  -7.737  -1.860  1.00  0.00           C
ATOM   4071  OD1 ASN A 543       4.945  -7.234  -2.386  1.00  0.00           O
ATOM   4072  ND2 ASN A 543       6.145  -9.059  -1.788  1.00  0.00           N
ATOM   4073  C   ASN A 543       8.966  -5.337  -1.882  1.00  0.00           C
ATOM   4074  O   ASN A 543       8.622  -4.543  -1.014  1.00  0.00           O
ATOM   4075  N   ILE A 544      10.182  -5.341  -2.409  1.00  0.00           N
ATOM   4076  CA  ILE A 544      11.263  -4.533  -1.830  1.00  0.00           C
ATOM   4077  CB  ILE A 544      12.527  -4.590  -2.720  1.00  0.00           C
ATOM   4078  CG1 ILE A 544      13.703  -3.904  -2.028  1.00  0.00           C
ATOM   4079  CG2 ILE A 544      12.244  -4.035  -4.116  1.00  0.00           C
ATOM   4080  CD1 ILE A 544      14.218  -4.698  -0.840  1.00  0.00           C
ATOM   4081  C   ILE A 544      10.863  -3.079  -1.532  1.00  0.00           C
ATOM   4082  O   ILE A 544      11.240  -2.514  -0.495  1.00  0.00           O
ATOM   4083  N   GLY A 545      10.080  -2.481  -2.423  1.00  0.00           N
ATOM   4084  CA  GLY A 545       9.729  -1.079  -2.283  1.00  0.00           C
ATOM   4085  C   GLY A 545       8.950  -0.734  -1.026  1.00  0.00           C
ATOM   4086  O   GLY A 545       8.986   0.413  -0.546  1.00  0.00           O
ATOM   4087  N   ILE A 546       8.241  -1.710  -0.468  1.00  0.00           N
ATOM   4088  CA  ILE A 546       7.468  -1.415   0.737  1.00  0.00           C
ATOM   4089  CB  ILE A 546       6.363  -2.449   1.000  1.00  0.00           C
ATOM   4090  CG1 ILE A 546       6.948  -3.746   1.575  1.00  0.00           C
ATOM   4091  CG2 ILE A 546       5.566  -2.716  -0.297  1.00  0.00           C
ATOM   4092  CD1 ILE A 546       5.861  -4.715   2.052  1.00  0.00           C
ATOM   4093  C   ILE A 546       8.376  -1.293   1.960  1.00  0.00           C
ATOM   4094  O   ILE A 546       7.960  -0.766   2.996  1.00  0.00           O
ATOM   4095  N   PHE A 547       9.612  -1.780   1.846  1.00  0.00           N
ATOM   4096  CA  PHE A 547      10.519  -1.767   2.992  1.00  0.00           C
ATOM   4097  CB  PHE A 547      11.400  -3.016   3.007  1.00  0.00           C
ATOM   4098  CG  PHE A 547      10.622  -4.279   3.206  1.00  0.00           C
ATOM   4099  CD1 PHE A 547      10.303  -4.716   4.484  1.00  0.00           C
ATOM   4100  CD2 PHE A 547      10.176  -5.012   2.119  1.00  0.00           C
ATOM   4101  CE1 PHE A 547       9.561  -5.878   4.670  1.00  0.00           C
ATOM   4102  CE2 PHE A 547       9.429  -6.176   2.302  1.00  0.00           C
ATOM   4103  CZ  PHE A 547       9.124  -6.603   3.574  1.00  0.00           C
ATOM   4104  C   PHE A 547      11.373  -0.511   3.066  1.00  0.00           C
ATOM   4105  O   PHE A 547      12.390  -0.496   3.761  1.00  0.00           O
ATOM   4106  N   ARG A 548      10.965   0.540   2.358  1.00  0.00           N
ATOM   4107  CA  ARG A 548      11.681   1.812   2.437  1.00  0.00           C
ATOM   4108  CB  ARG A 548      11.147   2.820   1.408  1.00  0.00           C
ATOM   4109  CG  ARG A 548      11.580   2.479  -0.020  1.00  0.00           C
ATOM   4110  CD  ARG A 548      11.086   3.490  -1.050  1.00  0.00           C
ATOM   4111  NE  ARG A 548      11.409   3.048  -2.405  1.00  0.00           N
ATOM   4112  CZ  ARG A 548      11.076   3.709  -3.511  1.00  0.00           C
ATOM   4113  NH1 ARG A 548      10.406   4.851  -3.424  1.00  0.00           N
ATOM   4114  NH2 ARG A 548      11.411   3.220  -4.704  1.00  0.00           N
ATOM   4115  C   ARG A 548      11.584   2.363   3.854  1.00  0.00           C
ATOM   4116  O   ARG A 548      10.485   2.595   4.376  1.00  0.00           O
ATOM   4117  N   ILE A 549      12.740   2.571   4.475  1.00  0.00           N
ATOM   4118  CA  ILE A 549      12.808   3.031   5.856  1.00  0.00           C
ATOM   4119  CB  ILE A 549      14.084   2.507   6.538  1.00  0.00           C
ATOM   4120  CG1 ILE A 549      13.985   2.651   8.056  1.00  0.00           C
ATOM   4121  CG2 ILE A 549      15.299   3.275   6.032  1.00  0.00           C
ATOM   4122  CD1 ILE A 549      13.240   1.522   8.699  1.00  0.00           C
ATOM   4123  C   ILE A 549      12.826   4.563   5.916  1.00  0.00           C
ATOM   4124  O   ILE A 549      12.760   5.179   6.994  1.00  0.00           O
ATOM   4125  OXT ILE A 549      12.918   5.225   4.876  1.00  0.00           O
HETATM    1  O1  UNL L   1      28.142  -0.424  13.812  1.00  0.00           O
HETATM    2  C1  UNL L   1      27.043  -1.222  13.618  1.00  0.00           C
HETATM    3  O2  UNL L   1      27.227  -2.356  13.081  1.00  0.00           O
HETATM    4  C2  UNL L   1      25.695  -0.759  14.025  1.00  0.00           C
HETATM    5  C3  UNL L   1      25.669   0.716  14.290  1.00  0.00           C
HETATM    6  O3  UNL L   1      24.697  -1.194  13.145  1.00  0.00           O
HETATM    7  C4  UNL L   1      24.740  -1.040  11.768  1.00  0.00           C
HETATM    8  O4  UNL L   1      25.464  -0.059  11.385  1.00  0.00           O
HETATM    9  C5  UNL L   1      24.029  -1.909  10.816  1.00  0.00           C
HETATM   10  C6  UNL L   1      24.764  -2.043   9.499  1.00  0.00           C
HETATM   11  O5  UNL L   1      22.725  -1.419  10.666  1.00  0.00           O
HETATM   12  C7  UNL L   1      22.254  -0.788   9.525  1.00  0.00           C
HETATM   13  O6  UNL L   1      22.907  -0.993   8.472  1.00  0.00           O
HETATM   14  C8  UNL L   1      21.047   0.083   9.531  1.00  0.00           C
HETATM   15  C9  UNL L   1      20.342   0.087   8.213  1.00  0.00           C
HETATM   16  H1  UNL L   1      28.959  -0.896  13.480  1.00  0.00           H
HETATM   17  H2  UNL L   1      25.458  -1.236  14.987  1.00  0.00           H
HETATM   18  H3  UNL L   1      24.701   0.992  14.733  1.00  0.00           H
HETATM   19  H4  UNL L   1      25.808   1.261  13.344  1.00  0.00           H
HETATM   20  H5  UNL L   1      26.479   0.978  14.986  1.00  0.00           H
HETATM   21  H6  UNL L   1      23.984  -2.934  11.213  1.00  0.00           H
HETATM   22  H7  UNL L   1      24.830  -1.058   9.014  1.00  0.00           H
HETATM   23  H8  UNL L   1      24.218  -2.738   8.844  1.00  0.00           H
HETATM   24  H9  UNL L   1      25.777  -2.430   9.682  1.00  0.00           H
HETATM   25  H10 UNL L   1      21.305   1.107   9.841  1.00  0.00           H
HETATM   26  H11 UNL L   1      20.361  -0.202  10.342  1.00  0.00           H
HETATM   27  H12 UNL L   1      20.021  -0.936   7.966  1.00  0.00           H
HETATM   28  H13 UNL L   1      21.024   0.456   7.433  1.00  0.00           H
HETATM   29  H14 UNL L   1      19.461   0.744   8.270  1.00  0.00           H
CONECT    2    3    4    1
CONECT    4    5    6    2   17
CONECT    5    4   18   19   20
CONECT    7    6    8    9
CONECT    9    7   10   11   21
CONECT   10    9   22   23   24
CONECT   12   11   13   14
CONECT   14   12   15   25   26
CONECT   15   14   27   28   29
CONECT   16    1
CONECT   17    4
CONECT   18    5
CONECT   19    5
CONECT   20    5
CONECT   21    9
CONECT   22   10
CONECT   23   10
CONECT   24   10
CONECT   25   14
CONECT   26   14
CONECT   27   15
CONECT   28   15
CONECT   29   15
CONECT    1    2   16
CONECT    3    2
CONECT    6    4    7
CONECT    8    7
CONECT   11    9   12
CONECT   13   12
END
