# Supplementary material for: Computational Study of a Versatile Lipase for the Degradation of Polylactic Acid
Source: ACS Omega. 2025 Nov 20;10(47):57463–8. doi: 10.1021/acsomega.5c07809 (PMC12676354; doi:10.1021/acsomega.5c07809)
Supplement: Supplementary file 2 [file ao5c07809_si_002.zip › Docking_Complexes/OPE_WT-PLA15.pdb]

HELIX    1   1 GLY A   46  LEU A   48  1                                   3
HELIX    2   2 LEU A   84  ASN A   94  1                                  11
HELIX    3   3 PRO A   96  ALA A  101  1                                   6
HELIX    4   4 ASN A  141  TYR A  143  1                                   3
HELIX    5   5 ILE A  147  SER A  155  1                                   9
HELIX    6   6 GLY A  170  GLY A  173  1                                   4
HELIX    7   7 LYS A  178  ASP A  183  1                                   6
HELIX    8   8 LEU A  188  PHE A  207  1                                  20
HELIX    9   9 SER A  220  GLY A  235  1                                  16
HELIX   10  10 VAL A  264  ALA A  277  1                                  14
HELIX   11  11 THR A  285  THR A  291  1                                   7
HELIX   12  12 TYR A  294  SER A  303  1                                  10
HELIX   13  13 PRO A  330  LYS A  335  1                                   6
HELIX   14  14 THR A  354  ALA A  357  1                                   4
HELIX   15  15 THR A  366  TYR A  377  1                                  12
HELIX   16  16 LYS A  383  THR A  392  1                                  10
HELIX   17  17 ILE A  397  ALA A  399  1                                   3
HELIX   18  18 PHE A  415  VAL A  441  1                                  27
HELIX   19  19 THR A  467  PHE A  473  1                                   7
HELIX   20  20 TYR A  480  THR A  495  1                                  16
HELIX   21  21 TRP A  511  LYS A  514  1                                   4
HELIX   22  22 ALA A  534  ASN A  542  1                                   9
HELIX   23  23 ILE A  544  PHE A  547  1                                   4
SHEET    1   1 1 THR A  13  TYR A  19  0
SHEET    2   2 1 GLY A  22  VAL A  29  0
SHEET    3   3 1 ILE A  32  PRO A  39  0
SHEET    4   4 1 THR A  62  ASP A  64  0
SHEET    5   5 1 THR A 110  PRO A 116  0
SHEET    6   6 1 VAL A 127  ILE A 131  0
SHEET    7   7 1 ILE A 161  ILE A 165  0
SHEET    8   8 1 VAL A 214  GLU A 219  0
SHEET    9   9 1 GLY A 247  ASN A 251  0
SHEET   10  10 1 MET A 344  GLN A 349  0
SHEET   11  11 1 SER A 447  ALA A 452  0
SHEET   12  12 1 ASN A 516  ILE A 520  0
SHEET   13  13 1 ALA A 525  ALA A 529  0
ATOM      1  N   PHE A  12      61.777   5.201  18.518  1.00 57.08           N
ATOM      2  CA  PHE A  12      60.891   6.132  17.826  1.00 49.87           C
ATOM      3  C   PHE A  12      61.523   6.625  16.530  1.00 48.91           C
ATOM      4  O   PHE A  12      62.376   7.512  16.538  1.00 56.71           O
ATOM      5  CB  PHE A  12      60.563   7.321  18.721  1.00 44.52           C
ATOM      6  CG  PHE A  12      59.591   8.284  18.113  1.00 48.84           C
ATOM      7  CD1 PHE A  12      58.268   7.924  17.926  1.00 46.89           C
ATOM      8  CD2 PHE A  12      59.994   9.553  17.737  1.00 50.11           C
ATOM      9  CE1 PHE A  12      57.365   8.808  17.375  1.00 46.80           C
ATOM     10  CE2 PHE A  12      59.091  10.444  17.182  1.00 48.02           C
ATOM     11  CZ  PHE A  12      57.773  10.068  17.001  1.00 43.73           C
ATOM     12  N   THR A  13      61.096   6.044  15.418  1.00 39.24           N
ATOM     13  CA  THR A  13      61.633   6.395  14.114  1.00 33.19           C
ATOM     14  C   THR A  13      60.551   7.133  13.325  1.00 30.24           C
ATOM     15  O   THR A  13      59.406   6.671  13.257  1.00 31.07           O
ATOM     16  CB  THR A  13      62.064   5.131  13.366  1.00 39.33           C
ATOM     17  OG1 THR A  13      63.029   4.423  14.157  1.00 47.69           O
ATOM     18  CG2 THR A  13      62.671   5.486  12.024  1.00 33.54           C
ATOM     19  N   THR A  14      60.889   8.286  12.750  1.00 21.59           N
ATOM     20  CA  THR A  14      59.891   9.031  11.978  1.00 24.93           C
ATOM     21  C   THR A  14      60.146   8.882  10.495  1.00 30.38           C
ATOM     22  O   THR A  14      61.261   8.581  10.074  1.00 29.07           O
ATOM     23  CB  THR A  14      59.890  10.534  12.302  1.00 28.00           C
ATOM     24  OG1 THR A  14      61.205  11.058  12.077  1.00 30.26           O
ATOM     25  CG2 THR A  14      59.497  10.761  13.751  1.00 31.10           C
ATOM     26  N   VAL A  15      59.104   9.097   9.698  0.57 25.33           N
ATOM     27  CA  VAL A  15      59.243   9.112   8.250  0.57 24.64           C
ATOM     28  C   VAL A  15      58.405  10.252   7.684  0.57 27.10           C
ATOM     29  O   VAL A  15      57.269  10.465   8.110  0.57 29.57           O
ATOM     30  CB  VAL A  15      58.813   7.770   7.621  0.57 27.10           C
ATOM     31  CG1 VAL A  15      57.411   7.376   8.084  0.57 22.50           C
ATOM     32  CG2 VAL A  15      58.882   7.851   6.105  0.57 30.68           C
ATOM     33  N   ASN A  16      58.971  11.003   6.747  0.57 23.36           N
ATOM     34  CA  ASN A  16      58.246  12.118   6.141  0.57 24.49           C
ATOM     35  C   ASN A  16      57.726  11.776   4.745  0.57 24.13           C
ATOM     36  O   ASN A  16      58.359  11.026   4.004  0.57 24.19           O
ATOM     37  CB  ASN A  16      59.114  13.375   6.076  0.57 27.77           C
ATOM     38  CG  ASN A  16      59.470  13.912   7.444  0.57 31.50           C
ATOM     39  OD1 ASN A  16      59.808  13.153   8.354  0.57 39.21           O
ATOM     40  ND2 ASN A  16      59.399  15.232   7.599  0.57 31.52           N
ATOM     41  N   VAL A  17      56.555  12.310   4.405  1.00 22.11           N
ATOM     42  CA  VAL A  17      56.040  12.210   3.041  1.00 23.98           C
ATOM     43  C   VAL A  17      55.591  13.586   2.589  1.00 23.55           C
ATOM     44  O   VAL A  17      54.735  14.212   3.231  1.00 18.65           O
ATOM     45  CB  VAL A  17      54.842  11.267   2.931  1.00 24.25           C
ATOM     46  CG1 VAL A  17      54.208  11.369   1.522  1.00 19.44           C
ATOM     47  CG2 VAL A  17      55.260   9.841   3.231  1.00 21.27           C
ATOM     48  N   ASN A  18      56.196  14.078   1.508  1.00 19.93           N
ATOM     49  CA  ASN A  18      55.708  15.286   0.871  1.00 15.58           C
ATOM     50  C   ASN A  18      54.696  14.891  -0.197  1.00 14.68           C
ATOM     51  O   ASN A  18      54.906  13.949  -0.968  1.00 20.48           O
ATOM     52  CB  ASN A  18      56.856  16.101   0.254  1.00 20.08           C
ATOM     53  CG  ASN A  18      57.742  16.750   1.305  1.00 20.11           C
ATOM     54  OD1 ASN A  18      57.394  17.794   1.879  1.00 23.83           O
ATOM     55  ND2 ASN A  18      58.903  16.136   1.559  1.00 17.74           N
ATOM     56  N   TYR A  19      53.574  15.586  -0.220  1.00 18.93           N
ATOM     57  CA  TYR A  19      52.542  15.269  -1.192  1.00 14.94           C
ATOM     58  C   TYR A  19      51.887  16.580  -1.651  1.00 17.54           C
ATOM     59  O   TYR A  19      52.163  17.655  -1.100  1.00 22.95           O
ATOM     60  CB  TYR A  19      51.546  14.279  -0.585  1.00 16.77           C
ATOM     61  CG  TYR A  19      50.731  14.863   0.543  1.00 18.32           C
ATOM     62  CD1 TYR A  19      51.262  15.000   1.822  1.00 21.95           C
ATOM     63  CD2 TYR A  19      49.429  15.283   0.325  1.00 13.74           C
ATOM     64  CE1 TYR A  19      50.503  15.546   2.858  1.00 24.51           C
ATOM     65  CE2 TYR A  19      48.667  15.823   1.342  1.00 19.15           C
ATOM     66  CZ  TYR A  19      49.203  15.948   2.605  1.00 24.69           C
ATOM     67  OH  TYR A  19      48.429  16.492   3.602  1.00 22.27           O
ATOM     68  N   PRO A  20      51.057  16.514  -2.692  1.00 23.07           N
ATOM     69  CA  PRO A  20      50.613  17.768  -3.315  1.00 23.14           C
ATOM     70  C   PRO A  20      49.992  18.810  -2.373  1.00 27.53           C
ATOM     71  O   PRO A  20      50.023  19.982  -2.745  1.00 27.27           O
ATOM     72  CB  PRO A  20      49.586  17.290  -4.354  1.00 25.88           C
ATOM     73  CG  PRO A  20      50.103  15.943  -4.757  1.00 21.69           C
ATOM     74  CD  PRO A  20      50.681  15.333  -3.488  1.00 18.20           C
ATOM     75  N   GLU A  21      49.459  18.428  -1.208  1.00 22.10           N
ATOM     76  CA  GLU A  21      48.788  19.400  -0.316  1.00 24.67           C
ATOM     77  C   GLU A  21      49.564  19.743   0.957  1.00 22.51           C
ATOM     78  O   GLU A  21      49.152  20.611   1.728  1.00 25.94           O
ATOM     79  CB  GLU A  21      47.387  18.919   0.105  1.00 22.15           C
ATOM     80  CG  GLU A  21      46.443  18.652  -1.039  1.00 29.00           C
ATOM     81  CD  GLU A  21      45.026  18.290  -0.574  1.00 22.84           C
ATOM     82  OE1 GLU A  21      44.667  18.513   0.618  1.00 23.26           O
ATOM     83  OE2 GLU A  21      44.258  17.787  -1.424  1.00 27.59           O
ATOM     84  N   GLY A  22      50.672  19.063   1.203  1.00 22.11           N
ATOM     85  CA  GLY A  22      51.408  19.351   2.415  1.00 25.38           C
ATOM     86  C   GLY A  22      52.517  18.358   2.642  1.00 22.16           C
ATOM     87  O   GLY A  22      53.019  17.755   1.697  1.00 22.33           O
ATOM     88  N   GLU A  23      52.907  18.213   3.904  1.00 23.45           N
ATOM     89  CA  GLU A  23      53.918  17.251   4.309  1.00 21.31           C
ATOM     90  C   GLU A  23      53.437  16.662   5.631  1.00 17.56           C
ATOM     91  O   GLU A  23      52.979  17.392   6.516  1.00 20.52           O
ATOM     92  CB  GLU A  23      55.281  17.930   4.516  1.00 22.43           C
ATOM     93  CG  GLU A  23      56.413  16.928   4.750  1.00 20.89           C
ATOM     94  CD  GLU A  23      57.748  17.584   5.127  1.00 27.66           C
ATOM     95  OE1 GLU A  23      57.787  18.814   5.360  1.00 28.54           O
ATOM     96  OE2 GLU A  23      58.759  16.852   5.191  1.00 32.10           O
ATOM     97  N   VAL A  24      53.506  15.346   5.768  1.00 19.31           N
ATOM     98  CA  VAL A  24      53.167  14.743   7.057  1.00 23.98           C
ATOM     99  C   VAL A  24      54.315  13.888   7.550  1.00 21.95           C
ATOM    100  O   VAL A  24      55.027  13.272   6.745  1.00 20.78           O
ATOM    101  CB  VAL A  24      51.898  13.878   6.991  1.00 15.97           C
ATOM    102  CG1 VAL A  24      50.660  14.765   6.852  1.00 15.04           C
ATOM    103  CG2 VAL A  24      52.005  12.867   5.856  1.00 17.25           C
ATOM    104  N   VAL A  25      54.486  13.875   8.872  1.00 22.04           N
ATOM    105  CA  VAL A  25      55.480  13.040   9.535  1.00 21.43           C
ATOM    106  C   VAL A  25      54.762  11.881  10.220  1.00 23.31           C
ATOM    107  O   VAL A  25      53.829  12.090  11.006  1.00 21.85           O
ATOM    108  CB  VAL A  25      56.239  13.815  10.610  1.00 24.04           C
ATOM    109  CG1 VAL A  25      57.386  12.967  11.170  1.00 25.23           C
ATOM    110  CG2 VAL A  25      56.771  15.144  10.058  1.00 25.80           C
ATOM    111  N   GLY A  26      55.181  10.661   9.909  1.00 16.45           N
ATOM    112  CA  GLY A  26      54.543   9.486  10.473  1.00 22.81           C
ATOM    113  C   GLY A  26      55.545   8.693  11.282  1.00 25.92           C
ATOM    114  O   GLY A  26      56.702   9.115  11.424  1.00 20.24           O
ATOM    115  N   VAL A  27      55.109   7.555  11.816  1.00 18.75           N
ATOM    116  CA  VAL A  27      55.960   6.757  12.694  1.00 24.19           C
ATOM    117  C   VAL A  27      56.179   5.384  12.077  1.00 29.90           C
ATOM    118  O   VAL A  27      55.261   4.808  11.492  1.00 28.92           O
ATOM    119  CB  VAL A  27      55.358   6.638  14.124  1.00 29.66           C
ATOM    120  CG1 VAL A  27      53.982   5.938  14.090  1.00 28.40           C
ATOM    121  CG2 VAL A  27      56.314   5.901  15.053  1.00 34.84           C
ATOM    122  N   SER A  28      57.404   4.880  12.180  1.00 27.76           N
ATOM    123  CA  SER A  28      57.725   3.556  11.661  1.00 23.89           C
ATOM    124  C   SER A  28      57.955   2.600  12.828  1.00 30.21           C
ATOM    125  O   SER A  28      58.812   2.845  13.685  1.00 34.09           O
ATOM    126  CB  SER A  28      58.976   3.605  10.781  1.00 23.74           C
ATOM    127  OG  SER A  28      59.292   2.301  10.318  1.00 26.65           O
ATOM    128  N   VAL A  29      57.198   1.509  12.844  1.00 32.63           N
ATOM    129  CA  VAL A  29      57.145   0.618  13.994  1.00 34.52           C
ATOM    130  C   VAL A  29      57.016  -0.817  13.513  1.00 37.52           C
ATOM    131  O   VAL A  29      56.048  -1.158  12.815  1.00 31.06           O
ATOM    132  CB  VAL A  29      55.921   0.939  14.885  1.00 42.17           C
ATOM    133  CG1 VAL A  29      55.686  -0.169  15.905  1.00 48.29           C
ATOM    134  CG2 VAL A  29      56.085   2.290  15.572  1.00 40.52           C
ATOM    135  N   LEU A  30      57.998  -1.647  13.859  1.00 34.85           N
ATOM    136  CA  LEU A  30      57.942  -3.069  13.537  1.00 40.14           C
ATOM    137  C   LEU A  30      57.494  -3.318  12.101  1.00 36.54           C
ATOM    138  O   LEU A  30      56.588  -4.120  11.859  1.00 34.49           O
ATOM    139  CB  LEU A  30      56.996  -3.794  14.498  1.00 50.02           C
ATOM    140  CG  LEU A  30      57.462  -3.866  15.955  1.00 56.69           C
ATOM    141  CD1 LEU A  30      56.338  -4.388  16.846  1.00 58.16           C
ATOM    142  CD2 LEU A  30      58.706  -4.740  16.071  1.00 57.73           C
ATOM    143  N   GLY A  31      58.113  -2.621  11.153  1.00 29.22           N
ATOM    144  CA  GLY A  31      57.908  -2.933   9.751  1.00 23.36           C
ATOM    145  C   GLY A  31      56.728  -2.232   9.093  1.00 22.14           C
ATOM    146  O   GLY A  31      56.461  -2.453   7.904  1.00 25.03           O
ATOM    147  N   ILE A  32      56.027  -1.396   9.852  1.00 23.56           N
ATOM    148  CA  ILE A  32      54.878  -0.648   9.328  1.00 22.35           C
ATOM    149  C   ILE A  32      55.017   0.843   9.628  1.00 18.53           C
ATOM    150  O   ILE A  32      55.322   1.235  10.769  1.00 22.45           O
ATOM    151  CB  ILE A  32      53.553  -1.119   9.955  1.00 27.65           C
ATOM    152  CG1 ILE A  32      53.361  -2.630   9.782  1.00 29.55           C
ATOM    153  CG2 ILE A  32      52.359  -0.311   9.389  1.00 18.27           C
ATOM    154  CD1 ILE A  32      52.981  -3.071   8.402  1.00 28.32           C
ATOM    155  N   GLU A  33      54.782   1.678   8.617  1.00 20.04           N
ATOM    156  CA  GLU A  33      54.791   3.134   8.810  1.00 22.83           C
ATOM    157  C   GLU A  33      53.344   3.626   8.870  1.00 17.06           C
ATOM    158  O   GLU A  33      52.511   3.221   8.050  1.00 17.73           O
ATOM    159  CB  GLU A  33      55.551   3.840   7.670  1.00 22.62           C
ATOM    160  CG  GLU A  33      57.032   3.449   7.567  1.00 22.37           C
ATOM    161  CD  GLU A  33      57.706   3.927   6.263  1.00 29.55           C
ATOM    162  OE1 GLU A  33      57.043   4.597   5.427  1.00 27.94           O
ATOM    163  OE2 GLU A  33      58.907   3.628   6.081  1.00 33.42           O
ATOM    164  N   SER A  34      53.046   4.481   9.842  1.00 16.18           N
ATOM    165  CA  SER A  34      51.683   4.950  10.051  1.00 21.12           C
ATOM    166  C   SER A  34      51.664   6.453  10.148  1.00 17.98           C
ATOM    167  O   SER A  34      52.521   7.053  10.804  1.00 20.36           O
ATOM    168  CB  SER A  34      51.082   4.373  11.346  1.00 17.07           C
ATOM    169  OG  SER A  34      50.996   2.965  11.292  1.00 17.84           O
ATOM    170  N   PHE A  35      50.673   7.047   9.482  1.00 16.69           N
ATOM    171  CA  PHE A  35      50.429   8.477   9.498  1.00 14.27           C
ATOM    172  C   PHE A  35      48.974   8.604   9.939  1.00 18.10           C
ATOM    173  O   PHE A  35      48.059   8.246   9.181  1.00 19.02           O
ATOM    174  CB  PHE A  35      50.552   9.060   8.069  1.00 10.55           C
ATOM    175  CG  PHE A  35      51.871   8.759   7.390  1.00 14.63           C
ATOM    176  CD1 PHE A  35      52.067   7.558   6.725  1.00 21.21           C
ATOM    177  CD2 PHE A  35      52.916   9.675   7.433  1.00 15.18           C
ATOM    178  CE1 PHE A  35      53.281   7.274   6.099  1.00 24.34           C
ATOM    179  CE2 PHE A  35      54.131   9.395   6.804  1.00 19.67           C
ATOM    180  CZ  PHE A  35      54.313   8.196   6.150  1.00 19.97           C
ATOM    181  N   ARG A  36      48.743   9.091  11.152  1.00 18.60           N
ATOM    182  CA  ARG A  36      47.374   9.150  11.678  1.00 18.34           C
ATOM    183  C   ARG A  36      46.923  10.594  11.840  1.00 20.68           C
ATOM    184  O   ARG A  36      47.641  11.419  12.417  1.00 18.31           O
ATOM    185  CB  ARG A  36      47.288   8.401  13.022  1.00 20.43           C
ATOM    186  CG  ARG A  36      47.640   6.893  12.930  1.00 22.23           C
ATOM    187  CD  ARG A  36      47.528   6.204  14.299  1.00 20.91           C
ATOM    188  NE  ARG A  36      47.826   4.766  14.253  1.00 21.55           N
ATOM    189  CZ  ARG A  36      49.041   4.248  14.433  1.00 23.52           C
ATOM    190  NH1 ARG A  36      50.073   5.052  14.650  1.00 19.82           N
ATOM    191  NH2 ARG A  36      49.229   2.934  14.392  1.00 21.52           N
ATOM    192  N   GLY A  37      45.741  10.906  11.327  1.00 16.55           N
ATOM    193  CA  GLY A  37      45.234  12.261  11.435  1.00 16.25           C
ATOM    194  C   GLY A  37      45.636  13.176  10.278  1.00 14.15           C
ATOM    195  O   GLY A  37      45.733  14.402  10.450  1.00 17.64           O
ATOM    196  N   VAL A  38      45.877  12.592   9.105  1.00 17.62           N
ATOM    197  CA  VAL A  38      46.147  13.377   7.896  1.00 15.41           C
ATOM    198  C   VAL A  38      44.867  14.104   7.462  1.00 18.14           C
ATOM    199  O   VAL A  38      43.840  13.462   7.191  1.00 17.47           O
ATOM    200  CB  VAL A  38      46.583  12.471   6.756  1.00 16.91           C
ATOM    201  CG1 VAL A  38      46.873  13.294   5.520  1.00 17.07           C
ATOM    202  CG2 VAL A  38      47.805  11.608   7.165  1.00 18.04           C
ATOM    203  N   PRO A  39      44.917  15.438   7.380  1.00 17.90           N
ATOM    204  CA  PRO A  39      43.712  16.201   7.047  1.00 18.65           C
ATOM    205  C   PRO A  39      43.347  16.006   5.587  1.00 20.94           C
ATOM    206  O   PRO A  39      44.243  16.120   4.740  1.00 21.41           O
ATOM    207  CB  PRO A  39      44.136  17.654   7.295  1.00 20.86           C
ATOM    208  CG  PRO A  39      45.360  17.555   8.189  1.00 20.03           C
ATOM    209  CD  PRO A  39      46.042  16.310   7.762  1.00 21.69           C
ATOM    210  N   PHE A  40      42.081  15.715   5.276  1.00 16.34           N
ATOM    211  CA  PHE A  40      41.708  15.563   3.863  1.00 14.19           C
ATOM    212  C   PHE A  40      40.711  16.609   3.341  1.00 17.60           C
ATOM    213  O   PHE A  40      40.484  16.702   2.137  1.00 19.51           O
ATOM    214  CB  PHE A  40      41.247  14.127   3.521  1.00 14.30           C
ATOM    215  CG  PHE A  40      39.932  13.717   4.161  1.00 17.36           C
ATOM    216  CD1 PHE A  40      38.714  14.145   3.639  1.00 18.12           C
ATOM    217  CD2 PHE A  40      39.915  12.866   5.258  1.00 14.06           C
ATOM    218  CE1 PHE A  40      37.502  13.747   4.220  1.00 15.10           C
ATOM    219  CE2 PHE A  40      38.696  12.455   5.838  1.00 15.88           C
ATOM    220  CZ  PHE A  40      37.501  12.900   5.318  1.00 14.86           C
ATOM    221  N   ALA A  41      40.108  17.378   4.236  1.00 17.94           N
ATOM    222  CA  ALA A  41      39.174  18.436   3.836  1.00 20.04           C
ATOM    223  C   ALA A  41      39.184  19.492   4.919  1.00 20.07           C
ATOM    224  O   ALA A  41      39.573  19.206   6.067  1.00 19.70           O
ATOM    225  CB  ALA A  41      37.748  17.890   3.650  1.00 19.11           C
ATOM    226  N   GLN A  42      38.735  20.698   4.574  1.00 17.80           N
ATOM    227  CA  GLN A  42      38.721  21.776   5.554  1.00 21.79           C
ATOM    228  C   GLN A  42      37.820  21.379   6.703  1.00 22.57           C
ATOM    229  O   GLN A  42      36.791  20.711   6.497  1.00 19.01           O
ATOM    230  CB  GLN A  42      38.243  23.084   4.928  1.00 22.61           C
ATOM    231  CG  GLN A  42      39.130  23.573   3.787  1.00 23.22           C
ATOM    232  CD  GLN A  42      38.590  24.846   3.172  1.00 25.58           C
ATOM    233  OE1 GLN A  42      38.146  25.742   3.886  1.00 24.96           O
ATOM    234  NE2 GLN A  42      38.603  24.923   1.845  1.00 22.05           N
ATOM    235  N   PRO A  43      38.204  21.777   7.926  1.00 18.56           N
ATOM    236  CA  PRO A  43      37.389  21.438   9.104  1.00 17.74           C
ATOM    237  C   PRO A  43      35.937  21.931   8.982  1.00 21.61           C
ATOM    238  O   PRO A  43      35.701  23.134   8.767  1.00 18.88           O
ATOM    239  CB  PRO A  43      38.102  22.170  10.248  1.00 21.14           C
ATOM    240  CG  PRO A  43      39.557  22.271   9.782  1.00 23.53           C
ATOM    241  CD  PRO A  43      39.449  22.495   8.278  1.00 16.98           C
ATOM    242  N   PRO A  44      34.957  21.023   9.152  1.00 19.12           N
ATOM    243  CA  PRO A  44      33.575  21.487   8.943  1.00 13.30           C
ATOM    244  C   PRO A  44      33.035  22.186  10.186  1.00 20.37           C
ATOM    245  O   PRO A  44      32.142  21.653  10.861  1.00 19.10           O
ATOM    246  CB  PRO A  44      32.808  20.191   8.658  1.00 13.80           C
ATOM    247  CG  PRO A  44      33.612  19.103   9.428  1.00 14.79           C
ATOM    248  CD  PRO A  44      35.051  19.570   9.419  1.00 13.38           C
ATOM    249  N   VAL A  45      33.578  23.371  10.476  1.00 18.49           N
ATOM    250  CA  VAL A  45      33.236  24.113  11.681  1.00 17.96           C
ATOM    251  C   VAL A  45      32.744  25.498  11.281  1.00 21.15           C
ATOM    252  O   VAL A  45      33.016  25.963  10.174  1.00 22.37           O
ATOM    253  CB  VAL A  45      34.460  24.289  12.610  1.00 23.88           C
ATOM    254  CG1 VAL A  45      35.156  22.951  12.843  1.00 24.91           C
ATOM    255  CG2 VAL A  45      35.440  25.297  11.995  1.00 22.80           C
ATOM    256  N   GLY A  46      32.040  26.161  12.189  1.00 26.68           N
ATOM    257  CA  GLY A  46      31.502  27.479  11.908  1.00 25.85           C
ATOM    258  C   GLY A  46      30.576  27.428  10.710  1.00 24.66           C
ATOM    259  O   GLY A  46      29.598  26.670  10.705  1.00 23.44           O
ATOM    260  N   ASN A  47      30.873  28.235   9.694  1.00 21.24           N
ATOM    261  CA  ASN A  47      30.049  28.281   8.477  1.00 29.72           C
ATOM    262  C   ASN A  47      30.065  26.989   7.693  1.00 22.95           C
ATOM    263  O   ASN A  47      29.269  26.817   6.772  1.00 20.88           O
ATOM    264  CB  ASN A  47      30.521  29.384   7.517  1.00 33.96           C
ATOM    265  CG  ASN A  47      30.230  30.772   8.028  1.00 51.61           C
ATOM    266  OD1 ASN A  47      29.201  31.012   8.669  1.00 52.67           O
ATOM    267  ND2 ASN A  47      31.137  31.706   7.741  1.00 56.97           N
ATOM    268  N   LEU A  48      30.997  26.100   8.012  1.00 21.99           N
ATOM    269  CA  LEU A  48      31.087  24.848   7.267  1.00 16.01           C
ATOM    270  C   LEU A  48      30.453  23.663   8.005  1.00 19.06           C
ATOM    271  O   LEU A  48      30.425  22.545   7.484  1.00 17.32           O
ATOM    272  CB  LEU A  48      32.546  24.565   6.866  1.00 13.90           C
ATOM    273  CG  LEU A  48      33.066  25.516   5.783  1.00 20.40           C
ATOM    274  CD1 LEU A  48      34.577  25.353   5.586  1.00 22.62           C
ATOM    275  CD2 LEU A  48      32.323  25.289   4.469  1.00 23.34           C
ATOM    276  N   ARG A  49      29.953  23.892   9.217  1.00 18.34           N
ATOM    277  CA  ARG A  49      29.111  22.883   9.854  1.00 18.71           C
ATOM    278  C   ARG A  49      27.872  22.730   8.975  1.00 21.72           C
ATOM    279  O   ARG A  49      27.353  23.724   8.454  1.00 16.00           O
ATOM    280  CB  ARG A  49      28.698  23.303  11.270  1.00 15.55           C
ATOM    281  CG  ARG A  49      27.565  22.439  11.872  1.00 14.49           C
ATOM    282  CD  ARG A  49      27.002  23.063  13.146  1.00 20.08           C
ATOM    283  NE  ARG A  49      27.957  23.032  14.261  1.00 19.18           N
ATOM    284  CZ  ARG A  49      27.808  23.708  15.400  1.00 23.92           C
ATOM    285  NH1 ARG A  49      26.747  24.484  15.577  1.00 19.07           N
ATOM    286  NH2 ARG A  49      28.734  23.623  16.362  1.00 18.07           N
ATOM    287  N   LEU A  50      27.416  21.492   8.790  1.00 16.23           N
ATOM    288  CA  LEU A  50      26.219  21.225   7.991  1.00 17.90           C
ATOM    289  C   LEU A  50      26.358  21.713   6.542  1.00 21.12           C
ATOM    290  O   LEU A  50      25.379  22.117   5.906  1.00 19.09           O
ATOM    291  CB  LEU A  50      24.978  21.822   8.665  1.00 20.80           C
ATOM    292  CG  LEU A  50      24.543  21.063   9.934  1.00 17.81           C
ATOM    293  CD1 LEU A  50      23.357  21.750  10.626  1.00 17.60           C
ATOM    294  CD2 LEU A  50      24.221  19.607   9.607  1.00 20.42           C
ATOM    295  N   LYS A  51      27.586  21.673   6.036  1.00 16.42           N
ATOM    296  CA  LYS A  51      27.868  21.948   4.633  1.00 16.59           C
ATOM    297  C   LYS A  51      28.697  20.815   4.053  1.00 16.99           C
ATOM    298  O   LYS A  51      29.441  20.132   4.774  1.00 17.62           O
ATOM    299  CB  LYS A  51      28.667  23.252   4.460  1.00 19.30           C
ATOM    300  CG  LYS A  51      27.866  24.554   4.630  1.00 21.98           C
ATOM    301  CD  LYS A  51      26.879  24.718   3.483  1.00 27.05           C
ATOM    302  CE  LYS A  51      26.275  26.121   3.458  1.00 34.71           C
ATOM    303  NZ  LYS A  51      25.235  26.268   2.383  1.00 36.19           N
ATOM    304  N   PRO A  52      28.605  20.648   2.734  1.00 16.56           N
ATOM    305  CA  PRO A  52      29.450  19.678   2.051  1.00 11.99           C
ATOM    306  C   PRO A  52      30.912  19.961   2.390  1.00 15.22           C
ATOM    307  O   PRO A  52      31.288  21.123   2.564  1.00 13.13           O
ATOM    308  CB  PRO A  52      29.173  19.964   0.566  1.00 15.28           C
ATOM    309  CG  PRO A  52      27.745  20.499   0.557  1.00 19.27           C
ATOM    310  CD  PRO A  52      27.709  21.380   1.808  1.00 14.13           C
ATOM    311  N   PRO A  53      31.749  18.911   2.452  1.00 15.03           N
ATOM    312  CA  PRO A  53      33.173  19.125   2.735  1.00 15.67           C
ATOM    313  C   PRO A  53      33.834  19.844   1.561  1.00 17.52           C
ATOM    314  O   PRO A  53      33.391  19.664   0.432  1.00 19.82           O
ATOM    315  CB  PRO A  53      33.724  17.695   2.847  1.00 15.30           C
ATOM    316  CG  PRO A  53      32.806  16.890   1.937  1.00 15.93           C
ATOM    317  CD  PRO A  53      31.440  17.511   2.096  1.00 13.68           C
ATOM    318  N   VAL A  54      34.880  20.619   1.825  1.00 18.57           N
ATOM    319  CA  VAL A  54      35.614  21.338   0.789  1.00 27.19           C
ATOM    320  C   VAL A  54      37.105  21.008   0.864  1.00 25.69           C
ATOM    321  O   VAL A  54      37.686  20.968   1.952  1.00 20.28           O
ATOM    322  CB  VAL A  54      35.461  22.864   0.960  1.00 29.82           C
ATOM    323  CG1 VAL A  54      36.064  23.606  -0.249  1.00 24.33           C
ATOM    324  CG2 VAL A  54      33.991  23.247   1.138  1.00 30.67           C
ATOM    325  N   ARG A  55      37.732  20.781  -0.287  1.00 19.04           N
ATOM    326  CA  ARG A  55      39.157  20.470  -0.306  1.00 17.47           C
ATOM    327  C   ARG A  55      39.940  21.674   0.196  1.00 14.77           C
ATOM    328  O   ARG A  55      39.498  22.817   0.041  1.00 21.36           O
ATOM    329  CB  ARG A  55      39.618  20.129  -1.732  1.00 20.54           C
ATOM    330  CG  ARG A  55      39.026  18.831  -2.284  1.00 17.59           C
ATOM    331  CD  ARG A  55      39.588  17.598  -1.554  1.00 14.90           C
ATOM    332  NE  ARG A  55      41.012  17.405  -1.842  1.00 17.13           N
ATOM    333  CZ  ARG A  55      41.478  16.768  -2.912  1.00 23.08           C
ATOM    334  NH1 ARG A  55      40.628  16.272  -3.807  1.00 15.73           N
ATOM    335  NH2 ARG A  55      42.793  16.633  -3.094  1.00 18.81           N
ATOM    336  N   TYR A  56      41.097  21.428   0.793  1.00 17.97           N
ATOM    337  CA  TYR A  56      42.020  22.520   1.088  1.00 22.68           C
ATOM    338  C   TYR A  56      42.417  23.213  -0.223  1.00 28.33           C
ATOM    339  O   TYR A  56      42.698  22.543  -1.223  1.00 24.01           O
ATOM    340  CB  TYR A  56      43.264  21.991   1.808  1.00 21.97           C
ATOM    341  CG  TYR A  56      43.009  21.619   3.258  1.00 25.28           C
ATOM    342  CD1 TYR A  56      42.956  22.601   4.248  1.00 27.05           C
ATOM    343  CD2 TYR A  56      42.814  20.301   3.634  1.00 25.29           C
ATOM    344  CE1 TYR A  56      42.715  22.272   5.571  1.00 25.73           C
ATOM    345  CE2 TYR A  56      42.569  19.960   4.962  1.00 25.74           C
ATOM    346  CZ  TYR A  56      42.525  20.949   5.919  1.00 22.42           C
ATOM    347  OH  TYR A  56      42.285  20.634   7.234  1.00 18.86           O
ATOM    348  N   THR A  57      42.433  24.544  -0.224  1.00 27.64           N
ATOM    349  CA  THR A  57      42.820  25.293  -1.427  1.00 31.65           C
ATOM    350  C   THR A  57      44.238  25.833  -1.277  1.00 39.31           C
ATOM    351  O   THR A  57      44.788  26.450  -2.196  1.00 38.53           O
ATOM    352  CB  THR A  57      41.860  26.469  -1.708  1.00 30.66           C
ATOM    353  OG1 THR A  57      41.813  27.329  -0.567  1.00 33.75           O
ATOM    354  CG2 THR A  57      40.456  25.957  -1.980  1.00 35.07           C
ATOM    355  N   GLU A  58      44.816  25.610  -0.102  1.00 27.53           N
ATOM    356  CA  GLU A  58      46.172  26.043   0.176  1.00 31.58           C
ATOM    357  C   GLU A  58      46.959  24.948   0.864  1.00 29.93           C
ATOM    358  O   GLU A  58      46.403  24.143   1.613  1.00 27.48           O
ATOM    359  CB  GLU A  58      46.155  27.278   1.063  1.00 42.47           C
ATOM    360  CG  GLU A  58      45.813  28.548   0.321  1.00 60.30           C
ATOM    361  CD  GLU A  58      45.772  29.739   1.246  1.00 75.11           C
ATOM    362  OE1 GLU A  58      45.711  29.522   2.477  1.00 76.61           O
ATOM    363  OE2 GLU A  58      45.805  30.887   0.751  1.00 81.62           O
ATOM    364  N   ASN A  59      48.262  24.936   0.621  1.00 26.44           N
ATOM    365  CA  ASN A  59      49.133  23.950   1.229  1.00 26.58           C
ATOM    366  C   ASN A  59      48.968  23.977   2.754  1.00 31.01           C
ATOM    367  O   ASN A  59      48.882  25.050   3.363  1.00 24.03           O
ATOM    368  CB  ASN A  59      50.579  24.223   0.833  1.00 30.52           C
ATOM    369  CG  ASN A  59      51.459  23.016   1.022  1.00 29.06           C
ATOM    370  OD1 ASN A  59      51.883  22.724   2.138  1.00 25.65           O
ATOM    371  ND2 ASN A  59      51.728  22.293  -0.063  1.00 29.49           N
ATOM    372  N   ILE A  60      48.895  22.810   3.385  1.00 25.08           N
ATOM    373  CA  ILE A  60      48.657  22.812   4.827  1.00 26.36           C
ATOM    374  C   ILE A  60      49.951  22.842   5.647  1.00 28.04           C
ATOM    375  O   ILE A  60      49.915  22.874   6.877  1.00 27.51           O
ATOM    376  CB  ILE A  60      47.788  21.635   5.247  1.00 27.60           C
ATOM    377  CG1 ILE A  60      48.464  20.314   4.866  1.00 28.60           C
ATOM    378  CG2 ILE A  60      46.411  21.742   4.575  1.00 26.13           C
ATOM    379  CD1 ILE A  60      48.074  19.158   5.774  1.00 34.53           C
ATOM    380  N   GLY A  61      51.095  22.842   4.970  1.00 28.21           N
ATOM    381  CA  GLY A  61      52.371  22.874   5.667  1.00 24.18           C
ATOM    382  C   GLY A  61      52.793  21.478   6.101  1.00 27.94           C
ATOM    383  O   GLY A  61      52.364  20.477   5.512  1.00 28.08           O
ATOM    384  N   THR A  62      53.621  21.408   7.139  1.00 20.62           N
ATOM    385  CA  THR A  62      54.099  20.137   7.656  1.00 26.44           C
ATOM    386  C   THR A  62      53.332  19.789   8.928  1.00 30.55           C
ATOM    387  O   THR A  62      53.232  20.608   9.856  1.00 29.14           O
ATOM    388  CB  THR A  62      55.580  20.201   7.992  1.00 33.37           C
ATOM    389  OG1 THR A  62      56.296  20.672   6.848  1.00 35.61           O
ATOM    390  CG2 THR A  62      56.104  18.802   8.363  1.00 30.48           C
ATOM    391  N   LYS A  63      52.821  18.565   8.979  1.00 25.58           N
ATOM    392  CA  LYS A  63      51.976  18.153  10.086  1.00 25.50           C
ATOM    393  C   LYS A  63      52.514  16.902  10.781  1.00 20.55           C
ATOM    394  O   LYS A  63      52.938  15.941  10.140  1.00 20.05           O
ATOM    395  CB  LYS A  63      50.543  17.909   9.597  1.00 28.16           C
ATOM    396  CG  LYS A  63      49.558  17.697  10.730  1.00 39.80           C
ATOM    397  CD  LYS A  63      48.131  17.605  10.224  1.00 46.44           C
ATOM    398  CE  LYS A  63      47.150  17.503  11.383  1.00 45.50           C
ATOM    399  NZ  LYS A  63      47.096  18.771  12.162  1.00 46.59           N
ATOM    400  N   ASP A  64      52.495  16.934  12.107  1.00 20.17           N
ATOM    401  CA  ASP A  64      52.862  15.791  12.918  1.00 24.62           C
ATOM    402  C   ASP A  64      51.690  14.801  12.903  1.00 21.85           C
ATOM    403  O   ASP A  64      50.586  15.124  13.349  1.00 21.45           O
ATOM    404  CB  ASP A  64      53.137  16.302  14.331  1.00 26.61           C
ATOM    405  CG  ASP A  64      53.362  15.192  15.350  1.00 25.90           C
ATOM    406  OD1 ASP A  64      53.388  13.996  14.988  1.00 27.46           O
ATOM    407  OD2 ASP A  64      53.501  15.547  16.542  1.00 32.61           O
ATOM    408  N   THR A  65      51.905  13.608  12.363  1.00 22.21           N
ATOM    409  CA  THR A  65      50.838  12.611  12.355  1.00 20.43           C
ATOM    410  C   THR A  65      51.322  11.330  13.028  1.00 17.17           C
ATOM    411  O   THR A  65      50.939  10.227  12.641  1.00 20.36           O
ATOM    412  CB  THR A  65      50.317  12.320  10.928  1.00 16.97           C
ATOM    413  OG1 THR A  65      51.381  11.812  10.113  1.00 19.99           O
ATOM    414  CG2 THR A  65      49.769  13.602  10.299  1.00 16.87           C
ATOM    415  N   THR A  66      52.158  11.501  14.051  1.00 18.28           N
ATOM    416  CA  THR A  66      52.756  10.378  14.770  1.00 21.81           C
ATOM    417  C   THR A  66      51.959   9.989  16.023  1.00 23.66           C
ATOM    418  O   THR A  66      52.376   9.112  16.783  1.00 27.86           O
ATOM    419  CB  THR A  66      54.196  10.717  15.226  1.00 20.63           C
ATOM    420  OG1 THR A  66      54.149  11.760  16.210  1.00 19.80           O
ATOM    421  CG2 THR A  66      55.060  11.176  14.032  1.00 20.53           C
ATOM    422  N   GLY A  67      50.837  10.661  16.248  1.00 21.10           N
ATOM    423  CA  GLY A  67      50.024  10.413  17.427  1.00 23.74           C
ATOM    424  C   GLY A  67      48.727   9.705  17.074  1.00 21.98           C
ATOM    425  O   GLY A  67      48.692   8.887  16.159  1.00 23.15           O
ATOM    426  N   ILE A  68      47.662  10.030  17.804  1.00 23.19           N
ATOM    427  CA  ILE A  68      46.346   9.471  17.565  1.00 23.05           C
ATOM    428  C   ILE A  68      45.497  10.582  16.967  1.00 18.60           C
ATOM    429  O   ILE A  68      45.489  11.699  17.485  1.00 17.63           O
ATOM    430  CB  ILE A  68      45.687   9.053  18.895  1.00 29.26           C
ATOM    431  CG1 ILE A  68      46.636   8.173  19.708  1.00 38.29           C
ATOM    432  CG2 ILE A  68      44.357   8.332  18.638  1.00 21.58           C
ATOM    433  CD1 ILE A  68      47.147   6.969  18.936  1.00 45.23           C
ATOM    434  N   GLY A  69      44.780  10.288  15.892  1.00 19.80           N
ATOM    435  CA  GLY A  69      43.919  11.286  15.283  1.00 20.08           C
ATOM    436  C   GLY A  69      42.612  11.482  16.030  1.00 19.65           C
ATOM    437  O   GLY A  69      42.320  10.781  17.000  1.00 17.28           O
ATOM    438  N   PRO A  70      41.798  12.433  15.566  1.00 15.58           N
ATOM    439  CA  PRO A  70      40.527  12.741  16.227  1.00 15.69           C
ATOM    440  C   PRO A  70      39.391  11.826  15.754  1.00 15.84           C
ATOM    441  O   PRO A  70      39.581  10.993  14.858  1.00 15.61           O
ATOM    442  CB  PRO A  70      40.245  14.162  15.753  1.00 16.51           C
ATOM    443  CG  PRO A  70      40.792  14.157  14.305  1.00 20.52           C
ATOM    444  CD  PRO A  70      42.039  13.275  14.376  1.00 17.98           C
ATOM    445  N   SER A  71      38.215  11.987  16.356  1.00 18.54           N
ATOM    446  CA  SER A  71      37.007  11.381  15.821  1.00 19.38           C
ATOM    447  C   SER A  71      36.011  12.498  15.560  1.00 16.42           C
ATOM    448  O   SER A  71      36.123  13.573  16.159  1.00 14.11           O
ATOM    449  CB  SER A  71      36.418  10.393  16.833  1.00 17.11           C
ATOM    450  OG  SER A  71      36.036  11.072  18.020  1.00 19.00           O
ATOM    451  N   CYS A  72      35.041  12.264  14.678  1.00 13.74           N
ATOM    452  CA  CYS A  72      33.928  13.203  14.541  1.00 12.81           C
ATOM    453  C   CYS A  72      33.020  13.028  15.754  1.00 13.61           C
ATOM    454  O   CYS A  72      33.153  12.044  16.483  1.00 15.03           O
ATOM    455  CB  CYS A  72      33.153  12.926  13.242  1.00 18.53           C
ATOM    456  SG  CYS A  72      34.148  13.214  11.762  1.00 20.51           S
ATOM    457  N   PRO A  73      32.102  13.980  15.990  1.00 15.09           N
ATOM    458  CA  PRO A  73      31.245  13.878  17.180  1.00 13.75           C
ATOM    459  C   PRO A  73      30.425  12.605  17.174  1.00 15.58           C
ATOM    460  O   PRO A  73      29.905  12.214  16.124  1.00 17.18           O
ATOM    461  CB  PRO A  73      30.315  15.091  17.049  1.00 14.33           C
ATOM    462  CG  PRO A  73      31.146  16.103  16.251  1.00 15.09           C
ATOM    463  CD  PRO A  73      31.803  15.193  15.205  1.00 15.47           C
ATOM    464  N   GLN A  74      30.307  11.981  18.345  1.00 13.88           N
ATOM    465  CA  GLN A  74      29.685  10.672  18.481  1.00 14.00           C
ATOM    466  C   GLN A  74      28.282  10.747  19.076  1.00 18.03           C
ATOM    467  O   GLN A  74      27.991  11.603  19.915  1.00 17.77           O
ATOM    468  CB  GLN A  74      30.558   9.786  19.390  1.00 11.40           C
ATOM    469  CG  GLN A  74      31.986   9.581  18.870  1.00 17.07           C
ATOM    470  CD  GLN A  74      32.038   8.701  17.626  1.00 19.16           C
ATOM    471  OE1 GLN A  74      31.683   7.506  17.662  1.00 16.01           O
ATOM    472  NE2 GLN A  74      32.479   9.285  16.513  1.00 14.97           N
ATOM    473  N   MET A  75      27.428   9.821  18.652  1.00 17.70           N
ATOM    474  CA  MET A  75      26.152   9.600  19.315  1.00 13.57           C
ATOM    475  C   MET A  75      26.096   8.145  19.763  1.00 16.61           C
ATOM    476  O   MET A  75      25.609   7.277  19.030  1.00 18.61           O
ATOM    477  CB  MET A  75      24.982   9.909  18.365  1.00 11.57           C
ATOM    478  CG  MET A  75      23.630   9.760  19.027  1.00 15.79           C
ATOM    479  SD  MET A  75      22.278   9.908  17.845  1.00 20.74           S
ATOM    480  CE  MET A  75      20.896   9.435  18.912  1.00 24.52           C
ATOM    481  N   TYR A  76      26.626   7.885  20.958  1.00 16.78           N
ATOM    482  CA  TYR A  76      26.638   6.547  21.532  1.00 18.12           C
ATOM    483  C   TYR A  76      25.266   6.203  22.099  1.00 17.02           C
ATOM    484  O   TYR A  76      24.805   5.061  22.001  1.00 19.78           O
ATOM    485  CB  TYR A  76      27.660   6.460  22.681  1.00 19.14           C
ATOM    486  CG  TYR A  76      29.097   6.489  22.226  1.00 23.99           C
ATOM    487  CD1 TYR A  76      29.640   5.418  21.524  1.00 29.09           C
ATOM    488  CD2 TYR A  76      29.915   7.581  22.504  1.00 20.27           C
ATOM    489  CE1 TYR A  76      30.956   5.431  21.107  1.00 27.09           C
ATOM    490  CE2 TYR A  76      31.250   7.606  22.089  1.00 21.45           C
ATOM    491  CZ  TYR A  76      31.753   6.524  21.393  1.00 21.78           C
ATOM    492  OH  TYR A  76      33.055   6.522  20.972  1.00 21.15           O
ATOM    493  N   LEU A  77      24.640   7.203  22.720  1.00 15.49           N
ATOM    494  CA  LEU A  77      23.363   7.042  23.406  1.00 18.79           C
ATOM    495  C   LEU A  77      22.582   8.326  23.261  1.00 22.43           C
ATOM    496  O   LEU A  77      23.166   9.418  23.317  1.00 22.40           O
ATOM    497  CB  LEU A  77      23.602   6.788  24.896  1.00 17.12           C
ATOM    498  CG  LEU A  77      24.307   5.490  25.296  1.00 23.26           C
ATOM    499  CD1 LEU A  77      24.625   5.481  26.793  1.00 24.42           C
ATOM    500  CD2 LEU A  77      23.455   4.268  24.933  1.00 24.19           C
ATOM    501  N   SER A  78      21.267   8.208  23.091  1.00 14.70           N
ATOM    502  CA  SER A  78      20.417   9.388  22.947  1.00 15.19           C
ATOM    503  C   SER A  78      20.431  10.194  24.244  1.00 19.39           C
ATOM    504  O   SER A  78      20.536   9.628  25.340  1.00 19.04           O
ATOM    505  CB  SER A  78      18.973   8.969  22.651  1.00 19.63           C
ATOM    506  OG  SER A  78      18.113  10.093  22.732  1.00 20.15           O
ATOM    507  N   THR A  79      20.335  11.511  24.120  1.00 17.65           N
ATOM    508  CA  THR A  79      20.252  12.382  25.286  1.00 18.73           C
ATOM    509  C   THR A  79      18.815  12.704  25.637  1.00 22.80           C
ATOM    510  O   THR A  79      18.566  13.383  26.626  1.00 21.02           O
ATOM    511  CB  THR A  79      20.937  13.725  25.027  1.00 18.59           C
ATOM    512  OG1 THR A  79      20.315  14.354  23.898  1.00 18.42           O
ATOM    513  CG2 THR A  79      22.429  13.527  24.752  1.00 19.06           C
ATOM    514  N   GLY A  80      17.861  12.231  24.839  1.00 24.65           N
ATOM    515  CA  GLY A  80      16.483  12.657  25.039  1.00 29.02           C
ATOM    516  C   GLY A  80      15.430  11.568  24.940  1.00 26.61           C
ATOM    517  O   GLY A  80      14.255  11.797  25.205  1.00 25.60           O
ATOM    518  N   ASN A  81      15.851  10.377  24.546  1.00 26.85           N
ATOM    519  CA  ASN A  81      14.932   9.262  24.384  1.00 25.99           C
ATOM    520  C   ASN A  81      15.527   8.019  25.035  1.00 28.24           C
ATOM    521  O   ASN A  81      16.741   7.958  25.259  1.00 26.44           O
ATOM    522  CB  ASN A  81      14.677   9.001  22.890  1.00 24.19           C
ATOM    523  CG  ASN A  81      13.660   9.955  22.292  1.00 36.08           C
ATOM    524  OD1 ASN A  81      12.448   9.738  22.404  1.00 35.81           O
ATOM    525  ND2 ASN A  81      14.144  11.011  21.638  1.00 29.72           N
ATOM    526  N   GLY A  82      14.677   7.036  25.340  1.00 24.72           N
ATOM    527  CA  GLY A  82      15.135   5.763  25.877  1.00 24.42           C
ATOM    528  C   GLY A  82      15.118   5.744  27.400  1.00 28.27           C
ATOM    529  O   GLY A  82      14.622   6.675  28.034  1.00 27.56           O
ATOM    530  N   GLU A  83      15.675   4.688  27.987  1.00 27.71           N
ATOM    531  CA  GLU A  83      15.681   4.527  29.440  1.00 31.53           C
ATOM    532  C   GLU A  83      16.500   5.625  30.101  1.00 30.36           C
ATOM    533  O   GLU A  83      17.440   6.158  29.496  1.00 24.55           O
ATOM    534  CB  GLU A  83      16.229   3.151  29.834  1.00 35.06           C
ATOM    535  CG  GLU A  83      15.417   1.975  29.284  1.00 44.24           C
ATOM    536  CD  GLU A  83      13.978   1.949  29.796  1.00 56.86           C
ATOM    537  OE1 GLU A  83      13.739   2.377  30.946  1.00 61.23           O
ATOM    538  OE2 GLU A  83      13.081   1.496  29.051  1.00 59.70           O
ATOM    539  N   LEU A  84      16.149   5.954  31.344  1.00 24.30           N
ATOM    540  CA  LEU A  84      16.756   7.082  32.041  1.00 27.57           C
ATOM    541  C   LEU A  84      18.243   6.908  32.235  1.00 27.90           C
ATOM    542  O   LEU A  84      19.001   7.882  32.138  1.00 23.61           O
ATOM    543  CB  LEU A  84      16.106   7.308  33.414  1.00 30.63           C
ATOM    544  CG  LEU A  84      14.893   8.232  33.516  1.00 47.41           C
ATOM    545  CD1 LEU A  84      14.728   8.737  34.955  1.00 53.76           C
ATOM    546  CD2 LEU A  84      14.992   9.401  32.537  1.00 43.30           C
ATOM    547  N   LEU A  85      18.671   5.689  32.551  1.00 23.51           N
ATOM    548  CA  LEU A  85      20.104   5.450  32.724  1.00 23.62           C
ATOM    549  C   LEU A  85      20.874   5.817  31.449  1.00 24.44           C
ATOM    550  O   LEU A  85      21.919   6.477  31.510  1.00 22.59           O
ATOM    551  CB  LEU A  85      20.379   3.998  33.091  1.00 26.21           C
ATOM    552  CG  LEU A  85      21.855   3.611  32.973  1.00 27.82           C
ATOM    553  CD1 LEU A  85      22.691   4.334  34.026  1.00 30.32           C
ATOM    554  CD2 LEU A  85      22.020   2.102  33.081  1.00 32.78           C
ATOM    555  N   PHE A  86      20.352   5.399  30.297  1.00 19.76           N
ATOM    556  CA  PHE A  86      20.987   5.700  29.014  1.00 23.52           C
ATOM    557  C   PHE A  86      20.970   7.191  28.662  1.00 24.07           C
ATOM    558  O   PHE A  86      21.953   7.696  28.130  1.00 20.98           O
ATOM    559  CB  PHE A  86      20.377   4.859  27.878  1.00 24.53           C
ATOM    560  CG  PHE A  86      20.667   3.379  28.000  1.00 32.18           C
ATOM    561  CD1 PHE A  86      21.682   2.924  28.832  1.00 39.11           C
ATOM    562  CD2 PHE A  86      19.945   2.450  27.270  1.00 40.65           C
ATOM    563  CE1 PHE A  86      21.962   1.558  28.947  1.00 44.36           C
ATOM    564  CE2 PHE A  86      20.219   1.084  27.379  1.00 45.50           C
ATOM    565  CZ  PHE A  86      21.225   0.642  28.218  1.00 44.96           C
ATOM    566  N   GLN A  87      19.868   7.890  28.950  1.00 20.44           N
ATOM    567  CA  GLN A  87      19.829   9.339  28.756  1.00 21.65           C
ATOM    568  C   GLN A  87      20.866  10.006  29.641  1.00 22.56           C
ATOM    569  O   GLN A  87      21.594  10.897  29.204  1.00 24.57           O
ATOM    570  CB  GLN A  87      18.434   9.913  29.064  1.00 21.79           C
ATOM    571  CG  GLN A  87      17.361   9.490  28.057  1.00 29.24           C
ATOM    572  CD  GLN A  87      16.067  10.275  28.204  1.00 29.09           C
ATOM    573  OE1 GLN A  87      16.082  11.502  28.370  1.00 24.03           O
ATOM    574  NE2 GLN A  87      14.937   9.572  28.130  1.00 24.00           N
ATOM    575  N   LEU A  88      20.932   9.576  30.895  1.00 18.53           N
ATOM    576  CA  LEU A  88      21.917  10.128  31.815  1.00 20.91           C
ATOM    577  C   LEU A  88      23.313   9.966  31.254  1.00 22.11           C
ATOM    578  O   LEU A  88      24.103  10.922  31.223  1.00 20.03           O
ATOM    579  CB  LEU A  88      21.867   9.432  33.174  1.00 18.19           C
ATOM    580  CG  LEU A  88      23.000   9.822  34.142  1.00 25.46           C
ATOM    581  CD1 LEU A  88      23.021  11.327  34.453  1.00 24.97           C
ATOM    582  CD2 LEU A  88      22.901   9.035  35.447  1.00 31.94           C
ATOM    583  N   VAL A  89      23.644   8.750  30.834  1.00 19.54           N
ATOM    584  CA  VAL A  89      24.987   8.526  30.327  1.00 19.87           C
ATOM    585  C   VAL A  89      25.167   9.270  29.012  1.00 16.57           C
ATOM    586  O   VAL A  89      26.251   9.800  28.733  1.00 17.69           O
ATOM    587  CB  VAL A  89      25.312   7.031  30.174  1.00 25.12           C
ATOM    588  CG1 VAL A  89      26.603   6.848  29.398  1.00 20.97           C
ATOM    589  CG2 VAL A  89      25.423   6.374  31.560  1.00 28.54           C
ATOM    590  N   GLY A  90      24.109   9.306  28.205  1.00 18.22           N
ATOM    591  CA  GLY A  90      24.168  10.014  26.934  1.00 16.87           C
ATOM    592  C   GLY A  90      24.494  11.482  27.146  1.00 22.04           C
ATOM    593  O   GLY A  90      25.253  12.072  26.374  1.00 18.46           O
ATOM    594  N   ASN A  91      23.929  12.084  28.189  1.00 21.46           N
ATOM    595  CA  ASN A  91      24.258  13.476  28.503  1.00 21.07           C
ATOM    596  C   ASN A  91      25.658  13.681  29.088  1.00 22.01           C
ATOM    597  O   ASN A  91      26.336  14.652  28.745  1.00 21.00           O
ATOM    598  CB  ASN A  91      23.188  14.103  29.400  1.00 21.79           C
ATOM    599  CG  ASN A  91      21.992  14.580  28.613  1.00 22.06           C
ATOM    600  OD1 ASN A  91      22.056  15.612  27.943  1.00 22.42           O
ATOM    601  ND2 ASN A  91      20.896  13.818  28.661  1.00 21.32           N
ATOM    602  N   LEU A  92      26.098  12.774  29.959  1.00 15.91           N
ATOM    603  CA  LEU A  92      27.388  12.948  30.629  1.00 21.23           C
ATOM    604  C   LEU A  92      28.533  12.852  29.623  1.00 20.90           C
ATOM    605  O   LEU A  92      29.524  13.563  29.734  1.00 21.98           O
ATOM    606  CB  LEU A  92      27.574  11.903  31.737  1.00 18.07           C
ATOM    607  CG  LEU A  92      26.666  12.040  32.962  1.00 23.46           C
ATOM    608  CD1 LEU A  92      27.100  11.102  34.096  1.00 21.72           C
ATOM    609  CD2 LEU A  92      26.647  13.464  33.435  1.00 20.19           C
ATOM    610  N   ILE A  93      28.375  11.977  28.628  1.00 18.86           N
ATOM    611  CA  ILE A  93      29.390  11.769  27.600  1.00 23.29           C
ATOM    612  C   ILE A  93      29.675  13.030  26.788  1.00 23.22           C
ATOM    613  O   ILE A  93      30.764  13.177  26.227  1.00 19.43           O
ATOM    614  CB  ILE A  93      28.949  10.684  26.592  1.00 31.57           C
ATOM    615  CG1 ILE A  93      28.912   9.316  27.262  1.00 41.87           C
ATOM    616  CG2 ILE A  93      29.890  10.656  25.387  1.00 41.73           C
ATOM    617  CD1 ILE A  93      28.349   8.228  26.360  1.00 43.27           C
ATOM    618  N   ASN A  94      28.687  13.917  26.700  1.00 21.54           N
ATOM    619  CA  ASN A  94      28.800  15.128  25.886  1.00 18.58           C
ATOM    620  C   ASN A  94      29.529  16.304  26.549  1.00 23.96           C
ATOM    621  O   ASN A  94      29.836  17.305  25.884  1.00 23.04           O
ATOM    622  CB  ASN A  94      27.408  15.597  25.432  1.00 15.23           C
ATOM    623  CG  ASN A  94      26.766  14.648  24.427  1.00 18.51           C
ATOM    624  OD1 ASN A  94      27.414  13.722  23.909  1.00 17.83           O
ATOM    625  ND2 ASN A  94      25.494  14.898  24.114  1.00 15.43           N
ATOM    626  N   ILE A  95      29.801  16.221  27.849  1.00 20.98           N
ATOM    627  CA  ILE A  95      30.480  17.358  28.477  1.00 22.78           C
ATOM    628  C   ILE A  95      31.861  17.542  27.850  1.00 20.93           C
ATOM    629  O   ILE A  95      32.500  16.562  27.447  1.00 19.04           O
ATOM    630  CB  ILE A  95      30.584  17.253  30.018  1.00 29.93           C
ATOM    631  CG1 ILE A  95      31.663  16.252  30.437  1.00 34.30           C
ATOM    632  CG2 ILE A  95      29.224  16.906  30.628  1.00 25.94           C
ATOM    633  CD1 ILE A  95      31.756  16.075  31.955  1.00 43.88           C
ATOM    634  N   PRO A  96      32.327  18.803  27.762  1.00 21.84           N
ATOM    635  CA  PRO A  96      33.595  19.101  27.093  1.00 19.68           C
ATOM    636  C   PRO A  96      34.767  18.267  27.603  1.00 24.97           C
ATOM    637  O   PRO A  96      35.624  17.870  26.811  1.00 25.92           O
ATOM    638  CB  PRO A  96      33.798  20.597  27.392  1.00 16.96           C
ATOM    639  CG  PRO A  96      32.372  21.133  27.399  1.00 21.23           C
ATOM    640  CD  PRO A  96      31.580  20.031  28.107  1.00 21.77           C
ATOM    641  N   LEU A  97      34.824  18.012  28.905  1.00 27.33           N
ATOM    642  CA  LEU A  97      35.930  17.240  29.464  1.00 26.42           C
ATOM    643  C   LEU A  97      36.101  15.885  28.762  1.00 24.24           C
ATOM    644  O   LEU A  97      37.213  15.476  28.431  1.00 24.72           O
ATOM    645  CB  LEU A  97      35.693  17.011  30.955  1.00 39.58           C
ATOM    646  CG  LEU A  97      36.679  16.055  31.627  1.00 50.32           C
ATOM    647  CD1 LEU A  97      38.067  16.680  31.684  1.00 50.27           C
ATOM    648  CD2 LEU A  97      36.196  15.683  33.016  1.00 57.80           C
ATOM    649  N   PHE A  98      34.988  15.188  28.554  0.51 20.60           N
ATOM    650  CA  PHE A  98      35.004  13.861  27.945  0.51 21.40           C
ATOM    651  C   PHE A  98      35.228  13.918  26.439  0.51 19.80           C
ATOM    652  O   PHE A  98      35.938  13.080  25.883  0.51 19.10           O
ATOM    653  CB  PHE A  98      33.700  13.117  28.242  0.51 22.51           C
ATOM    654  CG  PHE A  98      33.746  11.647  27.907  0.51 27.58           C
ATOM    655  CD1 PHE A  98      34.443  10.761  28.711  0.51 35.54           C
ATOM    656  CD2 PHE A  98      33.082  11.152  26.794  0.51 28.61           C
ATOM    657  CE1 PHE A  98      34.485   9.409  28.411  0.51 36.68           C
ATOM    658  CE2 PHE A  98      33.119   9.802  26.489  0.51 32.69           C
ATOM    659  CZ  PHE A  98      33.824   8.930  27.299  0.51 35.95           C
ATOM    660  N   GLN A  99      34.617  14.898  25.777  1.00 14.62           N
ATOM    661  CA  GLN A  99      34.832  15.086  24.341  1.00 21.65           C
ATOM    662  C   GLN A  99      36.325  15.306  24.084  1.00 25.94           C
ATOM    663  O   GLN A  99      36.910  14.733  23.166  1.00 24.26           O
ATOM    664  CB  GLN A  99      34.043  16.301  23.840  1.00 20.45           C
ATOM    665  CG  GLN A  99      32.542  16.132  23.921  1.00 19.52           C
ATOM    666  CD  GLN A  99      32.028  15.083  22.959  1.00 19.11           C
ATOM    667  OE1 GLN A  99      32.164  15.218  21.731  1.00 18.17           O
ATOM    668  NE2 GLN A  99      31.438  14.017  23.509  1.00 14.99           N
ATOM    669  N   THR A 100      36.935  16.152  24.906  1.00 20.81           N
ATOM    670  CA  THR A 100      38.371  16.434  24.815  1.00 21.61           C
ATOM    671  C   THR A 100      39.213  15.197  25.074  1.00 25.36           C
ATOM    672  O   THR A 100      40.190  14.951  24.372  1.00 20.80           O
ATOM    673  CB  THR A 100      38.780  17.498  25.840  1.00 24.46           C
ATOM    674  OG1 THR A 100      38.101  18.720  25.533  1.00 29.32           O
ATOM    675  CG2 THR A 100      40.300  17.727  25.821  1.00 26.38           C
ATOM    676  N   ALA A 101      38.840  14.431  26.098  1.00 27.01           N
ATOM    677  CA  ALA A 101      39.585  13.233  26.481  1.00 27.14           C
ATOM    678  C   ALA A 101      39.589  12.180  25.373  1.00 26.65           C
ATOM    679  O   ALA A 101      40.570  11.449  25.204  1.00 25.03           O
ATOM    680  CB  ALA A 101      39.014  12.648  27.776  1.00 27.87           C
ATOM    681  N   THR A 102      38.493  12.108  24.616  1.00 21.22           N
ATOM    682  CA  THR A 102      38.387  11.158  23.518  1.00 22.05           C
ATOM    683  C   THR A 102      38.820  11.752  22.164  1.00 18.92           C
ATOM    684  O   THR A 102      38.699  11.096  21.120  1.00 22.37           O
ATOM    685  CB  THR A 102      36.951  10.607  23.405  1.00 24.18           C
ATOM    686  OG1 THR A 102      36.058  11.686  23.104  1.00 23.28           O
ATOM    687  CG2 THR A 102      36.516   9.955  24.737  1.00 21.63           C
ATOM    688  N   LEU A 103      39.318  12.986  22.182  1.00 17.33           N
ATOM    689  CA  LEU A 103      39.800  13.636  20.959  1.00 15.62           C
ATOM    690  C   LEU A 103      38.699  13.787  19.909  1.00 20.34           C
ATOM    691  O   LEU A 103      38.964  13.722  18.696  1.00 21.28           O
ATOM    692  CB  LEU A 103      40.957  12.840  20.345  1.00 17.18           C
ATOM    693  CG  LEU A 103      42.175  12.601  21.224  1.00 32.37           C
ATOM    694  CD1 LEU A 103      43.217  11.794  20.441  1.00 30.76           C
ATOM    695  CD2 LEU A 103      42.743  13.936  21.694  1.00 35.29           C
ATOM    696  N   SER A 104      37.471  13.994  20.365  1.00 17.02           N
ATOM    697  CA  SER A 104      36.339  14.045  19.461  1.00 17.01           C
ATOM    698  C   SER A 104      35.957  15.503  19.280  1.00 24.09           C
ATOM    699  O   SER A 104      35.866  16.237  20.250  1.00 20.56           O
ATOM    700  CB  SER A 104      35.156  13.274  20.065  1.00 16.44           C
ATOM    701  OG  SER A 104      34.115  13.153  19.114  1.00 21.03           O
ATOM    702  N   SER A 105      35.760  15.937  18.039  1.00 19.95           N
ATOM    703  CA  SER A 105      35.253  17.278  17.805  1.00 21.14           C
ATOM    704  C   SER A 105      34.853  17.400  16.359  1.00 20.37           C
ATOM    705  O   SER A 105      34.974  16.438  15.588  1.00 18.11           O
ATOM    706  CB  SER A 105      36.303  18.339  18.143  1.00 26.92           C
ATOM    707  OG  SER A 105      37.236  18.474  17.081  1.00 22.57           O
ATOM    708  N   GLU A 106      34.365  18.578  15.991  1.00 14.15           N
ATOM    709  CA  GLU A 106      33.906  18.792  14.626  1.00 17.97           C
ATOM    710  C   GLU A 106      35.059  18.818  13.648  1.00 19.78           C
ATOM    711  O   GLU A 106      34.873  18.584  12.455  1.00 19.99           O
ATOM    712  CB  GLU A 106      33.115  20.083  14.535  1.00 18.43           C
ATOM    713  CG  GLU A 106      31.746  19.946  15.112  1.00 21.56           C
ATOM    714  CD  GLU A 106      30.952  21.211  14.915  1.00 27.65           C
ATOM    715  OE1 GLU A 106      31.278  22.225  15.585  1.00 22.02           O
ATOM    716  OE2 GLU A 106      30.019  21.189  14.082  1.00 21.33           O
ATOM    717  N   ASP A 107      36.252  19.103  14.153  1.00 17.79           N
ATOM    718  CA  ASP A 107      37.442  19.148  13.301  1.00 18.44           C
ATOM    719  C   ASP A 107      37.966  17.725  13.187  1.00 20.35           C
ATOM    720  O   ASP A 107      38.875  17.312  13.926  1.00 21.05           O
ATOM    721  CB  ASP A 107      38.495  20.074  13.915  1.00 22.42           C
ATOM    722  CG  ASP A 107      39.721  20.237  13.033  1.00 26.95           C
ATOM    723  OD1 ASP A 107      39.799  19.584  11.974  1.00 20.48           O
ATOM    724  OD2 ASP A 107      40.622  21.013  13.410  1.00 27.31           O
ATOM    725  N   CYS A 108      37.391  16.966  12.258  1.00 16.33           N
ATOM    726  CA  CYS A 108      37.562  15.518  12.262  1.00 18.08           C
ATOM    727  C   CYS A 108      37.738  14.929  10.874  1.00 13.97           C
ATOM    728  O   CYS A 108      37.758  13.713  10.730  1.00 17.41           O
ATOM    729  CB  CYS A 108      36.323  14.864  12.906  1.00 16.24           C
ATOM    730  SG  CYS A 108      34.811  15.143  11.978  1.00 19.53           S
ATOM    731  N   LEU A 109      37.814  15.763   9.839  1.00 15.48           N
ATOM    732  CA  LEU A 109      37.937  15.207   8.483  1.00 13.89           C
ATOM    733  C   LEU A 109      39.400  14.889   8.206  1.00 11.66           C
ATOM    734  O   LEU A 109      40.103  15.614   7.479  1.00 15.02           O
ATOM    735  CB  LEU A 109      37.342  16.147   7.421  1.00 13.02           C
ATOM    736  CG  LEU A 109      35.836  16.400   7.620  1.00 13.68           C
ATOM    737  CD1 LEU A 109      35.291  17.257   6.487  1.00 13.29           C
ATOM    738  CD2 LEU A 109      35.044  15.062   7.696  1.00 12.18           C
ATOM    739  N   THR A 110      39.840  13.777   8.786  1.00 14.26           N
ATOM    740  CA  THR A 110      41.216  13.336   8.699  1.00 16.36           C
ATOM    741  C   THR A 110      41.175  11.872   8.365  1.00 20.02           C
ATOM    742  O   THR A 110      40.134  11.237   8.508  1.00 14.97           O
ATOM    743  CB  THR A 110      41.921  13.498  10.046  1.00 18.54           C
ATOM    744  OG1 THR A 110      41.262  12.684  11.025  1.00 20.53           O
ATOM    745  CG2 THR A 110      41.845  14.950  10.512  1.00 15.87           C
ATOM    746  N   LEU A 111      42.297  11.315   7.924  1.00 12.03           N
ATOM    747  CA  LEU A 111      42.328   9.894   7.603  1.00 12.52           C
ATOM    748  C   LEU A 111      43.658   9.307   8.054  1.00 12.63           C
ATOM    749  O   LEU A 111      44.592  10.053   8.363  1.00 16.69           O
ATOM    750  CB  LEU A 111      42.074   9.634   6.095  1.00 12.59           C
ATOM    751  CG  LEU A 111      42.890  10.381   5.028  1.00 17.22           C
ATOM    752  CD1 LEU A 111      44.332   9.838   4.921  1.00 14.65           C
ATOM    753  CD2 LEU A 111      42.184  10.282   3.636  1.00 16.78           C
ATOM    754  N   ASN A 112      43.730   7.978   8.123  1.00 15.21           N
ATOM    755  CA  ASN A 112      44.963   7.295   8.513  1.00 14.44           C
ATOM    756  C   ASN A 112      45.517   6.492   7.355  1.00 16.23           C
ATOM    757  O   ASN A 112      44.778   5.829   6.613  1.00 18.20           O
ATOM    758  CB  ASN A 112      44.756   6.340   9.697  1.00 13.54           C
ATOM    759  CG  ASN A 112      44.310   7.044  10.950  1.00 19.92           C
ATOM    760  OD1 ASN A 112      44.369   8.274  11.049  1.00 17.61           O
ATOM    761  ND2 ASN A 112      43.860   6.261  11.933  1.00 22.18           N
ATOM    762  N   ILE A 113      46.835   6.540   7.216  1.00 16.01           N
ATOM    763  CA  ILE A 113      47.499   5.822   6.154  1.00 16.54           C
ATOM    764  C   ILE A 113      48.568   4.957   6.787  1.00 17.55           C
ATOM    765  O   ILE A 113      49.424   5.441   7.553  1.00 17.84           O
ATOM    766  CB  ILE A 113      48.177   6.794   5.157  1.00 18.03           C
ATOM    767  CG1 ILE A 113      47.118   7.680   4.493  1.00 21.73           C
ATOM    768  CG2 ILE A 113      48.989   6.001   4.100  1.00 16.05           C
ATOM    769  CD1 ILE A 113      47.680   8.739   3.552  1.00 21.19           C
ATOM    770  N   GLN A 114      48.539   3.676   6.449  1.00 17.73           N
ATOM    771  CA  GLN A 114      49.546   2.758   6.954  1.00 21.37           C
ATOM    772  C   GLN A 114      50.080   1.907   5.805  1.00 19.31           C
ATOM    773  O   GLN A 114      49.319   1.460   4.941  1.00 19.31           O
ATOM    774  CB  GLN A 114      48.940   1.907   8.070  1.00 18.34           C
ATOM    775  CG  GLN A 114      48.354   2.753   9.193  1.00 18.81           C
ATOM    776  CD  GLN A 114      47.710   1.899  10.259  1.00 24.93           C
ATOM    777  OE1 GLN A 114      46.555   1.483  10.117  1.00 22.28           O
ATOM    778  NE2 GLN A 114      48.463   1.601  11.321  1.00 21.62           N
ATOM    779  N   ARG A 115      51.395   1.708   5.775  1.00 18.59           N
ATOM    780  CA  ARG A 115      52.010   1.078   4.625  1.00 19.49           C
ATOM    781  C   ARG A 115      53.240   0.316   5.086  1.00 19.47           C
ATOM    782  O   ARG A 115      53.733   0.544   6.191  1.00 17.81           O
ATOM    783  CB  ARG A 115      52.427   2.162   3.629  1.00 18.88           C
ATOM    784  CG  ARG A 115      53.540   3.055   4.176  1.00 19.18           C
ATOM    785  CD  ARG A 115      53.778   4.261   3.268  1.00 21.61           C
ATOM    786  NE  ARG A 115      54.998   4.990   3.632  1.00 20.23           N
ATOM    787  CZ  ARG A 115      55.526   5.970   2.906  1.00 24.78           C
ATOM    788  NH1 ARG A 115      54.962   6.323   1.753  1.00 22.05           N
ATOM    789  NH2 ARG A 115      56.618   6.596   3.331  1.00 19.77           N
ATOM    790  N   PRO A 116      53.750  -0.590   4.247  1.00 20.67           N
ATOM    791  CA  PRO A 116      54.983  -1.276   4.671  1.00 22.90           C
ATOM    792  C   PRO A 116      56.166  -0.304   4.824  1.00 22.61           C
ATOM    793  O   PRO A 116      56.305   0.658   4.048  1.00 20.58           O
ATOM    794  CB  PRO A 116      55.255  -2.266   3.525  1.00 17.37           C
ATOM    795  CG  PRO A 116      53.884  -2.433   2.825  1.00 17.63           C
ATOM    796  CD  PRO A 116      53.250  -1.066   2.942  1.00 20.45           C
ATOM    797  N   ALA A 117      57.009  -0.547   5.826  1.00 22.73           N
ATOM    798  CA  ALA A 117      58.239   0.225   5.999  1.00 32.36           C
ATOM    799  C   ALA A 117      59.039   0.197   4.698  1.00 25.55           C
ATOM    800  O   ALA A 117      59.125  -0.840   4.039  1.00 25.16           O
ATOM    801  CB  ALA A 117      59.070  -0.350   7.125  1.00 24.67           C
ATOM    802  N   GLY A 118      59.625   1.333   4.330  1.00 32.97           N
ATOM    803  CA  GLY A 118      60.442   1.403   3.128  1.00 31.76           C
ATOM    804  C   GLY A 118      59.669   1.770   1.868  1.00 36.58           C
ATOM    805  O   GLY A 118      60.263   1.986   0.811  1.00 27.34           O
ATOM    806  N   THR A 119      58.345   1.846   1.964  1.00 30.90           N
ATOM    807  CA  THR A 119      57.540   2.279   0.822  1.00 27.77           C
ATOM    808  C   THR A 119      57.913   3.706   0.424  1.00 23.41           C
ATOM    809  O   THR A 119      58.112   4.565   1.288  1.00 24.85           O
ATOM    810  CB  THR A 119      56.035   2.233   1.158  1.00 30.63           C
ATOM    811  OG1 THR A 119      55.682   0.899   1.550  1.00 25.17           O
ATOM    812  CG2 THR A 119      55.195   2.650  -0.053  1.00 22.41           C
ATOM    813  N   THR A 120      57.997   3.956  -0.882  1.00 25.09           N
ATOM    814  CA  THR A 120      58.249   5.297  -1.402  1.00 27.46           C
ATOM    815  C   THR A 120      57.236   5.639  -2.492  1.00 22.29           C
ATOM    816  O   THR A 120      56.414   4.806  -2.881  1.00 24.78           O
ATOM    817  CB  THR A 120      59.659   5.414  -2.026  1.00 30.69           C
ATOM    818  OG1 THR A 120      59.709   4.638  -3.230  1.00 26.26           O
ATOM    819  CG2 THR A 120      60.727   4.917  -1.065  1.00 33.25           C
ATOM    820  N   SER A 121      57.323   6.858  -3.012  1.00 24.06           N
ATOM    821  CA  SER A 121      56.382   7.314  -4.026  1.00 28.05           C
ATOM    822  C   SER A 121      56.425   6.461  -5.293  1.00 34.68           C
ATOM    823  O   SER A 121      55.497   6.498  -6.096  1.00 34.30           O
ATOM    824  CB  SER A 121      56.631   8.788  -4.363  1.00 36.55           C
ATOM    825  OG  SER A 121      57.964   8.989  -4.800  1.00 31.51           O
ATOM    826  N   ASN A 122      57.481   5.673  -5.469  1.00 38.08           N
ATOM    827  CA  ASN A 122      57.546   4.799  -6.642  1.00 44.24           C
ATOM    828  C   ASN A 122      56.965   3.398  -6.431  1.00 38.30           C
ATOM    829  O   ASN A 122      56.959   2.593  -7.364  1.00 33.45           O
ATOM    830  CB  ASN A 122      58.982   4.683  -7.174  1.00 56.33           C
ATOM    831  CG  ASN A 122      59.863   3.833  -6.285  1.00 70.38           C
ATOM    832  OD1 ASN A 122      60.604   4.353  -5.448  1.00 79.45           O
ATOM    833  ND2 ASN A 122      59.789   2.515  -6.460  1.00 73.60           N
ATOM    834  N   SER A 123      56.465   3.097  -5.229  1.00 30.60           N
ATOM    835  CA  SER A 123      56.082   1.712  -4.915  1.00 26.28           C
ATOM    836  C   SER A 123      54.826   1.203  -5.633  1.00 30.75           C
ATOM    837  O   SER A 123      54.684   0.001  -5.872  1.00 30.00           O
ATOM    838  CB  SER A 123      55.955   1.511  -3.400  1.00 28.94           C
ATOM    839  OG  SER A 123      57.159   1.866  -2.739  1.00 28.53           O
ATOM    840  N   SER A 124      53.900   2.101  -5.946  1.00 23.64           N
ATOM    841  CA  SER A 124      52.700   1.696  -6.688  1.00 27.66           C
ATOM    842  C   SER A 124      51.943   0.468  -6.124  1.00 29.79           C
ATOM    843  O   SER A 124      51.643  -0.472  -6.864  1.00 23.33           O
ATOM    844  CB  SER A 124      53.077   1.427  -8.151  1.00 34.90           C
ATOM    845  OG  SER A 124      51.940   1.498  -8.989  1.00 40.91           O
ATOM    846  N   LEU A 125      51.612   0.481  -4.835  1.00 26.58           N
ATOM    847  CA  LEU A 125      50.902  -0.646  -4.211  1.00 21.93           C
ATOM    848  C   LEU A 125      49.380  -0.478  -4.346  1.00 15.75           C
ATOM    849  O   LEU A 125      48.870   0.653  -4.381  1.00 18.69           O
ATOM    850  CB  LEU A 125      51.258  -0.721  -2.716  1.00 22.29           C
ATOM    851  CG  LEU A 125      52.735  -0.939  -2.366  1.00 27.47           C
ATOM    852  CD1 LEU A 125      52.976  -0.881  -0.845  1.00 20.46           C
ATOM    853  CD2 LEU A 125      53.234  -2.273  -2.943  1.00 26.74           C
ATOM    854  N   PRO A 126      48.640  -1.593  -4.415  1.00 20.81           N
ATOM    855  CA  PRO A 126      47.173  -1.453  -4.360  1.00 19.86           C
ATOM    856  C   PRO A 126      46.730  -0.789  -3.044  1.00 21.89           C
ATOM    857  O   PRO A 126      47.505  -0.757  -2.084  1.00 18.01           O
ATOM    858  CB  PRO A 126      46.670  -2.904  -4.417  1.00 20.11           C
ATOM    859  CG  PRO A 126      47.894  -3.769  -4.096  1.00 26.49           C
ATOM    860  CD  PRO A 126      49.080  -2.991  -4.566  1.00 20.32           C
ATOM    861  N   VAL A 127      45.511  -0.257  -2.998  1.00 20.18           N
ATOM    862  CA  VAL A 127      45.059   0.508  -1.838  1.00 16.03           C
ATOM    863  C   VAL A 127      43.780  -0.119  -1.268  1.00 19.63           C
ATOM    864  O   VAL A 127      42.858  -0.429  -2.023  1.00 19.68           O
ATOM    865  CB  VAL A 127      44.767   1.967  -2.225  1.00 20.28           C
ATOM    866  CG1 VAL A 127      44.240   2.750  -1.017  1.00 20.69           C
ATOM    867  CG2 VAL A 127      46.041   2.657  -2.794  1.00 19.75           C
ATOM    868  N   LEU A 128      43.749  -0.338   0.048  1.00 16.84           N
ATOM    869  CA  LEU A 128      42.531  -0.802   0.727  1.00 15.79           C
ATOM    870  C   LEU A 128      41.988   0.358   1.561  1.00 15.21           C
ATOM    871  O   LEU A 128      42.638   0.817   2.505  1.00 15.74           O
ATOM    872  CB  LEU A 128      42.823  -1.999   1.633  1.00 18.17           C
ATOM    873  CG  LEU A 128      41.633  -2.626   2.388  1.00 19.79           C
ATOM    874  CD1 LEU A 128      40.559  -3.086   1.403  1.00 14.40           C
ATOM    875  CD2 LEU A 128      42.104  -3.836   3.229  1.00 18.68           C
ATOM    876  N   PHE A 129      40.795   0.823   1.203  1.00 14.19           N
ATOM    877  CA  PHE A 129      40.222   2.065   1.730  1.00 15.75           C
ATOM    878  C   PHE A 129      39.065   1.636   2.618  1.00 18.16           C
ATOM    879  O   PHE A 129      38.075   1.073   2.126  1.00 15.90           O
ATOM    880  CB  PHE A 129      39.748   2.886   0.525  1.00 13.16           C
ATOM    881  CG  PHE A 129      39.083   4.215   0.845  1.00 16.62           C
ATOM    882  CD1 PHE A 129      37.732   4.275   1.160  1.00 15.67           C
ATOM    883  CD2 PHE A 129      39.787   5.407   0.714  1.00 12.77           C
ATOM    884  CE1 PHE A 129      37.095   5.492   1.387  1.00 14.98           C
ATOM    885  CE2 PHE A 129      39.162   6.639   0.947  1.00 13.97           C
ATOM    886  CZ  PHE A 129      37.801   6.678   1.280  1.00 14.20           C
ATOM    887  N   TRP A 130      39.195   1.878   3.924  1.00 15.13           N
ATOM    888  CA  TRP A 130      38.272   1.308   4.907  1.00 15.20           C
ATOM    889  C   TRP A 130      37.281   2.328   5.452  1.00 14.51           C
ATOM    890  O   TRP A 130      37.676   3.407   5.879  1.00 15.18           O
ATOM    891  CB  TRP A 130      39.058   0.718   6.081  1.00 10.87           C
ATOM    892  CG  TRP A 130      38.199   0.413   7.314  1.00 13.28           C
ATOM    893  CD1 TRP A 130      38.135   1.143   8.477  1.00 15.59           C
ATOM    894  CD2 TRP A 130      37.304  -0.708   7.490  1.00 14.16           C
ATOM    895  NE1 TRP A 130      37.247   0.546   9.362  1.00 12.92           N
ATOM    896  CE2 TRP A 130      36.732  -0.590   8.784  1.00 16.01           C
ATOM    897  CE3 TRP A 130      36.939  -1.804   6.688  1.00 14.80           C
ATOM    898  CZ2 TRP A 130      35.811  -1.525   9.289  1.00 18.81           C
ATOM    899  CZ3 TRP A 130      36.009  -2.742   7.199  1.00 14.19           C
ATOM    900  CH2 TRP A 130      35.467  -2.590   8.485  1.00 17.28           C
ATOM    901  N   ILE A 131      36.004   1.952   5.477  1.00 13.90           N
ATOM    902  CA  ILE A 131      34.931   2.829   5.949  1.00 13.37           C
ATOM    903  C   ILE A 131      34.252   2.170   7.167  1.00 15.10           C
ATOM    904  O   ILE A 131      33.595   1.125   7.033  1.00 14.50           O
ATOM    905  CB  ILE A 131      33.876   3.062   4.827  1.00 16.68           C
ATOM    906  CG1 ILE A 131      34.551   3.550   3.532  1.00 16.77           C
ATOM    907  CG2 ILE A 131      32.824   4.089   5.263  1.00 14.10           C
ATOM    908  CD1 ILE A 131      33.566   3.784   2.345  1.00 17.52           C
ATOM    909  N   PHE A 132      34.434   2.753   8.353  1.00 12.23           N
ATOM    910  CA  PHE A 132      33.908   2.154   9.589  1.00 13.70           C
ATOM    911  C   PHE A 132      32.386   2.128   9.590  1.00 14.91           C
ATOM    912  O   PHE A 132      31.723   2.870   8.848  1.00 14.14           O
ATOM    913  CB  PHE A 132      34.408   2.902  10.844  1.00 10.77           C
ATOM    914  CG  PHE A 132      33.922   4.340  10.934  1.00 14.95           C
ATOM    915  CD1 PHE A 132      32.616   4.623  11.321  1.00 12.18           C
ATOM    916  CD2 PHE A 132      34.768   5.410  10.617  1.00 10.68           C
ATOM    917  CE1 PHE A 132      32.150   5.962  11.401  1.00 14.04           C
ATOM    918  CE2 PHE A 132      34.313   6.728  10.678  1.00 14.74           C
ATOM    919  CZ  PHE A 132      32.996   7.004  11.079  1.00 12.85           C
ATOM    920  N   GLY A 133      31.838   1.262  10.433  1.00 16.08           N
ATOM    921  CA  GLY A 133      30.408   1.190  10.638  1.00 17.61           C
ATOM    922  C   GLY A 133      30.054   1.629  12.049  1.00 24.39           C
ATOM    923  O   GLY A 133      30.829   1.435  12.982  1.00 29.21           O
ATOM    924  N   GLY A 134      28.873   2.210  12.212  1.00 22.83           N
ATOM    925  CA  GLY A 134      28.417   2.667  13.516  1.00 21.59           C
ATOM    926  C   GLY A 134      26.992   3.186  13.442  1.00 19.48           C
ATOM    927  O   GLY A 134      26.616   4.142  14.138  1.00 18.78           O
ATOM    928  N   GLY A 135      26.197   2.544  12.593  1.00 17.30           N
ATOM    929  CA  GLY A 135      24.787   2.855  12.469  1.00 17.41           C
ATOM    930  C   GLY A 135      24.535   4.276  12.014  1.00 20.37           C
ATOM    931  O   GLY A 135      23.468   4.821  12.291  1.00 15.80           O
ATOM    932  N   PHE A 136      25.511   4.862  11.315  1.00 13.68           N
ATOM    933  CA  PHE A 136      25.439   6.249  10.858  1.00 15.67           C
ATOM    934  C   PHE A 136      25.284   7.236  12.022  1.00 17.25           C
ATOM    935  O   PHE A 136      24.910   8.404  11.825  1.00 16.12           O
ATOM    936  CB  PHE A 136      24.312   6.429   9.810  1.00 17.83           C
ATOM    937  CG  PHE A 136      24.516   5.600   8.556  1.00 18.65           C
ATOM    938  CD1 PHE A 136      25.490   5.953   7.630  1.00 17.81           C
ATOM    939  CD2 PHE A 136      23.779   4.438   8.338  1.00 20.22           C
ATOM    940  CE1 PHE A 136      25.703   5.175   6.478  1.00 17.59           C
ATOM    941  CE2 PHE A 136      23.989   3.652   7.187  1.00 14.09           C
ATOM    942  CZ  PHE A 136      24.948   4.029   6.264  1.00 12.57           C
ATOM    943  N   GLU A 137      25.641   6.784  13.221  1.00 13.50           N
ATOM    944  CA  GLU A 137      25.489   7.616  14.427  1.00 18.36           C
ATOM    945  C   GLU A 137      26.765   7.720  15.236  1.00 16.17           C
ATOM    946  O   GLU A 137      26.973   8.684  15.964  1.00 13.68           O
ATOM    947  CB  GLU A 137      24.340   7.068  15.292  1.00 18.07           C
ATOM    948  CG  GLU A 137      23.027   7.187  14.547  1.00 18.06           C
ATOM    949  CD  GLU A 137      21.816   6.586  15.258  1.00 24.15           C
ATOM    950  OE1 GLU A 137      21.966   5.941  16.320  1.00 18.97           O
ATOM    951  OE2 GLU A 137      20.695   6.785  14.727  1.00 21.29           O
ATOM    952  N   LEU A 138      27.630   6.720  15.099  1.00 15.78           N
ATOM    953  CA  LEU A 138      28.884   6.744  15.812  1.00 14.84           C
ATOM    954  C   LEU A 138      29.927   6.020  14.981  1.00 18.07           C
ATOM    955  O   LEU A 138      29.619   5.445  13.926  1.00 14.65           O
ATOM    956  CB  LEU A 138      28.739   6.045  17.171  1.00 14.53           C
ATOM    957  CG  LEU A 138      28.413   4.560  17.039  1.00 14.80           C
ATOM    958  CD1 LEU A 138      29.696   3.713  17.049  1.00 17.88           C
ATOM    959  CD2 LEU A 138      27.420   4.117  18.150  1.00 20.54           C
ATOM    960  N   GLY A 139      31.152   6.019  15.488  1.00 16.12           N
ATOM    961  CA  GLY A 139      32.269   5.378  14.805  1.00 14.49           C
ATOM    962  C   GLY A 139      33.378   6.359  14.424  1.00 17.07           C
ATOM    963  O   GLY A 139      33.159   7.577  14.300  1.00 16.90           O
ATOM    964  N   THR A 140      34.578   5.822  14.229  1.00 16.63           N
ATOM    965  CA  THR A 140      35.738   6.624  13.836  1.00 16.58           C
ATOM    966  C   THR A 140      36.825   5.657  13.399  1.00 16.33           C
ATOM    967  O   THR A 140      36.730   4.455  13.662  1.00 15.45           O
ATOM    968  CB  THR A 140      36.253   7.466  15.018  1.00 18.33           C
ATOM    969  OG1 THR A 140      37.562   7.982  14.726  1.00 21.52           O
ATOM    970  CG2 THR A 140      36.348   6.588  16.264  1.00 15.92           C
ATOM    971  N   ASN A 141      37.848   6.164  12.719  1.00 15.69           N
ATOM    972  CA  ASN A 141      38.942   5.300  12.308  1.00 11.50           C
ATOM    973  C   ASN A 141      39.898   5.060  13.481  1.00 14.46           C
ATOM    974  O   ASN A 141      40.816   4.259  13.363  1.00 15.77           O
ATOM    975  CB  ASN A 141      39.714   5.895  11.116  1.00 11.09           C
ATOM    976  CG  ASN A 141      40.275   7.261  11.424  1.00 18.13           C
ATOM    977  OD1 ASN A 141      40.147   7.744  12.561  1.00 17.16           O
ATOM    978  ND2 ASN A 141      40.882   7.910  10.416  1.00 14.63           N
ATOM    979  N   GLN A 142      39.677   5.732  14.614  1.00 15.15           N
ATOM    980  CA  GLN A 142      40.607   5.632  15.744  1.00 17.72           C
ATOM    981  C   GLN A 142      40.905   4.199  16.182  1.00 20.40           C
ATOM    982  O   GLN A 142      42.034   3.900  16.586  1.00 15.68           O
ATOM    983  CB  GLN A 142      40.107   6.423  16.961  1.00 19.75           C
ATOM    984  CG  GLN A 142      40.233   7.929  16.863  1.00 20.00           C
ATOM    985  CD  GLN A 142      39.582   8.601  18.041  1.00 21.37           C
ATOM    986  OE1 GLN A 142      38.632   8.064  18.612  1.00 20.15           O
ATOM    987  NE2 GLN A 142      40.102   9.762  18.438  1.00 17.18           N
ATOM    988  N   TYR A 143      39.904   3.318  16.134  1.00 18.70           N
ATOM    989  CA  TYR A 143      40.136   1.952  16.607  1.00 21.85           C
ATOM    990  C   TYR A 143      40.107   0.926  15.495  1.00 18.24           C
ATOM    991  O   TYR A 143      39.814  -0.244  15.737  1.00 17.88           O
ATOM    992  CB  TYR A 143      39.183   1.546  17.744  1.00 19.16           C
ATOM    993  CG  TYR A 143      37.741   1.971  17.575  1.00 18.63           C
ATOM    994  CD1 TYR A 143      36.836   1.179  16.882  1.00 21.71           C
ATOM    995  CD2 TYR A 143      37.278   3.156  18.139  1.00 23.34           C
ATOM    996  CE1 TYR A 143      35.519   1.556  16.747  1.00 25.14           C
ATOM    997  CE2 TYR A 143      35.959   3.545  18.000  1.00 20.16           C
ATOM    998  CZ  TYR A 143      35.086   2.746  17.305  1.00 24.19           C
ATOM    999  OH  TYR A 143      33.768   3.126  17.166  1.00 25.42           O
ATOM   1000  N   TYR A 144      40.444   1.364  14.283  1.00 15.56           N
ATOM   1001  CA  TYR A 144      40.611   0.455  13.148  1.00 15.29           C
ATOM   1002  C   TYR A 144      42.024   0.599  12.607  1.00 20.89           C
ATOM   1003  O   TYR A 144      42.267   1.329  11.624  1.00 16.58           O
ATOM   1004  CB  TYR A 144      39.588   0.771  12.043  1.00 11.85           C
ATOM   1005  CG  TYR A 144      38.163   0.481  12.477  1.00 13.29           C
ATOM   1006  CD1 TYR A 144      37.660  -0.820  12.468  1.00 13.25           C
ATOM   1007  CD2 TYR A 144      37.341   1.495  12.938  1.00 16.87           C
ATOM   1008  CE1 TYR A 144      36.357  -1.089  12.882  1.00 14.14           C
ATOM   1009  CE2 TYR A 144      36.030   1.235  13.347  1.00 15.84           C
ATOM   1010  CZ  TYR A 144      35.550  -0.053  13.322  1.00 18.51           C
ATOM   1011  OH  TYR A 144      34.261  -0.314  13.734  1.00 19.82           O
ATOM   1012  N   ASP A 145      42.946  -0.108  13.258  1.00 15.87           N
ATOM   1013  CA  ASP A 145      44.366  -0.025  12.953  1.00 19.16           C
ATOM   1014  C   ASP A 145      44.700  -1.177  12.023  1.00 21.67           C
ATOM   1015  O   ASP A 145      44.418  -2.329  12.348  1.00 21.74           O
ATOM   1016  CB  ASP A 145      45.160  -0.149  14.256  1.00 21.76           C
ATOM   1017  CG  ASP A 145      46.661   0.082  14.066  1.00 28.32           C
ATOM   1018  OD1 ASP A 145      47.250  -0.443  13.093  1.00 26.47           O
ATOM   1019  OD2 ASP A 145      47.248   0.793  14.907  1.00 36.11           O
ATOM   1020  N   GLY A 146      45.266  -0.883  10.853  1.00 14.59           N
ATOM   1021  CA  GLY A 146      45.436  -1.921   9.852  1.00 15.70           C
ATOM   1022  C   GLY A 146      46.713  -2.728  10.027  1.00 21.29           C
ATOM   1023  O   GLY A 146      47.091  -3.516   9.148  1.00 21.49           O
ATOM   1024  N   ILE A 147      47.382  -2.547  11.159  1.00 20.96           N
ATOM   1025  CA  ILE A 147      48.665  -3.225  11.359  1.00 28.02           C
ATOM   1026  C   ILE A 147      48.568  -4.738  11.130  1.00 27.58           C
ATOM   1027  O   ILE A 147      49.383  -5.308  10.404  1.00 24.73           O
ATOM   1028  CB  ILE A 147      49.311  -2.881  12.728  1.00 34.31           C
ATOM   1029  CG1 ILE A 147      50.021  -1.521  12.634  1.00 37.36           C
ATOM   1030  CG2 ILE A 147      50.331  -3.955  13.151  1.00 31.25           C
ATOM   1031  CD1 ILE A 147      50.211  -0.797  13.976  1.00 37.72           C
ATOM   1032  N   ASP A 148      47.564  -5.383  11.715  1.00 25.13           N
ATOM   1033  CA  ASP A 148      47.438  -6.835  11.609  1.00 30.01           C
ATOM   1034  C   ASP A 148      47.164  -7.308  10.184  1.00 29.63           C
ATOM   1035  O   ASP A 148      47.734  -8.304   9.727  1.00 25.81           O
ATOM   1036  CB  ASP A 148      46.353  -7.347  12.563  1.00 33.97           C
ATOM   1037  CG  ASP A 148      46.726  -7.147  14.023  1.00 44.28           C
ATOM   1038  OD1 ASP A 148      47.886  -7.444  14.390  1.00 49.87           O
ATOM   1039  OD2 ASP A 148      45.867  -6.685  14.802  1.00 41.89           O
ATOM   1040  N   LEU A 149      46.293  -6.595   9.482  1.00 23.44           N
ATOM   1041  CA  LEU A 149      45.948  -6.963   8.121  1.00 23.17           C
ATOM   1042  C   LEU A 149      47.121  -6.711   7.184  1.00 20.48           C
ATOM   1043  O   LEU A 149      47.393  -7.505   6.283  1.00 22.00           O
ATOM   1044  CB  LEU A 149      44.736  -6.153   7.664  1.00 28.10           C
ATOM   1045  CG  LEU A 149      43.814  -6.723   6.588  1.00 43.81           C
ATOM   1046  CD1 LEU A 149      43.533  -8.202   6.812  1.00 42.61           C
ATOM   1047  CD2 LEU A 149      42.516  -5.939   6.582  1.00 50.15           C
ATOM   1048  N   LEU A 150      47.809  -5.592   7.387  1.00 17.15           N
ATOM   1049  CA  LEU A 150      48.953  -5.259   6.544  1.00 23.08           C
ATOM   1050  C   LEU A 150      50.102  -6.239   6.810  1.00 25.20           C
ATOM   1051  O   LEU A 150      50.849  -6.623   5.902  1.00 20.73           O
ATOM   1052  CB  LEU A 150      49.387  -3.820   6.814  1.00 24.76           C
ATOM   1053  CG  LEU A 150      50.377  -3.217   5.816  1.00 38.27           C
ATOM   1054  CD1 LEU A 150      50.193  -3.809   4.410  1.00 31.53           C
ATOM   1055  CD2 LEU A 150      50.243  -1.703   5.804  1.00 40.14           C
ATOM   1056  N   THR A 151      50.233  -6.659   8.060  1.00 20.57           N
ATOM   1057  CA  THR A 151      51.275  -7.623   8.400  1.00 21.58           C
ATOM   1058  C   THR A 151      51.026  -8.901   7.599  1.00 23.89           C
ATOM   1059  O   THR A 151      51.938  -9.459   6.997  1.00 26.55           O
ATOM   1060  CB  THR A 151      51.317  -7.890   9.918  1.00 23.62           C
ATOM   1061  OG1 THR A 151      51.704  -6.683  10.590  1.00 27.22           O
ATOM   1062  CG2 THR A 151      52.326  -9.009  10.260  1.00 26.70           C
ATOM   1063  N   GLU A 152      49.776  -9.344   7.567  1.00 21.65           N
ATOM   1064  CA  GLU A 152      49.390 -10.515   6.786  1.00 26.72           C
ATOM   1065  C   GLU A 152      49.612 -10.292   5.290  1.00 27.45           C
ATOM   1066  O   GLU A 152      50.097 -11.178   4.584  1.00 31.48           O
ATOM   1067  CB  GLU A 152      47.916 -10.856   7.041  1.00 25.26           C
ATOM   1068  CG  GLU A 152      47.459 -12.123   6.319  1.00 27.65           C
ATOM   1069  CD  GLU A 152      48.215 -13.357   6.808  1.00 43.48           C
ATOM   1070  OE1 GLU A 152      48.750 -13.317   7.939  1.00 45.93           O
ATOM   1071  OE2 GLU A 152      48.268 -14.365   6.069  1.00 45.72           O
ATOM   1072  N   GLY A 153      49.256  -9.113   4.793  1.00 20.92           N
ATOM   1073  CA  GLY A 153      49.498  -8.830   3.388  1.00 18.90           C
ATOM   1074  C   GLY A 153      50.972  -8.974   3.047  1.00 23.17           C
ATOM   1075  O   GLY A 153      51.338  -9.618   2.061  1.00 27.27           O
ATOM   1076  N   ILE A 154      51.819  -8.345   3.852  1.00 22.92           N
ATOM   1077  CA  ILE A 154      53.261  -8.438   3.655  1.00 25.34           C
ATOM   1078  C   ILE A 154      53.712  -9.900   3.667  1.00 27.00           C
ATOM   1079  O   ILE A 154      54.466 -10.323   2.789  1.00 27.83           O
ATOM   1080  CB  ILE A 154      54.013  -7.618   4.713  1.00 24.26           C
ATOM   1081  CG1 ILE A 154      53.739  -6.129   4.498  1.00 23.47           C
ATOM   1082  CG2 ILE A 154      55.526  -7.881   4.651  1.00 27.50           C
ATOM   1083  CD1 ILE A 154      54.029  -5.268   5.713  1.00 24.64           C
ATOM   1084  N   SER A 155      53.241 -10.688   4.635  1.00 23.97           N
ATOM   1085  CA  SER A 155      53.664 -12.086   4.700  1.00 27.39           C
ATOM   1086  C   SER A 155      53.142 -12.914   3.524  1.00 34.18           C
ATOM   1087  O   SER A 155      53.696 -13.972   3.236  1.00 34.99           O
ATOM   1088  CB  SER A 155      53.324 -12.742   6.053  1.00 31.68           C
ATOM   1089  OG  SER A 155      51.967 -13.141   6.103  1.00 43.93           O
ATOM   1090  N   LEU A 156      52.101 -12.445   2.833  1.00 23.26           N
ATOM   1091  CA  LEU A 156      51.624 -13.162   1.643  1.00 24.07           C
ATOM   1092  C   LEU A 156      52.288 -12.659   0.358  1.00 23.14           C
ATOM   1093  O   LEU A 156      51.966 -13.115  -0.740  1.00 24.68           O
ATOM   1094  CB  LEU A 156      50.091 -13.064   1.508  1.00 25.95           C
ATOM   1095  CG  LEU A 156      49.234 -13.745   2.578  1.00 30.54           C
ATOM   1096  CD1 LEU A 156      47.787 -13.236   2.501  1.00 32.28           C
ATOM   1097  CD2 LEU A 156      49.285 -15.272   2.441  1.00 30.24           C
ATOM   1098  N   GLY A 157      53.204 -11.707   0.490  1.00 27.43           N
ATOM   1099  CA  GLY A 157      53.812 -11.095  -0.677  1.00 26.71           C
ATOM   1100  C   GLY A 157      52.799 -10.272  -1.461  1.00 29.90           C
ATOM   1101  O   GLY A 157      52.942 -10.096  -2.675  1.00 25.75           O
ATOM   1102  N   GLU A 158      51.776  -9.761  -0.773  1.00 25.28           N
ATOM   1103  CA  GLU A 158      50.761  -8.923  -1.421  1.00 24.02           C
ATOM   1104  C   GLU A 158      50.522  -7.680  -0.597  1.00 19.65           C
ATOM   1105  O   GLU A 158      49.441  -7.498  -0.037  1.00 22.10           O
ATOM   1106  CB  GLU A 158      49.458  -9.698  -1.623  1.00 25.81           C
ATOM   1107  CG  GLU A 158      49.574 -10.764  -2.698  1.00 28.43           C
ATOM   1108  CD  GLU A 158      48.274 -11.493  -2.944  1.00 30.31           C
ATOM   1109  OE1 GLU A 158      47.606 -11.887  -1.956  1.00 28.16           O
ATOM   1110  OE2 GLU A 158      47.932 -11.677  -4.130  1.00 31.72           O
ATOM   1111  N   PRO A 159      51.549  -6.827  -0.509  1.00 24.15           N
ATOM   1112  CA  PRO A 159      51.499  -5.627   0.327  1.00 23.87           C
ATOM   1113  C   PRO A 159      50.507  -4.634  -0.260  1.00 21.23           C
ATOM   1114  O   PRO A 159      50.214  -4.699  -1.451  1.00 25.14           O
ATOM   1115  CB  PRO A 159      52.934  -5.082   0.243  1.00 26.21           C
ATOM   1116  CG  PRO A 159      53.445  -5.571  -1.071  1.00 23.20           C
ATOM   1117  CD  PRO A 159      52.831  -6.950  -1.233  1.00 26.09           C
ATOM   1118  N   PHE A 160      49.973  -3.754   0.574  1.00 21.40           N
ATOM   1119  CA  PHE A 160      49.047  -2.724   0.117  1.00 20.44           C
ATOM   1120  C   PHE A 160      49.190  -1.509   1.011  1.00 19.74           C
ATOM   1121  O   PHE A 160      49.863  -1.568   2.040  1.00 21.53           O
ATOM   1122  CB  PHE A 160      47.587  -3.241   0.132  1.00 18.27           C
ATOM   1123  CG  PHE A 160      47.138  -3.793   1.468  1.00 17.90           C
ATOM   1124  CD1 PHE A 160      47.383  -5.120   1.808  1.00 17.72           C
ATOM   1125  CD2 PHE A 160      46.472  -2.987   2.380  1.00 22.68           C
ATOM   1126  CE1 PHE A 160      46.964  -5.636   3.040  1.00 19.57           C
ATOM   1127  CE2 PHE A 160      46.058  -3.488   3.620  1.00 20.65           C
ATOM   1128  CZ  PHE A 160      46.299  -4.821   3.946  1.00 17.99           C
ATOM   1129  N   ILE A 161      48.562  -0.407   0.616  1.00 21.71           N
ATOM   1130  CA  ILE A 161      48.465   0.762   1.474  1.00 18.32           C
ATOM   1131  C   ILE A 161      47.093   0.719   2.142  1.00 22.00           C
ATOM   1132  O   ILE A 161      46.085   0.598   1.452  1.00 18.86           O
ATOM   1133  CB  ILE A 161      48.534   2.069   0.655  1.00 17.45           C
ATOM   1134  CG1 ILE A 161      49.716   2.050  -0.336  1.00 24.12           C
ATOM   1135  CG2 ILE A 161      48.532   3.293   1.576  1.00 13.99           C
ATOM   1136  CD1 ILE A 161      51.094   2.222   0.296  1.00 19.13           C
ATOM   1137  N   PHE A 162      47.056   0.811   3.471  1.00 21.21           N
ATOM   1138  CA  PHE A 162      45.785   0.825   4.206  1.00 18.65           C
ATOM   1139  C   PHE A 162      45.385   2.267   4.487  1.00 16.55           C
ATOM   1140  O   PHE A 162      46.174   3.037   5.024  1.00 21.00           O
ATOM   1141  CB  PHE A 162      45.905   0.078   5.539  1.00 15.48           C
ATOM   1142  CG  PHE A 162      44.584  -0.058   6.288  1.00 16.38           C
ATOM   1143  CD1 PHE A 162      43.560  -0.858   5.783  1.00 18.49           C
ATOM   1144  CD2 PHE A 162      44.379   0.596   7.490  1.00 17.62           C
ATOM   1145  CE1 PHE A 162      42.347  -0.994   6.469  1.00 18.85           C
ATOM   1146  CE2 PHE A 162      43.177   0.467   8.175  1.00 19.61           C
ATOM   1147  CZ  PHE A 162      42.166  -0.336   7.666  1.00 15.78           C
ATOM   1148  N   VAL A 163      44.172   2.637   4.090  1.00 14.95           N
ATOM   1149  CA  VAL A 163      43.656   3.979   4.325  1.00 13.71           C
ATOM   1150  C   VAL A 163      42.328   3.832   5.067  1.00 17.02           C
ATOM   1151  O   VAL A 163      41.430   3.111   4.607  1.00 17.98           O
ATOM   1152  CB  VAL A 163      43.404   4.715   3.005  1.00 15.79           C
ATOM   1153  CG1 VAL A 163      42.760   6.084   3.269  1.00 16.52           C
ATOM   1154  CG2 VAL A 163      44.722   4.892   2.218  1.00 16.46           C
ATOM   1155  N   ALA A 164      42.221   4.484   6.222  1.00 13.72           N
ATOM   1156  CA  ALA A 164      41.003   4.409   7.046  1.00 17.26           C
ATOM   1157  C   ALA A 164      40.533   5.821   7.369  1.00 17.54           C
ATOM   1158  O   ALA A 164      41.276   6.628   7.926  1.00 17.00           O
ATOM   1159  CB  ALA A 164      41.254   3.605   8.329  1.00 14.34           C
ATOM   1160  N   ILE A 165      39.293   6.133   7.010  1.00 13.84           N
ATOM   1161  CA  ILE A 165      38.873   7.522   7.075  1.00 12.23           C
ATOM   1162  C   ILE A 165      37.925   7.806   8.239  1.00 17.92           C
ATOM   1163  O   ILE A 165      37.237   6.915   8.723  1.00 14.53           O
ATOM   1164  CB  ILE A 165      38.109   7.902   5.806  1.00 13.46           C
ATOM   1165  CG1 ILE A 165      36.820   7.079   5.704  1.00 18.33           C
ATOM   1166  CG2 ILE A 165      38.994   7.706   4.555  1.00 11.89           C
ATOM   1167  CD1 ILE A 165      35.803   7.594   4.646  1.00 14.49           C
ATOM   1168  N   ASN A 166      37.870   9.066   8.655  1.00 14.92           N
ATOM   1169  CA  ASN A 166      36.715   9.558   9.399  1.00 12.32           C
ATOM   1170  C   ASN A 166      35.684  10.090   8.427  1.00 15.44           C
ATOM   1171  O   ASN A 166      36.035  10.546   7.339  1.00 14.83           O
ATOM   1172  CB  ASN A 166      37.125  10.702  10.326  1.00 13.99           C
ATOM   1173  CG  ASN A 166      37.736  10.209  11.616  1.00 19.29           C
ATOM   1174  OD1 ASN A 166      37.345   9.156  12.140  1.00 20.02           O
ATOM   1175  ND2 ASN A 166      38.713  10.965  12.139  1.00 18.46           N
ATOM   1176  N   TYR A 167      34.408  10.018   8.801  1.00 15.41           N
ATOM   1177  CA  TYR A 167      33.358  10.747   8.092  1.00 13.27           C
ATOM   1178  C   TYR A 167      32.341  11.176   9.145  1.00 14.68           C
ATOM   1179  O   TYR A 167      32.245  10.555  10.208  1.00 13.74           O
ATOM   1180  CB  TYR A 167      32.698   9.903   6.970  1.00 13.59           C
ATOM   1181  CG  TYR A 167      31.995   8.628   7.442  1.00 15.63           C
ATOM   1182  CD1 TYR A 167      32.704   7.439   7.583  1.00 13.78           C
ATOM   1183  CD2 TYR A 167      30.611   8.603   7.696  1.00 11.98           C
ATOM   1184  CE1 TYR A 167      32.077   6.262   8.010  1.00 13.16           C
ATOM   1185  CE2 TYR A 167      29.974   7.415   8.120  1.00  9.86           C
ATOM   1186  CZ  TYR A 167      30.733   6.254   8.282  1.00 15.61           C
ATOM   1187  OH  TYR A 167      30.166   5.063   8.680  1.00 16.09           O
ATOM   1188  N   ARG A 168      31.609  12.258   8.873  1.00 14.08           N
ATOM   1189  CA  ARG A 168      30.651  12.769   9.846  1.00 16.48           C
ATOM   1190  C   ARG A 168      29.466  11.830   9.971  1.00 13.25           C
ATOM   1191  O   ARG A 168      28.947  11.336   8.967  1.00 14.70           O
ATOM   1192  CB  ARG A 168      30.156  14.171   9.447  1.00 13.15           C
ATOM   1193  CG  ARG A 168      31.158  15.289   9.734  1.00 15.68           C
ATOM   1194  CD  ARG A 168      30.704  16.600   9.093  1.00 13.80           C
ATOM   1195  NE  ARG A 168      30.928  16.616   7.636  1.00 13.75           N
ATOM   1196  CZ  ARG A 168      30.600  17.649   6.866  1.00 18.62           C
ATOM   1197  NH1 ARG A 168      30.002  18.711   7.409  1.00 13.69           N
ATOM   1198  NH2 ARG A 168      30.869  17.628   5.569  1.00 16.81           N
ATOM   1199  N   VAL A 169      29.031  11.608  11.212  1.00 13.38           N
ATOM   1200  CA  VAL A 169      27.906  10.727  11.501  1.00 12.23           C
ATOM   1201  C   VAL A 169      26.829  11.472  12.316  1.00 15.43           C
ATOM   1202  O   VAL A 169      27.000  12.655  12.659  1.00 14.96           O
ATOM   1203  CB  VAL A 169      28.368   9.435  12.227  1.00 20.03           C
ATOM   1204  CG1 VAL A 169      29.143   8.514  11.256  1.00 11.35           C
ATOM   1205  CG2 VAL A 169      29.230   9.785  13.444  1.00 18.31           C
ATOM   1206  N   GLY A 170      25.729  10.787  12.604  1.00 14.48           N
ATOM   1207  CA  GLY A 170      24.614  11.385  13.321  1.00 18.52           C
ATOM   1208  C   GLY A 170      24.138  12.670  12.668  1.00 18.21           C
ATOM   1209  O   GLY A 170      24.110  12.796  11.431  1.00 15.31           O
ATOM   1210  N   GLY A 171      23.771  13.646  13.493  1.00 19.48           N
ATOM   1211  CA  GLY A 171      23.237  14.897  12.975  1.00 20.05           C
ATOM   1212  C   GLY A 171      24.256  15.827  12.339  1.00 16.84           C
ATOM   1213  O   GLY A 171      23.884  16.863  11.761  1.00 17.06           O
ATOM   1214  N   PHE A 172      25.539  15.482  12.439  1.00 14.30           N
ATOM   1215  CA  PHE A 172      26.572  16.263  11.759  1.00 14.39           C
ATOM   1216  C   PHE A 172      26.756  15.797  10.310  1.00 17.96           C
ATOM   1217  O   PHE A 172      27.265  16.549   9.470  1.00 15.78           O
ATOM   1218  CB  PHE A 172      27.914  16.164  12.503  1.00 11.53           C
ATOM   1219  CG  PHE A 172      27.873  16.708  13.910  1.00 15.52           C
ATOM   1220  CD1 PHE A 172      27.321  15.958  14.943  1.00 13.45           C
ATOM   1221  CD2 PHE A 172      28.398  17.973  14.203  1.00 15.03           C
ATOM   1222  CE1 PHE A 172      27.286  16.461  16.249  1.00 14.76           C
ATOM   1223  CE2 PHE A 172      28.384  18.478  15.513  1.00 14.98           C
ATOM   1224  CZ  PHE A 172      27.823  17.720  16.535  1.00 12.25           C
ATOM   1225  N   GLY A 173      26.361  14.555  10.030  1.00 14.69           N
ATOM   1226  CA  GLY A 173      26.552  13.973   8.713  1.00 12.54           C
ATOM   1227  C   GLY A 173      25.291  13.547   7.971  1.00 18.24           C
ATOM   1228  O   GLY A 173      25.306  13.447   6.748  1.00 13.20           O
ATOM   1229  N   PHE A 174      24.194  13.305   8.685  1.00 16.35           N
ATOM   1230  CA  PHE A 174      22.992  12.790   8.023  1.00 15.81           C
ATOM   1231  C   PHE A 174      21.702  13.472   8.462  1.00 17.96           C
ATOM   1232  O   PHE A 174      20.625  12.903   8.331  1.00 15.80           O
ATOM   1233  CB  PHE A 174      22.892  11.267   8.169  1.00 14.28           C
ATOM   1234  CG  PHE A 174      24.048  10.543   7.514  1.00 18.37           C
ATOM   1235  CD1 PHE A 174      24.013  10.250   6.153  1.00 19.61           C
ATOM   1236  CD2 PHE A 174      25.202  10.244   8.232  1.00 17.76           C
ATOM   1237  CE1 PHE A 174      25.099   9.626   5.520  1.00 15.31           C
ATOM   1238  CE2 PHE A 174      26.288   9.610   7.613  1.00 17.91           C
ATOM   1239  CZ  PHE A 174      26.235   9.305   6.256  1.00 14.10           C
ATOM   1240  N   LEU A 175      21.812  14.706   8.939  1.00 18.53           N
ATOM   1241  CA  LEU A 175      20.618  15.505   9.203  1.00 17.11           C
ATOM   1242  C   LEU A 175      19.930  15.737   7.849  1.00 18.92           C
ATOM   1243  O   LEU A 175      20.608  15.933   6.829  1.00 15.81           O
ATOM   1244  CB  LEU A 175      21.005  16.836   9.848  1.00 13.08           C
ATOM   1245  CG  LEU A 175      19.857  17.647  10.457  1.00 15.70           C
ATOM   1246  CD1 LEU A 175      19.170  16.862  11.573  1.00 14.88           C
ATOM   1247  CD2 LEU A 175      20.379  18.986  10.994  1.00 14.94           C
ATOM   1248  N   GLY A 176      18.593  15.698   7.836  1.00 18.68           N
ATOM   1249  CA  GLY A 176      17.841  15.840   6.601  1.00 17.27           C
ATOM   1250  C   GLY A 176      16.760  16.900   6.723  1.00 19.72           C
ATOM   1251  O   GLY A 176      16.925  17.862   7.483  1.00 18.45           O
ATOM   1252  N   GLY A 177      15.661  16.732   5.987  1.00 20.59           N
ATOM   1253  CA  GLY A 177      14.609  17.747   5.935  1.00 23.57           C
ATOM   1254  C   GLY A 177      14.713  18.639   4.709  1.00 20.96           C
ATOM   1255  O   GLY A 177      15.710  18.594   3.979  1.00 18.01           O
ATOM   1256  N   LYS A 178      13.683  19.450   4.464  1.00 18.84           N
ATOM   1257  CA  LYS A 178      13.619  20.211   3.214  1.00 21.42           C
ATOM   1258  C   LYS A 178      14.618  21.360   3.183  1.00 22.60           C
ATOM   1259  O   LYS A 178      15.058  21.776   2.110  1.00 22.47           O
ATOM   1260  CB  LYS A 178      12.196  20.741   2.979  1.00 25.72           C
ATOM   1261  CG  LYS A 178      11.695  21.713   4.050  1.00 28.95           C
ATOM   1262  CD  LYS A 178      10.180  21.916   3.883  1.00 38.02           C
ATOM   1263  CE  LYS A 178       9.732  23.273   4.398  1.00 45.35           C
ATOM   1264  NZ  LYS A 178       9.865  23.381   5.877  1.00 42.36           N
ATOM   1265  N   GLU A 179      14.961  21.875   4.363  1.00 20.91           N
ATOM   1266  CA  GLU A 179      15.928  22.961   4.473  1.00 15.21           C
ATOM   1267  C   GLU A 179      17.317  22.454   4.084  1.00 18.24           C
ATOM   1268  O   GLU A 179      18.011  23.059   3.255  1.00 19.48           O
ATOM   1269  CB  GLU A 179      15.931  23.511   5.902  1.00 21.26           C
ATOM   1270  CG  GLU A 179      14.588  24.113   6.370  1.00 22.87           C
ATOM   1271  CD  GLU A 179      13.606  23.079   6.924  1.00 29.70           C
ATOM   1272  OE1 GLU A 179      13.903  21.859   6.900  1.00 27.72           O
ATOM   1273  OE2 GLU A 179      12.517  23.496   7.383  1.00 31.18           O
ATOM   1274  N   ILE A 180      17.720  21.342   4.685  1.00 20.10           N
ATOM   1275  CA  ILE A 180      18.965  20.682   4.308  1.00 17.47           C
ATOM   1276  C   ILE A 180      18.938  20.387   2.808  1.00 17.24           C
ATOM   1277  O   ILE A 180      19.897  20.671   2.087  1.00 20.75           O
ATOM   1278  CB  ILE A 180      19.161  19.356   5.103  1.00 23.82           C
ATOM   1279  CG1 ILE A 180      19.531  19.646   6.565  1.00 23.63           C
ATOM   1280  CG2 ILE A 180      20.254  18.474   4.464  1.00 16.63           C
ATOM   1281  CD1 ILE A 180      20.954  20.114   6.752  1.00 22.47           C
ATOM   1282  N   LYS A 181      17.829  19.848   2.314  1.00 17.16           N
ATOM   1283  CA  LYS A 181      17.767  19.522   0.889  1.00 20.13           C
ATOM   1284  C   LYS A 181      17.949  20.752  -0.002  1.00 22.53           C
ATOM   1285  O   LYS A 181      18.759  20.726  -0.928  1.00 21.06           O
ATOM   1286  CB  LYS A 181      16.464  18.817   0.521  1.00 17.97           C
ATOM   1287  CG  LYS A 181      16.448  18.418  -0.970  1.00 19.67           C
ATOM   1288  CD  LYS A 181      15.164  17.758  -1.411  1.00 26.82           C
ATOM   1289  CE  LYS A 181      15.248  17.403  -2.915  1.00 30.73           C
ATOM   1290  NZ  LYS A 181      14.013  16.738  -3.375  1.00 35.70           N
ATOM   1291  N   ALA A 182      17.203  21.827   0.264  1.00 27.03           N
ATOM   1292  CA  ALA A 182      17.323  23.039  -0.561  1.00 25.95           C
ATOM   1293  C   ALA A 182      18.713  23.649  -0.497  1.00 26.24           C
ATOM   1294  O   ALA A 182      19.163  24.265  -1.462  1.00 25.91           O
ATOM   1295  CB  ALA A 182      16.259  24.099  -0.185  1.00 20.64           C
ATOM   1296  N   ASP A 183      19.393  23.477   0.635  1.00 22.69           N
ATOM   1297  CA  ASP A 183      20.732  24.038   0.813  1.00 19.99           C
ATOM   1298  C   ASP A 183      21.747  23.255   0.001  1.00 21.79           C
ATOM   1299  O   ASP A 183      22.867  23.722  -0.199  1.00 20.36           O
ATOM   1300  CB  ASP A 183      21.146  23.978   2.290  1.00 20.18           C
ATOM   1301  CG  ASP A 183      22.340  24.867   2.606  1.00 28.41           C
ATOM   1302  OD1 ASP A 183      22.306  26.065   2.239  1.00 29.21           O
ATOM   1303  OD2 ASP A 183      23.319  24.386   3.238  1.00 22.74           O
ATOM   1304  N   GLY A 184      21.371  22.058  -0.452  1.00 19.65           N
ATOM   1305  CA  GLY A 184      22.321  21.170  -1.118  1.00 17.87           C
ATOM   1306  C   GLY A 184      23.228  20.446  -0.118  1.00 21.18           C
ATOM   1307  O   GLY A 184      24.356  20.059  -0.443  1.00 20.38           O
ATOM   1308  N   SER A 185      22.729  20.251   1.102  1.00 21.03           N
ATOM   1309  CA  SER A 185      23.542  19.702   2.183  1.00 18.23           C
ATOM   1310  C   SER A 185      23.097  18.313   2.652  1.00 19.56           C
ATOM   1311  O   SER A 185      23.362  17.919   3.783  1.00 19.26           O
ATOM   1312  CB  SER A 185      23.594  20.691   3.358  1.00 14.22           C
ATOM   1313  OG  SER A 185      24.212  21.916   2.932  1.00 18.32           O
ATOM   1314  N   SER A 186      22.444  17.562   1.773  1.00 16.66           N
ATOM   1315  CA  SER A 186      22.016  16.222   2.129  1.00 17.94           C
ATOM   1316  C   SER A 186      23.222  15.284   2.185  1.00 17.65           C
ATOM   1317  O   SER A 186      24.190  15.463   1.440  1.00 20.43           O
ATOM   1318  CB  SER A 186      21.048  15.686   1.073  1.00 18.56           C
ATOM   1319  OG  SER A 186      19.898  16.501   0.946  1.00 21.04           O
ATOM   1320  N   ASN A 187      23.142  14.266   3.034  1.00 14.87           N
ATOM   1321  CA  ASN A 187      24.066  13.138   2.941  1.00 14.10           C
ATOM   1322  C   ASN A 187      25.517  13.554   3.063  1.00 16.98           C
ATOM   1323  O   ASN A 187      26.391  13.023   2.371  1.00 15.24           O
ATOM   1324  CB  ASN A 187      23.805  12.393   1.624  1.00 13.46           C
ATOM   1325  CG  ASN A 187      22.445  11.703   1.624  1.00 19.68           C
ATOM   1326  OD1 ASN A 187      22.058  11.117   2.624  1.00 17.26           O
ATOM   1327  ND2 ASN A 187      21.707  11.805   0.525  1.00 17.91           N
ATOM   1328  N   LEU A 188      25.780  14.505   3.958  1.00 14.16           N
ATOM   1329  CA  LEU A 188      27.141  15.003   4.134  1.00 16.66           C
ATOM   1330  C   LEU A 188      28.137  13.882   4.422  1.00 13.87           C
ATOM   1331  O   LEU A 188      29.258  13.904   3.928  1.00 14.35           O
ATOM   1332  CB  LEU A 188      27.206  16.037   5.257  1.00 16.19           C
ATOM   1333  CG  LEU A 188      26.279  17.230   5.023  1.00 16.59           C
ATOM   1334  CD1 LEU A 188      26.378  18.236   6.200  1.00 16.94           C
ATOM   1335  CD2 LEU A 188      26.665  17.896   3.692  1.00 13.20           C
ATOM   1336  N   GLY A 189      27.744  12.911   5.235  1.00 12.16           N
ATOM   1337  CA  GLY A 189      28.668  11.832   5.577  1.00 13.20           C
ATOM   1338  C   GLY A 189      29.093  11.061   4.327  1.00 15.53           C
ATOM   1339  O   GLY A 189      30.244  10.640   4.196  1.00 15.01           O
ATOM   1340  N   LEU A 190      28.170  10.853   3.394  1.00 15.24           N
ATOM   1341  CA  LEU A 190      28.570  10.251   2.115  1.00 17.27           C
ATOM   1342  C   LEU A 190      29.520  11.158   1.321  1.00 17.78           C
ATOM   1343  O   LEU A 190      30.407  10.663   0.621  1.00 15.36           O
ATOM   1344  CB  LEU A 190      27.353   9.895   1.253  1.00 16.30           C
ATOM   1345  CG  LEU A 190      26.367   8.852   1.802  1.00 11.43           C
ATOM   1346  CD1 LEU A 190      25.314   8.553   0.706  1.00 14.18           C
ATOM   1347  CD2 LEU A 190      27.109   7.563   2.174  1.00 15.69           C
ATOM   1348  N   LEU A 191      29.324  12.473   1.403  1.00 16.31           N
ATOM   1349  CA  LEU A 191      30.196  13.416   0.694  1.00 17.13           C
ATOM   1350  C   LEU A 191      31.610  13.423   1.292  1.00 16.82           C
ATOM   1351  O   LEU A 191      32.597  13.655   0.570  1.00 15.18           O
ATOM   1352  CB  LEU A 191      29.603  14.836   0.695  1.00 14.85           C
ATOM   1353  CG  LEU A 191      28.262  15.025  -0.032  1.00 15.47           C
ATOM   1354  CD1 LEU A 191      27.870  16.518  -0.001  1.00 11.19           C
ATOM   1355  CD2 LEU A 191      28.354  14.501  -1.486  1.00 17.90           C
ATOM   1356  N   ASP A 192      31.706  13.174   2.602  1.00 12.92           N
ATOM   1357  CA  ASP A 192      33.002  13.086   3.271  1.00 16.69           C
ATOM   1358  C   ASP A 192      33.766  11.870   2.778  1.00 15.35           C
ATOM   1359  O   ASP A 192      34.975  11.936   2.550  1.00 16.38           O
ATOM   1360  CB  ASP A 192      32.836  12.974   4.794  1.00 12.79           C
ATOM   1361  CG  ASP A 192      32.267  14.241   5.420  1.00 16.87           C
ATOM   1362  OD1 ASP A 192      32.347  15.343   4.814  1.00 15.20           O
ATOM   1363  OD2 ASP A 192      31.769  14.128   6.548  1.00 17.65           O
ATOM   1364  N   GLN A 193      33.073  10.744   2.660  1.00 11.45           N
ATOM   1365  CA  GLN A 193      33.721   9.540   2.156  1.00 13.13           C
ATOM   1366  C   GLN A 193      34.144   9.766   0.715  1.00 14.54           C
ATOM   1367  O   GLN A 193      35.225   9.345   0.301  1.00 12.62           O
ATOM   1368  CB  GLN A 193      32.768   8.353   2.236  1.00 11.79           C
ATOM   1369  CG  GLN A 193      32.207   8.111   3.641  1.00 14.17           C
ATOM   1370  CD  GLN A 193      30.988   7.189   3.618  1.00 15.90           C
ATOM   1371  OE1 GLN A 193      30.521   6.809   2.543  1.00 13.91           O
ATOM   1372  NE2 GLN A 193      30.469   6.829   4.800  1.00 12.09           N
ATOM   1373  N   ARG A 194      33.296  10.448  -0.049  1.00 12.91           N
ATOM   1374  CA  ARG A 194      33.582  10.682  -1.464  1.00 18.31           C
ATOM   1375  C   ARG A 194      34.761  11.634  -1.651  1.00 19.66           C
ATOM   1376  O   ARG A 194      35.612  11.420  -2.526  1.00 13.72           O
ATOM   1377  CB  ARG A 194      32.337  11.231  -2.180  1.00 12.80           C
ATOM   1378  CG  ARG A 194      32.584  11.700  -3.610  1.00 11.67           C
ATOM   1379  CD  ARG A 194      32.898  10.557  -4.590  1.00 14.78           C
ATOM   1380  NE  ARG A 194      32.931  11.072  -5.965  1.00 20.79           N
ATOM   1381  CZ  ARG A 194      32.218  10.580  -6.978  1.00 22.96           C
ATOM   1382  NH1 ARG A 194      31.426   9.532  -6.790  1.00 15.82           N
ATOM   1383  NH2 ARG A 194      32.311  11.135  -8.186  1.00 21.70           N
ATOM   1384  N   ILE A 195      34.821  12.684  -0.831  1.00 12.99           N
ATOM   1385  CA  ILE A 195      35.920  13.630  -0.947  1.00 20.88           C
ATOM   1386  C   ILE A 195      37.246  13.014  -0.477  1.00 17.82           C
ATOM   1387  O   ILE A 195      38.314  13.390  -0.961  1.00 15.38           O
ATOM   1388  CB  ILE A 195      35.605  14.987  -0.243  1.00 19.01           C
ATOM   1389  CG1 ILE A 195      36.366  16.137  -0.927  1.00 24.96           C
ATOM   1390  CG2 ILE A 195      35.850  14.910   1.278  1.00 17.88           C
ATOM   1391  CD1 ILE A 195      36.018  17.520  -0.353  1.00 22.49           C
ATOM   1392  N   ALA A 196      37.178  12.063   0.456  1.00 12.68           N
ATOM   1393  CA  ALA A 196      38.364  11.300   0.845  1.00 14.57           C
ATOM   1394  C   ALA A 196      38.857  10.393  -0.286  1.00 14.40           C
ATOM   1395  O   ALA A 196      40.067  10.245  -0.481  1.00 14.96           O
ATOM   1396  CB  ALA A 196      38.105  10.493   2.118  1.00 10.55           C
ATOM   1397  N   LEU A 197      37.932   9.784  -1.029  1.00 13.51           N
ATOM   1398  CA  LEU A 197      38.326   8.999  -2.195  1.00 16.75           C
ATOM   1399  C   LEU A 197      39.035   9.875  -3.232  1.00 18.12           C
ATOM   1400  O   LEU A 197      39.994   9.434  -3.877  1.00 18.84           O
ATOM   1401  CB  LEU A 197      37.110   8.345  -2.839  1.00 16.28           C
ATOM   1402  CG  LEU A 197      36.544   7.110  -2.133  1.00 14.93           C
ATOM   1403  CD1 LEU A 197      35.214   6.782  -2.761  1.00  9.64           C
ATOM   1404  CD2 LEU A 197      37.504   5.909  -2.239  1.00 12.47           C
ATOM   1405  N   GLU A 198      38.545  11.097  -3.412  1.00 15.21           N
ATOM   1406  CA  GLU A 198      39.167  12.045  -4.341  1.00 16.19           C
ATOM   1407  C   GLU A 198      40.515  12.557  -3.839  1.00 20.01           C
ATOM   1408  O   GLU A 198      41.458  12.742  -4.629  1.00 17.78           O
ATOM   1409  CB  GLU A 198      38.200  13.190  -4.658  1.00 16.10           C
ATOM   1410  CG  GLU A 198      36.859  12.671  -5.214  1.00 19.02           C
ATOM   1411  CD  GLU A 198      35.839  13.768  -5.438  1.00 25.90           C
ATOM   1412  OE1 GLU A 198      36.056  14.901  -4.943  1.00 25.60           O
ATOM   1413  OE2 GLU A 198      34.816  13.487  -6.110  1.00 23.02           O
ATOM   1414  N   TRP A 199      40.621  12.760  -2.527  1.00 16.69           N
ATOM   1415  CA  TRP A 199      41.904  13.101  -1.918  1.00 17.66           C
ATOM   1416  C   TRP A 199      42.874  11.965  -2.192  1.00 19.63           C
ATOM   1417  O   TRP A 199      44.046  12.186  -2.545  1.00 16.73           O
ATOM   1418  CB  TRP A 199      41.750  13.272  -0.398  1.00 16.36           C
ATOM   1419  CG  TRP A 199      43.021  13.681   0.289  1.00 14.34           C
ATOM   1420  CD1 TRP A 199      43.392  14.945   0.632  1.00 14.78           C
ATOM   1421  CD2 TRP A 199      44.079  12.815   0.719  1.00 13.21           C
ATOM   1422  NE1 TRP A 199      44.615  14.923   1.262  1.00 11.54           N
ATOM   1423  CE2 TRP A 199      45.064  13.632   1.318  1.00 14.38           C
ATOM   1424  CE3 TRP A 199      44.299  11.431   0.656  1.00 13.39           C
ATOM   1425  CZ2 TRP A 199      46.251  13.116   1.845  1.00 14.43           C
ATOM   1426  CZ3 TRP A 199      45.474  10.918   1.182  1.00 15.20           C
ATOM   1427  CH2 TRP A 199      46.438  11.763   1.768  1.00 16.49           C
ATOM   1428  N   VAL A 200      42.397  10.734  -2.017  1.00 11.94           N
ATOM   1429  CA  VAL A 200      43.240   9.578  -2.318  1.00 17.49           C
ATOM   1430  C   VAL A 200      43.659   9.556  -3.794  1.00 21.47           C
ATOM   1431  O   VAL A 200      44.824   9.315  -4.105  1.00 15.71           O
ATOM   1432  CB  VAL A 200      42.569   8.253  -1.904  1.00 14.24           C
ATOM   1433  CG1 VAL A 200      43.276   7.046  -2.556  1.00 13.01           C
ATOM   1434  CG2 VAL A 200      42.566   8.123  -0.358  1.00 15.69           C
ATOM   1435  N   ALA A 201      42.721   9.815  -4.703  1.00 17.14           N
ATOM   1436  CA  ALA A 201      43.048   9.884  -6.131  1.00 20.25           C
ATOM   1437  C   ALA A 201      44.183  10.873  -6.411  1.00 19.52           C
ATOM   1438  O   ALA A 201      45.074  10.597  -7.210  1.00 21.47           O
ATOM   1439  CB  ALA A 201      41.808  10.271  -6.950  1.00 13.73           C
ATOM   1440  N   ASP A 202      44.145  12.033  -5.767  1.00 17.11           N
ATOM   1441  CA  ASP A 202      45.133  13.075  -6.036  1.00 22.89           C
ATOM   1442  C   ASP A 202      46.464  12.805  -5.336  1.00 23.34           C
ATOM   1443  O   ASP A 202      47.530  13.139  -5.849  1.00 25.36           O
ATOM   1444  CB  ASP A 202      44.615  14.429  -5.549  1.00 20.95           C
ATOM   1445  CG  ASP A 202      43.592  15.049  -6.478  1.00 21.95           C
ATOM   1446  OD1 ASP A 202      43.588  14.727  -7.693  1.00 24.28           O
ATOM   1447  OD2 ASP A 202      42.798  15.887  -5.983  1.00 26.25           O
ATOM   1448  N   ASN A 203      46.405  12.183  -4.163  1.00 15.48           N
ATOM   1449  CA  ASN A 203      47.532  12.253  -3.234  1.00 11.69           C
ATOM   1450  C   ASN A 203      48.185  10.926  -2.840  1.00 19.26           C
ATOM   1451  O   ASN A 203      49.288  10.917  -2.290  1.00 16.83           O
ATOM   1452  CB  ASN A 203      47.075  12.957  -1.946  1.00 14.85           C
ATOM   1453  CG  ASN A 203      46.689  14.407  -2.169  1.00 17.17           C
ATOM   1454  OD1 ASN A 203      47.505  15.212  -2.623  1.00 22.01           O
ATOM   1455  ND2 ASN A 203      45.442  14.758  -1.819  1.00 17.15           N
ATOM   1456  N   ILE A 204      47.502   9.809  -3.058  1.00 19.54           N
ATOM   1457  CA  ILE A 204      48.015   8.553  -2.513  1.00 19.03           C
ATOM   1458  C   ILE A 204      49.285   8.070  -3.234  1.00 16.50           C
ATOM   1459  O   ILE A 204      50.097   7.355  -2.648  1.00 16.96           O
ATOM   1460  CB  ILE A 204      46.944   7.441  -2.496  1.00 17.12           C
ATOM   1461  CG1 ILE A 204      47.234   6.437  -1.371  1.00 15.75           C
ATOM   1462  CG2 ILE A 204      46.874   6.719  -3.870  1.00 17.02           C
ATOM   1463  CD1 ILE A 204      47.074   7.016   0.071  1.00 11.18           C
ATOM   1464  N   ALA A 205      49.490   8.488  -4.489  1.00 19.00           N
ATOM   1465  CA  ALA A 205      50.690   8.074  -5.227  1.00 23.02           C
ATOM   1466  C   ALA A 205      51.930   8.579  -4.517  1.00 22.63           C
ATOM   1467  O   ALA A 205      52.971   7.922  -4.516  1.00 21.00           O
ATOM   1468  CB  ALA A 205      50.652   8.574  -6.684  1.00 17.58           C
ATOM   1469  N   SER A 206      51.812   9.746  -3.892  1.00 16.60           N
ATOM   1470  CA  SER A 206      52.926  10.289  -3.131  1.00 20.02           C
ATOM   1471  C   SER A 206      53.278   9.401  -1.939  1.00 25.91           C
ATOM   1472  O   SER A 206      54.402   9.461  -1.437  1.00 23.18           O
ATOM   1473  CB  SER A 206      52.614  11.710  -2.653  1.00 17.92           C
ATOM   1474  OG  SER A 206      52.911  12.672  -3.652  1.00 26.11           O
ATOM   1475  N   PHE A 207      52.317   8.589  -1.483  1.00 20.43           N
ATOM   1476  CA  PHE A 207      52.530   7.698  -0.332  1.00 19.74           C
ATOM   1477  C   PHE A 207      52.876   6.287  -0.782  1.00 18.95           C
ATOM   1478  O   PHE A 207      53.068   5.394   0.042  1.00 23.94           O
ATOM   1479  CB  PHE A 207      51.286   7.654   0.588  1.00 18.32           C
ATOM   1480  CG  PHE A 207      51.058   8.921   1.352  1.00 16.06           C
ATOM   1481  CD1 PHE A 207      50.463  10.016   0.743  1.00 16.09           C
ATOM   1482  CD2 PHE A 207      51.465   9.034   2.676  1.00 16.76           C
ATOM   1483  CE1 PHE A 207      50.273  11.191   1.444  1.00 15.34           C
ATOM   1484  CE2 PHE A 207      51.279  10.203   3.380  1.00 20.64           C
ATOM   1485  CZ  PHE A 207      50.671  11.285   2.776  1.00 18.18           C
ATOM   1486  N   GLY A 208      52.957   6.085  -2.094  1.00 19.49           N
ATOM   1487  CA  GLY A 208      53.380   4.806  -2.628  1.00 15.31           C
ATOM   1488  C   GLY A 208      52.227   3.917  -3.083  1.00 20.71           C
ATOM   1489  O   GLY A 208      52.424   2.732  -3.363  1.00 21.33           O
ATOM   1490  N   GLY A 209      51.026   4.486  -3.169  1.00 19.86           N
ATOM   1491  CA  GLY A 209      49.866   3.718  -3.605  1.00 20.15           C
ATOM   1492  C   GLY A 209      49.527   3.956  -5.068  1.00 21.57           C
ATOM   1493  O   GLY A 209      49.897   4.991  -5.643  1.00 21.55           O
ATOM   1494  N   ASP A 210      48.824   3.002  -5.676  1.00 18.97           N
ATOM   1495  CA  ASP A 210      48.374   3.139  -7.062  1.00 20.89           C
ATOM   1496  C   ASP A 210      46.876   3.486  -7.089  1.00 19.72           C
ATOM   1497  O   ASP A 210      46.038   2.629  -6.801  1.00 22.83           O
ATOM   1498  CB  ASP A 210      48.629   1.824  -7.799  1.00 19.16           C
ATOM   1499  CG  ASP A 210      48.183   1.862  -9.260  1.00 27.18           C
ATOM   1500  OD1 ASP A 210      47.450   2.801  -9.658  1.00 26.56           O
ATOM   1501  OD2 ASP A 210      48.546   0.925 -10.006  1.00 28.84           O
ATOM   1502  N   PRO A 211      46.531   4.745  -7.427  1.00 23.19           N
ATOM   1503  CA  PRO A 211      45.125   5.174  -7.384  1.00 16.93           C
ATOM   1504  C   PRO A 211      44.198   4.433  -8.341  1.00 18.62           C
ATOM   1505  O   PRO A 211      42.977   4.569  -8.186  1.00 17.57           O
ATOM   1506  CB  PRO A 211      45.192   6.661  -7.766  1.00 17.97           C
ATOM   1507  CG  PRO A 211      46.501   6.816  -8.486  1.00 25.65           C
ATOM   1508  CD  PRO A 211      47.427   5.854  -7.797  1.00 17.17           C
ATOM   1509  N   SER A 212      44.736   3.691  -9.310  1.00 17.69           N
ATOM   1510  CA  SER A 212      43.887   2.895 -10.191  1.00 18.74           C
ATOM   1511  C   SER A 212      43.607   1.534  -9.559  1.00 19.19           C
ATOM   1512  O   SER A 212      42.891   0.715 -10.140  1.00 21.01           O
ATOM   1513  CB  SER A 212      44.517   2.724 -11.594  1.00 23.50           C
ATOM   1514  OG  SER A 212      45.691   1.935 -11.522  1.00 28.22           O
ATOM   1515  N   LYS A 213      44.165   1.283  -8.370  1.00 16.33           N
ATOM   1516  CA  LYS A 213      43.924   0.002  -7.680  1.00 19.13           C
ATOM   1517  C   LYS A 213      43.368   0.172  -6.266  1.00 22.18           C
ATOM   1518  O   LYS A 213      43.873  -0.429  -5.298  1.00 16.87           O
ATOM   1519  CB  LYS A 213      45.194  -0.863  -7.642  1.00 20.08           C
ATOM   1520  CG  LYS A 213      45.694  -1.300  -9.037  1.00 23.87           C
ATOM   1521  CD  LYS A 213      46.976  -2.138  -8.881  1.00 26.68           C
ATOM   1522  CE  LYS A 213      47.518  -2.608 -10.235  1.00 27.90           C
ATOM   1523  NZ  LYS A 213      48.777  -3.363  -9.995  1.00 24.93           N
ATOM   1524  N   VAL A 214      42.317   0.982  -6.163  1.00 19.41           N
ATOM   1525  CA  VAL A 214      41.659   1.225  -4.893  1.00 20.06           C
ATOM   1526  C   VAL A 214      40.468   0.288  -4.762  1.00 17.16           C
ATOM   1527  O   VAL A 214      39.608   0.225  -5.653  1.00 17.45           O
ATOM   1528  CB  VAL A 214      41.165   2.665  -4.773  1.00 19.96           C
ATOM   1529  CG1 VAL A 214      40.291   2.829  -3.511  1.00 17.70           C
ATOM   1530  CG2 VAL A 214      42.358   3.637  -4.729  1.00 15.00           C
ATOM   1531  N   THR A 215      40.459  -0.470  -3.666  1.00 17.96           N
ATOM   1532  CA  THR A 215      39.322  -1.296  -3.284  1.00 17.12           C
ATOM   1533  C   THR A 215      38.688  -0.694  -2.027  1.00 16.53           C
ATOM   1534  O   THR A 215      39.382  -0.419  -1.043  1.00 17.48           O
ATOM   1535  CB  THR A 215      39.758  -2.742  -2.946  1.00 19.28           C
ATOM   1536  OG1 THR A 215      40.218  -3.410  -4.134  1.00 22.91           O
ATOM   1537  CG2 THR A 215      38.577  -3.519  -2.356  1.00 16.35           C
ATOM   1538  N   ILE A 216      37.377  -0.479  -2.043  1.00 16.47           N
ATOM   1539  CA  ILE A 216      36.746   0.119  -0.873  1.00 11.97           C
ATOM   1540  C   ILE A 216      36.107  -0.999  -0.047  1.00 15.01           C
ATOM   1541  O   ILE A 216      35.568  -1.954  -0.604  1.00 18.03           O
ATOM   1542  CB  ILE A 216      35.729   1.246  -1.236  1.00 13.74           C
ATOM   1543  CG1 ILE A 216      34.658   0.750  -2.212  1.00 14.80           C
ATOM   1544  CG2 ILE A 216      36.447   2.476  -1.835  1.00 12.84           C
ATOM   1545  CD1 ILE A 216      33.547   1.823  -2.504  1.00 15.20           C
ATOM   1546  N   TRP A 217      36.165  -0.863   1.276  1.00 15.17           N
ATOM   1547  CA  TRP A 217      35.709  -1.906   2.186  1.00 17.31           C
ATOM   1548  C   TRP A 217      35.073  -1.260   3.417  1.00 15.67           C
ATOM   1549  O   TRP A 217      35.599  -0.283   3.968  1.00 17.16           O
ATOM   1550  CB  TRP A 217      36.912  -2.758   2.613  1.00 15.32           C
ATOM   1551  CG  TRP A 217      36.639  -3.874   3.602  1.00 15.79           C
ATOM   1552  CD1 TRP A 217      35.473  -4.580   3.771  1.00 17.61           C
ATOM   1553  CD2 TRP A 217      37.578  -4.404   4.552  1.00 13.98           C
ATOM   1554  NE1 TRP A 217      35.643  -5.528   4.772  1.00 15.64           N
ATOM   1555  CE2 TRP A 217      36.920  -5.428   5.269  1.00 15.53           C
ATOM   1556  CE3 TRP A 217      38.908  -4.102   4.872  1.00 17.25           C
ATOM   1557  CZ2 TRP A 217      37.559  -6.164   6.266  1.00 17.96           C
ATOM   1558  CZ3 TRP A 217      39.537  -4.820   5.876  1.00 18.82           C
ATOM   1559  CH2 TRP A 217      38.864  -5.847   6.554  1.00 17.15           C
ATOM   1560  N   GLY A 218      33.929  -1.795   3.836  1.00 11.29           N
ATOM   1561  CA  GLY A 218      33.273  -1.311   5.037  1.00 13.59           C
ATOM   1562  C   GLY A 218      32.483  -2.424   5.707  1.00 11.88           C
ATOM   1563  O   GLY A 218      32.215  -3.458   5.082  1.00 18.16           O
ATOM   1564  N   GLU A 219      32.105  -2.207   6.968  1.00 12.46           N
ATOM   1565  CA  GLU A 219      31.287  -3.154   7.716  1.00 17.81           C
ATOM   1566  C   GLU A 219      30.064  -2.386   8.214  1.00 17.33           C
ATOM   1567  O   GLU A 219      30.194  -1.256   8.657  1.00 14.72           O
ATOM   1568  CB  GLU A 219      32.091  -3.741   8.896  1.00 17.05           C
ATOM   1569  CG  GLU A 219      31.338  -4.792   9.738  1.00 19.01           C
ATOM   1570  CD  GLU A 219      30.525  -4.172  10.871  1.00 27.96           C
ATOM   1571  OE1 GLU A 219      30.853  -3.031  11.289  1.00 22.13           O
ATOM   1572  OE2 GLU A 219      29.559  -4.823  11.360  1.00 22.92           O
ATOM   1573  N   SER A 220      28.880  -2.980   8.092  1.00 16.24           N
ATOM   1574  CA  SER A 220      27.659  -2.377   8.617  1.00 16.78           C
ATOM   1575  C   SER A 220      27.329  -1.062   7.920  1.00 13.50           C
ATOM   1576  O   SER A 220      27.164  -1.029   6.700  1.00 15.63           O
ATOM   1577  CB  SER A 220      27.783  -2.190  10.132  1.00 20.55           C
ATOM   1578  OG  SER A 220      26.505  -2.047  10.735  1.00 31.83           O
ATOM   1579  N   ALA A 221      27.260   0.038   8.666  1.00 12.16           N
ATOM   1580  CA  ALA A 221      27.003   1.321   8.002  1.00 15.34           C
ATOM   1581  C   ALA A 221      28.088   1.634   6.957  1.00 11.77           C
ATOM   1582  O   ALA A 221      27.832   2.313   5.953  1.00 12.13           O
ATOM   1583  CB  ALA A 221      26.933   2.419   9.016  1.00 15.40           C
ATOM   1584  N   GLY A 222      29.305   1.158   7.203  1.00 13.36           N
ATOM   1585  CA  GLY A 222      30.389   1.374   6.253  1.00 13.58           C
ATOM   1586  C   GLY A 222      30.204   0.523   4.998  1.00 11.45           C
ATOM   1587  O   GLY A 222      30.697   0.869   3.917  1.00 14.33           O
ATOM   1588  N   SER A 223      29.532  -0.615   5.154  1.00 16.71           N
ATOM   1589  CA  SER A 223      29.279  -1.549   4.046  1.00 17.92           C
ATOM   1590  C   SER A 223      28.163  -0.982   3.171  1.00 13.23           C
ATOM   1591  O   SER A 223      28.259  -0.950   1.939  1.00 17.41           O
ATOM   1592  CB  SER A 223      28.872  -2.909   4.612  1.00 14.16           C
ATOM   1593  OG  SER A 223      28.697  -3.875   3.588  1.00 15.72           O
ATOM   1594  N   ILE A 224      27.103  -0.514   3.821  1.00 15.82           N
ATOM   1595  CA  ILE A 224      26.067   0.253   3.146  1.00 13.62           C
ATOM   1596  C   ILE A 224      26.713   1.440   2.407  1.00 12.91           C
ATOM   1597  O   ILE A 224      26.351   1.763   1.279  1.00 17.97           O
ATOM   1598  CB  ILE A 224      25.030   0.737   4.195  1.00 14.24           C
ATOM   1599  CG1 ILE A 224      24.318  -0.485   4.804  1.00 13.39           C
ATOM   1600  CG2 ILE A 224      24.024   1.721   3.574  1.00 10.69           C
ATOM   1601  CD1 ILE A 224      23.601  -0.193   6.170  1.00 12.34           C
ATOM   1602  N   SER A 225      27.669   2.097   3.061  1.00 14.38           N
ATOM   1603  CA  SER A 225      28.362   3.240   2.475  1.00 14.38           C
ATOM   1604  C   SER A 225      29.164   2.847   1.230  1.00 13.25           C
ATOM   1605  O   SER A 225      29.247   3.623   0.276  1.00 17.93           O
ATOM   1606  CB  SER A 225      29.293   3.881   3.505  1.00 14.98           C
ATOM   1607  OG  SER A 225      28.567   4.530   4.547  1.00 15.27           O
ATOM   1608  N   VAL A 226      29.780   1.664   1.247  1.00 12.51           N
ATOM   1609  CA  VAL A 226      30.432   1.154   0.040  1.00 15.07           C
ATOM   1610  C   VAL A 226      29.462   1.065  -1.127  1.00 15.46           C
ATOM   1611  O   VAL A 226      29.748   1.545  -2.225  1.00 18.40           O
ATOM   1612  CB  VAL A 226      31.041  -0.230   0.253  1.00 13.66           C
ATOM   1613  CG1 VAL A 226      31.291  -0.892  -1.105  1.00 16.06           C
ATOM   1614  CG2 VAL A 226      32.346  -0.097   1.060  1.00 17.67           C
ATOM   1615  N   PHE A 227      28.299   0.465  -0.916  1.00 16.90           N
ATOM   1616  CA  PHE A 227      27.344   0.483  -2.014  1.00 11.69           C
ATOM   1617  C   PHE A 227      26.901   1.896  -2.365  1.00 15.93           C
ATOM   1618  O   PHE A 227      26.773   2.233  -3.537  1.00 16.39           O
ATOM   1619  CB  PHE A 227      26.090  -0.356  -1.770  1.00 16.56           C
ATOM   1620  CG  PHE A 227      25.080  -0.140  -2.851  1.00 21.46           C
ATOM   1621  CD1 PHE A 227      25.288  -0.686  -4.107  1.00 20.09           C
ATOM   1622  CD2 PHE A 227      24.006   0.719  -2.665  1.00 18.59           C
ATOM   1623  CE1 PHE A 227      24.396  -0.439  -5.156  1.00 24.84           C
ATOM   1624  CE2 PHE A 227      23.104   0.971  -3.703  1.00 21.72           C
ATOM   1625  CZ  PHE A 227      23.299   0.389  -4.951  1.00 22.30           C
ATOM   1626  N   ASP A 228      26.659   2.742  -1.363  1.00 13.99           N
ATOM   1627  CA  ASP A 228      26.288   4.130  -1.675  1.00 18.02           C
ATOM   1628  C   ASP A 228      27.371   4.868  -2.492  1.00 15.35           C
ATOM   1629  O   ASP A 228      27.051   5.713  -3.326  1.00 14.55           O
ATOM   1630  CB  ASP A 228      25.906   4.908  -0.393  1.00 15.88           C
ATOM   1631  CG  ASP A 228      24.564   4.439   0.205  1.00 18.77           C
ATOM   1632  OD1 ASP A 228      23.834   3.661  -0.465  1.00 20.79           O
ATOM   1633  OD2 ASP A 228      24.236   4.853   1.339  1.00 17.37           O
ATOM   1634  N   GLN A 229      28.648   4.540  -2.274  1.00 12.15           N
ATOM   1635  CA  GLN A 229      29.715   5.141  -3.086  1.00 14.34           C
ATOM   1636  C   GLN A 229      29.667   4.651  -4.538  1.00 13.58           C
ATOM   1637  O   GLN A 229      29.976   5.403  -5.474  1.00 12.81           O
ATOM   1638  CB  GLN A 229      31.102   4.891  -2.482  1.00 12.78           C
ATOM   1639  CG  GLN A 229      31.338   5.679  -1.179  1.00  9.48           C
ATOM   1640  CD  GLN A 229      31.118   7.181  -1.324  1.00 15.45           C
ATOM   1641  OE1 GLN A 229      31.544   7.788  -2.303  1.00 15.42           O
ATOM   1642  NE2 GLN A 229      30.456   7.794  -0.331  1.00 13.74           N
ATOM   1643  N   MET A 230      29.293   3.387  -4.729  1.00 14.70           N
ATOM   1644  CA  MET A 230      29.066   2.864  -6.082  1.00 16.70           C
ATOM   1645  C   MET A 230      27.864   3.576  -6.700  1.00 17.39           C
ATOM   1646  O   MET A 230      27.827   3.831  -7.901  1.00 18.08           O
ATOM   1647  CB  MET A 230      28.815   1.353  -6.031  1.00 18.88           C
ATOM   1648  CG  MET A 230      30.009   0.551  -5.482  1.00 17.41           C
ATOM   1649  SD  MET A 230      29.579  -1.127  -4.999  1.00 24.07           S
ATOM   1650  CE  MET A 230      28.904  -1.683  -6.560  1.00 19.61           C
ATOM   1651  N   ALA A 231      26.886   3.913  -5.856  1.00 16.15           N
ATOM   1652  CA  ALA A 231      25.649   4.557  -6.299  1.00 20.01           C
ATOM   1653  C   ALA A 231      25.762   6.063  -6.516  1.00 19.84           C
ATOM   1654  O   ALA A 231      24.957   6.652  -7.243  1.00 19.21           O
ATOM   1655  CB  ALA A 231      24.535   4.276  -5.301  1.00 22.42           C
ATOM   1656  N   LEU A 232      26.743   6.694  -5.877  1.00 16.10           N
ATOM   1657  CA  LEU A 232      26.782   8.155  -5.834  1.00 18.19           C
ATOM   1658  C   LEU A 232      26.686   8.802  -7.211  1.00 17.65           C
ATOM   1659  O   LEU A 232      27.320   8.352  -8.179  1.00 16.40           O
ATOM   1660  CB  LEU A 232      28.060   8.652  -5.153  1.00 14.48           C
ATOM   1661  CG  LEU A 232      27.840   9.696  -4.055  1.00 15.07           C
ATOM   1662  CD1 LEU A 232      27.168   9.060  -2.819  1.00 18.27           C
ATOM   1663  CD2 LEU A 232      29.173  10.326  -3.678  1.00 12.17           C
ATOM   1664  N   TYR A 233      25.913   9.879  -7.284  1.00 15.09           N
ATOM   1665  CA  TYR A 233      25.812  10.658  -8.512  1.00 17.70           C
ATOM   1666  C   TYR A 233      25.417   9.797  -9.712  1.00 20.94           C
ATOM   1667  O   TYR A 233      26.006   9.918 -10.801  1.00 17.82           O
ATOM   1668  CB  TYR A 233      27.148  11.342  -8.778  1.00 18.57           C
ATOM   1669  CG  TYR A 233      27.500  12.363  -7.725  1.00 20.32           C
ATOM   1670  CD1 TYR A 233      26.710  13.485  -7.546  1.00 23.76           C
ATOM   1671  CD2 TYR A 233      28.622  12.211  -6.910  1.00 20.87           C
ATOM   1672  CE1 TYR A 233      27.017  14.434  -6.590  1.00 25.21           C
ATOM   1673  CE2 TYR A 233      28.944  13.170  -5.945  1.00 20.39           C
ATOM   1674  CZ  TYR A 233      28.131  14.274  -5.794  1.00 23.81           C
ATOM   1675  OH  TYR A 233      28.420  15.243  -4.868  1.00 26.57           O
ATOM   1676  N   GLY A 234      24.426   8.930  -9.510  1.00 23.20           N
ATOM   1677  CA  GLY A 234      23.931   8.074 -10.577  1.00 20.73           C
ATOM   1678  C   GLY A 234      24.998   7.115 -11.079  1.00 24.24           C
ATOM   1679  O   GLY A 234      24.986   6.695 -12.241  1.00 21.18           O
ATOM   1680  N   GLY A 235      25.928   6.753 -10.207  1.00 22.50           N
ATOM   1681  CA  GLY A 235      26.920   5.763 -10.569  1.00 24.11           C
ATOM   1682  C   GLY A 235      28.153   6.363 -11.210  1.00 21.23           C
ATOM   1683  O   GLY A 235      28.981   5.638 -11.753  1.00 26.26           O
ATOM   1684  N   ASN A 236      28.298   7.681 -11.136  1.00 17.41           N
ATOM   1685  CA  ASN A 236      29.489   8.326 -11.694  1.00 20.17           C
ATOM   1686  C   ASN A 236      30.584   8.398 -10.628  1.00 21.43           C
ATOM   1687  O   ASN A 236      30.652   9.360  -9.857  1.00 18.53           O
ATOM   1688  CB  ASN A 236      29.148   9.724 -12.241  1.00 23.54           C
ATOM   1689  CG  ASN A 236      30.380  10.484 -12.740  1.00 30.41           C
ATOM   1690  OD1 ASN A 236      31.477   9.943 -12.784  1.00 29.57           O
ATOM   1691  ND2 ASN A 236      30.193  11.749 -13.114  1.00 36.30           N
ATOM   1692  N   ASN A 237      31.434   7.375 -10.578  1.00 17.64           N
ATOM   1693  CA  ASN A 237      32.494   7.331  -9.584  1.00 17.88           C
ATOM   1694  C   ASN A 237      33.784   7.843 -10.191  1.00 22.10           C
ATOM   1695  O   ASN A 237      34.873   7.477  -9.748  1.00 18.79           O
ATOM   1696  CB  ASN A 237      32.687   5.906  -9.051  1.00 21.20           C
ATOM   1697  CG  ASN A 237      33.254   4.954 -10.100  1.00 27.95           C
ATOM   1698  OD1 ASN A 237      33.093   5.166 -11.303  1.00 25.32           O
ATOM   1699  ND2 ASN A 237      33.916   3.895  -9.645  1.00 21.70           N
ATOM   1700  N   LYS A 238      33.666   8.698 -11.208  1.00 20.25           N
ATOM   1701  CA  LYS A 238      34.865   9.237 -11.858  1.00 23.07           C
ATOM   1702  C   LYS A 238      35.290  10.586 -11.293  1.00 25.66           C
ATOM   1703  O   LYS A 238      34.463  11.389 -10.841  1.00 27.38           O
ATOM   1704  CB  LYS A 238      34.707   9.288 -13.385  1.00 29.02           C
ATOM   1705  CG  LYS A 238      34.356   7.915 -13.967  1.00 34.84           C
ATOM   1706  CD  LYS A 238      34.619   7.821 -15.448  1.00 47.25           C
ATOM   1707  CE  LYS A 238      35.216   6.455 -15.804  1.00 60.62           C
ATOM   1708  NZ  LYS A 238      34.203   5.374 -15.968  1.00 64.84           N
ATOM   1709  N   TYR A 239      36.595  10.822 -11.319  1.00 21.78           N
ATOM   1710  CA  TYR A 239      37.147  12.054 -10.801  1.00 23.82           C
ATOM   1711  C   TYR A 239      38.332  12.365 -11.685  1.00 20.12           C
ATOM   1712  O   TYR A 239      39.256  11.556 -11.798  1.00 18.03           O
ATOM   1713  CB  TYR A 239      37.587  11.854  -9.341  1.00 19.70           C
ATOM   1714  CG  TYR A 239      38.364  13.007  -8.751  1.00 19.98           C
ATOM   1715  CD1 TYR A 239      37.742  14.216  -8.474  1.00 18.94           C
ATOM   1716  CD2 TYR A 239      39.718  12.885  -8.465  1.00 18.92           C
ATOM   1717  CE1 TYR A 239      38.448  15.286  -7.936  1.00 23.66           C
ATOM   1718  CE2 TYR A 239      40.440  13.953  -7.917  1.00 21.52           C
ATOM   1719  CZ  TYR A 239      39.795  15.148  -7.655  1.00 19.27           C
ATOM   1720  OH  TYR A 239      40.493  16.206  -7.101  1.00 18.86           O
ATOM   1721  N   LYS A 240      38.308  13.532 -12.318  1.00 24.09           N
ATOM   1722  CA  LYS A 240      39.354  13.895 -13.265  1.00 26.60           C
ATOM   1723  C   LYS A 240      39.507  12.802 -14.324  1.00 25.51           C
ATOM   1724  O   LYS A 240      40.613  12.520 -14.802  1.00 22.59           O
ATOM   1725  CB  LYS A 240      40.666  14.163 -12.526  1.00 26.31           C
ATOM   1726  CG  LYS A 240      40.565  15.356 -11.574  1.00 28.19           C
ATOM   1727  CD  LYS A 240      41.905  15.684 -10.941  1.00 32.69           C
ATOM   1728  CE  LYS A 240      41.781  16.902 -10.031  1.00 32.37           C
ATOM   1729  NZ  LYS A 240      43.042  17.144  -9.260  1.00 27.03           N
ATOM   1730  N   GLY A 241      38.388  12.166 -14.660  1.00 22.84           N
ATOM   1731  CA  GLY A 241      38.361  11.218 -15.762  1.00 23.15           C
ATOM   1732  C   GLY A 241      38.713   9.784 -15.410  1.00 31.81           C
ATOM   1733  O   GLY A 241      38.812   8.927 -16.299  1.00 31.64           O
ATOM   1734  N   LYS A 242      38.896   9.511 -14.119  1.00 20.16           N
ATOM   1735  CA  LYS A 242      39.300   8.171 -13.682  1.00 24.09           C
ATOM   1736  C   LYS A 242      38.412   7.633 -12.563  1.00 19.55           C
ATOM   1737  O   LYS A 242      37.997   8.380 -11.679  1.00 18.93           O
ATOM   1738  CB  LYS A 242      40.760   8.195 -13.231  1.00 21.39           C
ATOM   1739  CG  LYS A 242      41.716   8.573 -14.367  1.00 33.84           C
ATOM   1740  CD  LYS A 242      43.126   8.831 -13.878  1.00 42.48           C
ATOM   1741  CE  LYS A 242      44.069   9.025 -15.068  1.00 55.21           C
ATOM   1742  NZ  LYS A 242      45.505   8.916 -14.680  1.00 61.63           N
ATOM   1743  N   ALA A 243      38.135   6.336 -12.613  1.00 20.78           N
ATOM   1744  CA  ALA A 243      37.361   5.661 -11.575  1.00 22.14           C
ATOM   1745  C   ALA A 243      38.024   5.845 -10.208  1.00 22.13           C
ATOM   1746  O   ALA A 243      39.243   5.791 -10.089  1.00 19.19           O
ATOM   1747  CB  ALA A 243      37.210   4.166 -11.907  1.00 18.85           C
ATOM   1748  N   LEU A 244      37.221   6.072  -9.173  1.00 18.87           N
ATOM   1749  CA  LEU A 244      37.770   6.296  -7.841  1.00 19.31           C
ATOM   1750  C   LEU A 244      38.071   4.996  -7.101  1.00 20.95           C
ATOM   1751  O   LEU A 244      38.746   5.014  -6.070  1.00 19.14           O
ATOM   1752  CB  LEU A 244      36.817   7.176  -7.020  1.00 17.35           C
ATOM   1753  CG  LEU A 244      36.821   8.674  -7.354  1.00 16.63           C
ATOM   1754  CD1 LEU A 244      35.627   9.381  -6.724  1.00 18.80           C
ATOM   1755  CD2 LEU A 244      38.138   9.337  -6.867  1.00 11.97           C
ATOM   1756  N   PHE A 245      37.553   3.876  -7.603  1.00 14.68           N
ATOM   1757  CA  PHE A 245      37.849   2.559  -7.014  1.00 19.24           C
ATOM   1758  C   PHE A 245      37.572   1.506  -8.051  1.00 18.43           C
ATOM   1759  O   PHE A 245      36.821   1.757  -8.992  1.00 16.01           O
ATOM   1760  CB  PHE A 245      37.020   2.282  -5.751  1.00 18.02           C
ATOM   1761  CG  PHE A 245      35.562   2.641  -5.886  1.00 16.35           C
ATOM   1762  CD1 PHE A 245      35.122   3.920  -5.569  1.00 17.51           C
ATOM   1763  CD2 PHE A 245      34.636   1.713  -6.350  1.00 20.28           C
ATOM   1764  CE1 PHE A 245      33.777   4.262  -5.690  1.00 15.57           C
ATOM   1765  CE2 PHE A 245      33.312   2.053  -6.492  1.00 18.42           C
ATOM   1766  CZ  PHE A 245      32.876   3.331  -6.152  1.00 20.97           C
ATOM   1767  N   ARG A 246      38.166   0.330  -7.895  1.00 17.07           N
ATOM   1768  CA  ARG A 246      37.975  -0.720  -8.897  1.00 19.34           C
ATOM   1769  C   ARG A 246      37.316  -1.965  -8.311  1.00 21.75           C
ATOM   1770  O   ARG A 246      37.111  -2.960  -9.012  1.00 17.81           O
ATOM   1771  CB  ARG A 246      39.315  -1.105  -9.527  1.00 15.93           C
ATOM   1772  CG  ARG A 246      40.266  -1.779  -8.561  1.00 19.67           C
ATOM   1773  CD  ARG A 246      41.410  -2.457  -9.341  1.00 20.38           C
ATOM   1774  NE  ARG A 246      42.321  -3.189  -8.454  1.00 21.13           N
ATOM   1775  CZ  ARG A 246      43.289  -3.995  -8.884  1.00 27.13           C
ATOM   1776  NH1 ARG A 246      43.459  -4.183 -10.187  1.00 19.34           N
ATOM   1777  NH2 ARG A 246      44.072  -4.618  -8.017  1.00 23.11           N
ATOM   1778  N   GLY A 247      36.996  -1.918  -7.020  1.00 22.31           N
ATOM   1779  CA  GLY A 247      36.390  -3.064  -6.363  1.00 21.31           C
ATOM   1780  C   GLY A 247      35.788  -2.650  -5.037  1.00 21.66           C
ATOM   1781  O   GLY A 247      36.151  -1.600  -4.496  1.00 16.64           O
ATOM   1782  N   GLY A 248      34.875  -3.467  -4.519  1.00 17.96           N
ATOM   1783  CA  GLY A 248      34.219  -3.169  -3.261  1.00 19.51           C
ATOM   1784  C   GLY A 248      34.080  -4.416  -2.406  1.00 20.75           C
ATOM   1785  O   GLY A 248      33.786  -5.505  -2.909  1.00 19.54           O
ATOM   1786  N   ILE A 249      34.307  -4.270  -1.106  1.00 17.33           N
ATOM   1787  CA  ILE A 249      34.057  -5.371  -0.185  1.00 14.51           C
ATOM   1788  C   ILE A 249      33.016  -4.927   0.834  1.00 17.80           C
ATOM   1789  O   ILE A 249      33.184  -3.903   1.489  1.00 14.26           O
ATOM   1790  CB  ILE A 249      35.337  -5.812   0.541  1.00 17.68           C
ATOM   1791  CG1 ILE A 249      36.414  -6.246  -0.460  1.00 17.70           C
ATOM   1792  CG2 ILE A 249      35.032  -6.940   1.536  1.00 13.97           C
ATOM   1793  CD1 ILE A 249      37.769  -6.573   0.228  1.00 23.93           C
ATOM   1794  N   MET A 250      31.936  -5.694   0.955  1.00 13.96           N
ATOM   1795  CA  MET A 250      30.827  -5.313   1.820  1.00 16.03           C
ATOM   1796  C   MET A 250      30.594  -6.346   2.908  1.00 16.19           C
ATOM   1797  O   MET A 250      30.107  -7.446   2.637  1.00 23.06           O
ATOM   1798  CB  MET A 250      29.555  -5.121   0.980  1.00 15.62           C
ATOM   1799  CG  MET A 250      29.487  -3.745   0.280  1.00 16.20           C
ATOM   1800  SD  MET A 250      28.302  -3.670  -1.083  1.00 21.47           S
ATOM   1801  CE  MET A 250      29.224  -4.507  -2.394  1.00 19.10           C
ATOM   1802  N   ASN A 251      30.968  -6.004   4.139  1.00 14.31           N
ATOM   1803  CA  ASN A 251      30.657  -6.847   5.285  1.00 17.77           C
ATOM   1804  C   ASN A 251      29.385  -6.354   5.988  1.00 17.43           C
ATOM   1805  O   ASN A 251      29.410  -5.331   6.669  1.00 14.93           O
ATOM   1806  CB  ASN A 251      31.839  -6.885   6.267  1.00 15.99           C
ATOM   1807  CG  ASN A 251      32.826  -7.991   5.933  1.00 27.22           C
ATOM   1808  OD1 ASN A 251      33.758  -7.789   5.164  1.00 20.86           O
ATOM   1809  ND2 ASN A 251      32.580  -9.185   6.461  1.00 39.64           N
ATOM   1810  N   SER A 252      28.284  -7.072   5.785  1.00 13.70           N
ATOM   1811  CA  SER A 252      27.018  -6.828   6.478  1.00 17.62           C
ATOM   1812  C   SER A 252      26.365  -5.520   6.051  1.00 19.58           C
ATOM   1813  O   SER A 252      26.413  -4.532   6.779  1.00 23.79           O
ATOM   1814  CB  SER A 252      27.191  -6.853   8.010  1.00 17.78           C
ATOM   1815  OG  SER A 252      27.730  -8.094   8.460  1.00 17.38           O
ATOM   1816  N   GLY A 253      25.753  -5.523   4.872  1.00 19.88           N
ATOM   1817  CA  GLY A 253      24.968  -4.383   4.438  1.00 18.98           C
ATOM   1818  C   GLY A 253      25.233  -3.972   3.007  1.00 21.95           C
ATOM   1819  O   GLY A 253      26.373  -4.033   2.512  1.00 21.95           O
ATOM   1820  N   SER A 254      24.179  -3.535   2.326  1.00 16.48           N
ATOM   1821  CA  SER A 254      24.359  -3.003   0.993  1.00 18.82           C
ATOM   1822  C   SER A 254      23.250  -2.022   0.666  1.00 21.78           C
ATOM   1823  O   SER A 254      23.373  -0.829   0.939  1.00 18.87           O
ATOM   1824  CB  SER A 254      24.420  -4.138  -0.042  1.00 20.26           C
ATOM   1825  OG  SER A 254      23.260  -4.946   0.019  1.00 28.52           O
ATOM   1826  N   VAL A 255      22.171  -2.534   0.077  1.00 18.75           N
ATOM   1827  CA  VAL A 255      21.046  -1.709  -0.337  1.00 20.28           C
ATOM   1828  C   VAL A 255      20.127  -1.441   0.854  1.00 17.73           C
ATOM   1829  O   VAL A 255      19.697  -2.371   1.536  1.00 21.85           O
ATOM   1830  CB  VAL A 255      20.265  -2.378  -1.509  1.00 32.55           C
ATOM   1831  CG1 VAL A 255      18.923  -1.702  -1.751  1.00 33.12           C
ATOM   1832  CG2 VAL A 255      21.111  -2.342  -2.771  1.00 27.89           C
ATOM   1833  N   VAL A 256      19.860  -0.165   1.124  1.00 18.50           N
ATOM   1834  CA  VAL A 256      18.912   0.212   2.180  1.00 17.15           C
ATOM   1835  C   VAL A 256      17.817   1.073   1.563  1.00 19.86           C
ATOM   1836  O   VAL A 256      17.978   2.290   1.393  1.00 16.48           O
ATOM   1837  CB  VAL A 256      19.589   0.967   3.350  1.00 25.83           C
ATOM   1838  CG1 VAL A 256      18.533   1.455   4.369  1.00 21.41           C
ATOM   1839  CG2 VAL A 256      20.622   0.080   4.051  1.00 21.96           C
ATOM   1840  N   PRO A 257      16.697   0.436   1.199  1.00 19.06           N
ATOM   1841  CA  PRO A 257      15.600   1.209   0.618  1.00 14.74           C
ATOM   1842  C   PRO A 257      15.205   2.272   1.632  1.00 16.96           C
ATOM   1843  O   PRO A 257      15.124   1.970   2.826  1.00 18.79           O
ATOM   1844  CB  PRO A 257      14.484   0.174   0.451  1.00 21.04           C
ATOM   1845  CG  PRO A 257      15.214  -1.175   0.412  1.00 23.18           C
ATOM   1846  CD  PRO A 257      16.357  -0.988   1.382  1.00 22.75           C
ATOM   1847  N   ALA A 258      14.977   3.498   1.179  1.00 15.76           N
ATOM   1848  CA  ALA A 258      14.779   4.598   2.108  1.00 22.46           C
ATOM   1849  C   ALA A 258      13.927   5.690   1.488  1.00 18.04           C
ATOM   1850  O   ALA A 258      14.058   5.981   0.288  1.00 18.54           O
ATOM   1851  CB  ALA A 258      16.130   5.166   2.544  1.00 19.86           C
ATOM   1852  N   ALA A 259      13.061   6.292   2.302  1.00 16.76           N
ATOM   1853  CA  ALA A 259      12.262   7.431   1.847  1.00 17.17           C
ATOM   1854  C   ALA A 259      13.181   8.644   1.715  1.00 21.93           C
ATOM   1855  O   ALA A 259      14.298   8.660   2.264  1.00 17.82           O
ATOM   1856  CB  ALA A 259      11.141   7.719   2.819  1.00 21.62           C
ATOM   1857  N   PRO A 260      12.715   9.678   1.009  1.00 22.03           N
ATOM   1858  CA  PRO A 260      13.589  10.797   0.630  1.00 20.07           C
ATOM   1859  C   PRO A 260      14.046  11.656   1.817  1.00 22.26           C
ATOM   1860  O   PRO A 260      13.438  11.641   2.889  1.00 18.62           O
ATOM   1861  CB  PRO A 260      12.707  11.639  -0.315  1.00 25.67           C
ATOM   1862  CG  PRO A 260      11.572  10.703  -0.734  1.00 26.76           C
ATOM   1863  CD  PRO A 260      11.360   9.797   0.434  1.00 26.02           C
ATOM   1864  N   VAL A 261      15.116  12.413   1.589  1.00 17.58           N
ATOM   1865  CA  VAL A 261      15.735  13.238   2.608  1.00 16.51           C
ATOM   1866  C   VAL A 261      14.779  14.330   3.095  1.00 20.66           C
ATOM   1867  O   VAL A 261      14.947  14.858   4.204  1.00 18.41           O
ATOM   1868  CB  VAL A 261      17.016  13.886   2.071  1.00 20.38           C
ATOM   1869  CG1 VAL A 261      16.669  14.845   0.910  1.00 19.90           C
ATOM   1870  CG2 VAL A 261      17.762  14.612   3.200  1.00 22.32           C
ATOM   1871  N   ASP A 262      13.782  14.666   2.275  1.00 16.73           N
ATOM   1872  CA  ASP A 262      12.766  15.647   2.683  1.00 17.07           C
ATOM   1873  C   ASP A 262      11.424  15.002   3.030  1.00 22.49           C
ATOM   1874  O   ASP A 262      10.378  15.678   3.071  1.00 19.86           O
ATOM   1875  CB  ASP A 262      12.570  16.748   1.634  1.00 21.04           C
ATOM   1876  CG  ASP A 262      12.122  16.208   0.287  1.00 28.28           C
ATOM   1877  OD1 ASP A 262      12.163  14.970   0.070  1.00 28.38           O
ATOM   1878  OD2 ASP A 262      11.734  17.036  -0.570  1.00 25.13           O
ATOM   1879  N   GLY A 263      11.461  13.702   3.308  1.00 20.70           N
ATOM   1880  CA  GLY A 263      10.272  12.971   3.702  1.00 19.26           C
ATOM   1881  C   GLY A 263       9.854  13.231   5.141  1.00 22.97           C
ATOM   1882  O   GLY A 263      10.467  14.047   5.862  1.00 17.67           O
ATOM   1883  N   VAL A 264       8.814  12.518   5.567  1.00 18.48           N
ATOM   1884  CA  VAL A 264       8.197  12.760   6.867  1.00 21.53           C
ATOM   1885  C   VAL A 264       9.151  12.469   8.022  1.00 25.51           C
ATOM   1886  O   VAL A 264       9.284  13.281   8.950  1.00 18.93           O
ATOM   1887  CB  VAL A 264       6.907  11.927   7.027  1.00 27.73           C
ATOM   1888  CG1 VAL A 264       6.401  11.981   8.450  1.00 24.28           C
ATOM   1889  CG2 VAL A 264       5.838  12.413   6.029  1.00 32.11           C
ATOM   1890  N   LYS A 265       9.805  11.309   7.984  1.00 20.61           N
ATOM   1891  CA  LYS A 265      10.723  10.943   9.061  1.00 25.10           C
ATOM   1892  C   LYS A 265      11.862  11.941   9.181  1.00 17.31           C
ATOM   1893  O   LYS A 265      12.175  12.429  10.265  1.00 20.23           O
ATOM   1894  CB  LYS A 265      11.328   9.571   8.807  1.00 26.47           C
ATOM   1895  CG  LYS A 265      10.459   8.403   9.199  1.00 25.45           C
ATOM   1896  CD  LYS A 265      11.363   7.160   9.250  1.00 27.42           C
ATOM   1897  CE  LYS A 265      10.594   5.888   9.550  1.00 28.00           C
ATOM   1898  NZ  LYS A 265      11.511   4.692   9.509  1.00 25.77           N
ATOM   1899  N   ALA A 266      12.501  12.235   8.058  1.00 15.42           N
ATOM   1900  CA  ALA A 266      13.662  13.118   8.086  1.00 14.41           C
ATOM   1901  C   ALA A 266      13.275  14.523   8.544  1.00 16.63           C
ATOM   1902  O   ALA A 266      14.021  15.173   9.279  1.00 16.42           O
ATOM   1903  CB  ALA A 266      14.333  13.156   6.704  1.00 13.35           C
ATOM   1904  N   GLN A 267      12.103  14.991   8.130  1.00 21.40           N
ATOM   1905  CA  GLN A 267      11.669  16.334   8.532  1.00 16.49           C
ATOM   1906  C   GLN A 267      11.367  16.394  10.022  1.00 18.12           C
ATOM   1907  O   GLN A 267      11.651  17.412  10.673  1.00 20.34           O
ATOM   1908  CB  GLN A 267      10.436  16.795   7.754  1.00 19.96           C
ATOM   1909  CG  GLN A 267      10.148  18.284   7.969  1.00 22.11           C
ATOM   1910  CD  GLN A 267      11.186  19.158   7.282  1.00 21.33           C
ATOM   1911  OE1 GLN A 267      11.430  19.022   6.071  1.00 21.36           O
ATOM   1912  NE2 GLN A 267      11.796  20.072   8.040  1.00 18.88           N
ATOM   1913  N   ALA A 268      10.775  15.324  10.562  1.00 21.46           N
ATOM   1914  CA  ALA A 268      10.450  15.291  11.987  1.00 24.17           C
ATOM   1915  C   ALA A 268      11.726  15.332  12.796  1.00 22.04           C
ATOM   1916  O   ALA A 268      11.820  16.074  13.768  1.00 19.00           O
ATOM   1917  CB  ALA A 268       9.633  14.054  12.357  1.00 19.05           C
ATOM   1918  N   ILE A 269      12.709  14.525  12.407  1.00 15.33           N
ATOM   1919  CA  ILE A 269      14.011  14.578  13.072  1.00 18.01           C
ATOM   1920  C   ILE A 269      14.582  15.988  13.045  1.00 13.95           C
ATOM   1921  O   ILE A 269      15.040  16.496  14.070  1.00 20.24           O
ATOM   1922  CB  ILE A 269      15.031  13.658  12.405  1.00 19.83           C
ATOM   1923  CG1 ILE A 269      14.605  12.196  12.562  1.00 16.54           C
ATOM   1924  CG2 ILE A 269      16.438  13.905  12.994  1.00 15.88           C
ATOM   1925  CD1 ILE A 269      14.514  11.728  14.006  1.00 22.50           C
ATOM   1926  N   TYR A 270      14.587  16.615  11.871  1.00 16.76           N
ATOM   1927  CA  TYR A 270      15.123  17.971  11.753  1.00 20.97           C
ATOM   1928  C   TYR A 270      14.370  18.956  12.664  1.00 20.88           C
ATOM   1929  O   TYR A 270      14.991  19.757  13.368  1.00 20.91           O
ATOM   1930  CB  TYR A 270      15.076  18.449  10.296  1.00 18.89           C
ATOM   1931  CG  TYR A 270      15.585  19.861  10.090  1.00 17.72           C
ATOM   1932  CD1 TYR A 270      16.950  20.120   9.987  1.00 14.53           C
ATOM   1933  CD2 TYR A 270      14.704  20.938   9.999  1.00 16.30           C
ATOM   1934  CE1 TYR A 270      17.426  21.410   9.812  1.00 20.70           C
ATOM   1935  CE2 TYR A 270      15.175  22.245   9.811  1.00 17.75           C
ATOM   1936  CZ  TYR A 270      16.538  22.469   9.727  1.00 19.88           C
ATOM   1937  OH  TYR A 270      17.041  23.737   9.539  1.00 18.05           O
ATOM   1938  N   ASP A 271      13.040  18.909  12.643  1.00 18.82           N
ATOM   1939  CA  ASP A 271      12.240  19.869  13.428  1.00 17.53           C
ATOM   1940  C   ASP A 271      12.505  19.718  14.933  1.00 21.03           C
ATOM   1941  O   ASP A 271      12.582  20.703  15.669  1.00 25.35           O
ATOM   1942  CB  ASP A 271      10.751  19.697  13.130  1.00 20.73           C
ATOM   1943  CG  ASP A 271      10.390  20.076  11.693  1.00 26.85           C
ATOM   1944  OD1 ASP A 271      11.223  20.719  11.009  1.00 28.48           O
ATOM   1945  OD2 ASP A 271       9.265  19.742  11.258  1.00 29.38           O
ATOM   1946  N   HIS A 272      12.669  18.471  15.365  1.00 19.44           N
ATOM   1947  CA  HIS A 272      12.989  18.112  16.746  1.00 20.75           C
ATOM   1948  C   HIS A 272      14.359  18.705  17.136  1.00 25.60           C
ATOM   1949  O   HIS A 272      14.515  19.359  18.190  1.00 20.91           O
ATOM   1950  CB  HIS A 272      12.985  16.578  16.781  1.00 28.27           C
ATOM   1951  CG  HIS A 272      13.127  15.958  18.136  1.00 50.97           C
ATOM   1952  ND1 HIS A 272      14.150  16.275  19.008  1.00 53.08           N
ATOM   1953  CD2 HIS A 272      12.430  14.957  18.727  1.00 56.42           C
ATOM   1954  CE1 HIS A 272      14.046  15.530  20.094  1.00 50.83           C
ATOM   1955  NE2 HIS A 272      13.014  14.718  19.947  1.00 59.41           N
ATOM   1956  N   VAL A 273      15.349  18.495  16.270  1.00 18.35           N
ATOM   1957  CA  VAL A 273      16.699  18.984  16.512  1.00 21.67           C
ATOM   1958  C   VAL A 273      16.701  20.503  16.601  1.00 22.23           C
ATOM   1959  O   VAL A 273      17.300  21.083  17.513  1.00 18.92           O
ATOM   1960  CB  VAL A 273      17.669  18.550  15.400  1.00 19.24           C
ATOM   1961  CG1 VAL A 273      18.996  19.289  15.558  1.00 19.22           C
ATOM   1962  CG2 VAL A 273      17.874  17.006  15.434  1.00 17.31           C
ATOM   1963  N   VAL A 274      16.030  21.147  15.653  1.00 20.47           N
ATOM   1964  CA  VAL A 274      15.954  22.603  15.632  1.00 23.49           C
ATOM   1965  C   VAL A 274      15.358  23.130  16.941  1.00 19.59           C
ATOM   1966  O   VAL A 274      15.888  24.071  17.525  1.00 26.27           O
ATOM   1967  CB  VAL A 274      15.153  23.101  14.410  1.00 21.76           C
ATOM   1968  CG1 VAL A 274      14.684  24.554  14.597  1.00 21.42           C
ATOM   1969  CG2 VAL A 274      16.009  22.977  13.129  1.00 19.30           C
ATOM   1970  N   SER A 275      14.274  22.516  17.413  1.00 21.44           N
ATOM   1971  CA  SER A 275      13.645  22.969  18.656  1.00 25.15           C
ATOM   1972  C   SER A 275      14.544  22.740  19.879  1.00 23.51           C
ATOM   1973  O   SER A 275      14.625  23.604  20.758  1.00 21.78           O
ATOM   1974  CB  SER A 275      12.270  22.321  18.861  1.00 29.55           C
ATOM   1975  OG  SER A 275      12.392  20.935  19.122  1.00 36.88           O
ATOM   1976  N   GLU A 276      15.237  21.602  19.933  1.00 22.03           N
ATOM   1977  CA  GLU A 276      16.128  21.333  21.065  1.00 23.85           C
ATOM   1978  C   GLU A 276      17.356  22.238  21.029  1.00 21.76           C
ATOM   1979  O   GLU A 276      17.939  22.556  22.073  1.00 20.64           O
ATOM   1980  CB  GLU A 276      16.581  19.870  21.090  1.00 18.01           C
ATOM   1981  CG  GLU A 276      15.471  18.867  21.337  1.00 22.69           C
ATOM   1982  CD  GLU A 276      14.856  18.986  22.731  1.00 34.86           C
ATOM   1983  OE1 GLU A 276      15.603  19.232  23.703  1.00 34.51           O
ATOM   1984  OE2 GLU A 276      13.621  18.834  22.849  1.00 40.72           O
ATOM   1985  N   ALA A 277      17.759  22.641  19.829  1.00 15.48           N
ATOM   1986  CA  ALA A 277      18.950  23.473  19.674  1.00 19.19           C
ATOM   1987  C   ALA A 277      18.636  24.946  19.933  1.00 25.44           C
ATOM   1988  O   ALA A 277      19.545  25.768  19.988  1.00 21.27           O
ATOM   1989  CB  ALA A 277      19.551  23.297  18.283  1.00 15.08           C
ATOM   1990  N   GLY A 278      17.352  25.278  20.083  1.00 23.60           N
ATOM   1991  CA  GLY A 278      16.945  26.649  20.360  1.00 25.51           C
ATOM   1992  C   GLY A 278      16.807  27.516  19.119  1.00 29.42           C
ATOM   1993  O   GLY A 278      16.893  28.751  19.208  1.00 26.89           O
ATOM   1994  N   CYS A 279      16.577  26.880  17.968  1.00 24.61           N
ATOM   1995  CA  CYS A 279      16.509  27.597  16.689  1.00 24.04           C
ATOM   1996  C   CYS A 279      15.112  27.653  16.069  1.00 18.28           C
ATOM   1997  O   CYS A 279      14.937  28.192  14.963  1.00 24.28           O
ATOM   1998  CB  CYS A 279      17.490  26.973  15.679  1.00 26.36           C
ATOM   1999  SG  CYS A 279      19.203  27.423  15.959  1.00 28.40           S
ATOM   2000  N   ALA A 280      14.124  27.088  16.759  1.00 20.99           N
ATOM   2001  CA  ALA A 280      12.767  27.074  16.229  1.00 25.48           C
ATOM   2002  C   ALA A 280      12.279  28.519  16.014  1.00 36.85           C
ATOM   2003  O   ALA A 280      12.479  29.393  16.875  1.00 29.21           O
ATOM   2004  CB  ALA A 280      11.834  26.315  17.153  1.00 29.23           C
ATOM   2005  N   GLY A 281      11.672  28.770  14.856  1.00 30.41           N
ATOM   2006  CA  GLY A 281      11.045  30.049  14.593  1.00 32.40           C
ATOM   2007  C   GLY A 281      11.966  31.079  13.973  1.00 34.16           C
ATOM   2008  O   GLY A 281      11.512  32.154  13.577  1.00 36.40           O
ATOM   2009  N   THR A 282      13.258  30.778  13.890  1.00 25.39           N
ATOM   2010  CA  THR A 282      14.171  31.732  13.261  1.00 27.52           C
ATOM   2011  C   THR A 282      13.890  31.806  11.761  1.00 31.91           C
ATOM   2012  O   THR A 282      13.227  30.926  11.202  1.00 35.06           O
ATOM   2013  CB  THR A 282      15.655  31.401  13.525  1.00 31.86           C
ATOM   2014  OG1 THR A 282      15.927  30.056  13.108  1.00 31.66           O
ATOM   2015  CG2 THR A 282      15.982  31.556  15.010  1.00 29.06           C
ATOM   2016  N   SER A 283      14.396  32.853  11.114  1.00 38.88           N
ATOM   2017  CA  SER A 283      14.124  33.101   9.696  1.00 43.24           C
ATOM   2018  C   SER A 283      14.725  32.031   8.792  1.00 38.25           C
ATOM   2019  O   SER A 283      14.164  31.679   7.749  1.00 37.03           O
ATOM   2020  CB  SER A 283      14.675  34.467   9.289  1.00 41.88           C
ATOM   2021  OG  SER A 283      14.471  34.697   7.908  1.00 50.89           O
ATOM   2022  N   ASP A 284      15.887  31.536   9.193  1.00 29.77           N
ATOM   2023  CA  ASP A 284      16.600  30.528   8.432  1.00 28.07           C
ATOM   2024  C   ASP A 284      17.134  29.534   9.460  1.00 26.11           C
ATOM   2025  O   ASP A 284      18.226  29.718  10.006  1.00 23.00           O
ATOM   2026  CB  ASP A 284      17.742  31.208   7.680  1.00 28.32           C
ATOM   2027  CG  ASP A 284      18.481  30.269   6.763  1.00 33.50           C
ATOM   2028  OD1 ASP A 284      18.459  29.036   7.014  1.00 28.79           O
ATOM   2029  OD2 ASP A 284      19.107  30.769   5.798  1.00 34.89           O
ATOM   2030  N   THR A 285      16.348  28.506   9.760  1.00 19.10           N
ATOM   2031  CA  THR A 285      16.678  27.625  10.866  1.00 19.77           C
ATOM   2032  C   THR A 285      18.021  26.939  10.648  1.00 21.99           C
ATOM   2033  O   THR A 285      18.808  26.784  11.584  1.00 25.80           O
ATOM   2034  CB  THR A 285      15.606  26.551  11.075  1.00 24.57           C
ATOM   2035  OG1 THR A 285      15.454  25.797   9.863  1.00 23.35           O
ATOM   2036  CG2 THR A 285      14.278  27.195  11.457  1.00 30.15           C
ATOM   2037  N   LEU A 286      18.285  26.534   9.411  1.00 19.85           N
ATOM   2038  CA  LEU A 286      19.543  25.869   9.096  1.00 18.90           C
ATOM   2039  C   LEU A 286      20.737  26.782   9.368  1.00 26.00           C
ATOM   2040  O   LEU A 286      21.754  26.341   9.922  1.00 21.29           O
ATOM   2041  CB  LEU A 286      19.540  25.413   7.628  1.00 22.77           C
ATOM   2042  CG  LEU A 286      20.790  24.670   7.170  1.00 20.09           C
ATOM   2043  CD1 LEU A 286      21.120  23.500   8.113  1.00 17.68           C
ATOM   2044  CD2 LEU A 286      20.598  24.181   5.726  1.00 16.42           C
ATOM   2045  N   ALA A 287      20.625  28.052   8.972  1.00 24.31           N
ATOM   2046  CA  ALA A 287      21.682  29.019   9.261  1.00 23.57           C
ATOM   2047  C   ALA A 287      21.846  29.174  10.768  1.00 22.21           C
ATOM   2048  O   ALA A 287      22.973  29.316  11.263  1.00 23.95           O
ATOM   2049  CB  ALA A 287      21.378  30.376   8.615  1.00 27.54           C
ATOM   2050  N   CYS A 288      20.724  29.164  11.492  1.00 19.60           N
ATOM   2051  CA  CYS A 288      20.751  29.300  12.948  1.00 21.91           C
ATOM   2052  C   CYS A 288      21.468  28.107  13.585  1.00 26.77           C
ATOM   2053  O   CYS A 288      22.245  28.287  14.522  1.00 24.00           O
ATOM   2054  CB  CYS A 288      19.337  29.455  13.525  1.00 23.10           C
ATOM   2055  SG  CYS A 288      19.195  29.438  15.375  1.00 34.41           S
ATOM   2056  N   LEU A 289      21.252  26.904  13.053  1.00 23.26           N
ATOM   2057  CA  LEU A 289      21.917  25.717  13.602  1.00 23.86           C
ATOM   2058  C   LEU A 289      23.428  25.872  13.568  1.00 21.60           C
ATOM   2059  O   LEU A 289      24.122  25.393  14.465  1.00 22.76           O
ATOM   2060  CB  LEU A 289      21.498  24.446  12.853  1.00 22.16           C
ATOM   2061  CG  LEU A 289      20.110  23.929  13.226  1.00 25.21           C
ATOM   2062  CD1 LEU A 289      19.705  22.769  12.320  1.00 20.92           C
ATOM   2063  CD2 LEU A 289      20.063  23.515  14.692  1.00 22.99           C
ATOM   2064  N   ARG A 290      23.938  26.561  12.548  1.00 16.68           N
ATOM   2065  CA  ARG A 290      25.387  26.768  12.424  1.00 20.07           C
ATOM   2066  C   ARG A 290      25.954  27.727  13.479  1.00 24.99           C
ATOM   2067  O   ARG A 290      27.169  27.770  13.698  1.00 26.81           O
ATOM   2068  CB  ARG A 290      25.766  27.235  11.006  1.00 23.10           C
ATOM   2069  CG  ARG A 290      25.411  26.205   9.912  1.00 24.72           C
ATOM   2070  CD  ARG A 290      25.933  26.568   8.509  1.00 20.86           C
ATOM   2071  NE  ARG A 290      25.498  25.546   7.550  1.00 18.65           N
ATOM   2072  CZ  ARG A 290      24.546  25.722   6.634  1.00 23.90           C
ATOM   2073  NH1 ARG A 290      23.938  26.900   6.510  1.00 25.01           N
ATOM   2074  NH2 ARG A 290      24.214  24.722   5.830  1.00 18.67           N
ATOM   2075  N   THR A 291      25.087  28.494  14.131  1.00 23.86           N
ATOM   2076  CA  THR A 291      25.560  29.426  15.162  1.00 25.12           C
ATOM   2077  C   THR A 291      25.469  28.843  16.578  1.00 26.63           C
ATOM   2078  O   THR A 291      25.935  29.469  17.538  1.00 22.33           O
ATOM   2079  CB  THR A 291      24.788  30.771  15.135  1.00 21.27           C
ATOM   2080  OG1 THR A 291      23.436  30.543  15.547  1.00 26.86           O
ATOM   2081  CG2 THR A 291      24.789  31.364  13.726  1.00 29.19           C
ATOM   2082  N   VAL A 292      24.856  27.667  16.712  1.00 22.62           N
ATOM   2083  CA  VAL A 292      24.651  27.042  18.027  1.00 19.62           C
ATOM   2084  C   VAL A 292      25.985  26.533  18.592  1.00 21.40           C
ATOM   2085  O   VAL A 292      26.805  25.988  17.856  1.00 22.77           O
ATOM   2086  CB  VAL A 292      23.654  25.867  17.917  1.00 21.25           C
ATOM   2087  CG1 VAL A 292      23.515  25.145  19.247  1.00 22.88           C
ATOM   2088  CG2 VAL A 292      22.297  26.370  17.434  1.00 20.24           C
ATOM   2089  N   ASP A 293      26.205  26.707  19.889  1.00 20.75           N
ATOM   2090  CA  ASP A 293      27.453  26.261  20.523  1.00 22.57           C
ATOM   2091  C   ASP A 293      27.588  24.728  20.428  1.00 21.08           C
ATOM   2092  O   ASP A 293      26.592  24.004  20.510  1.00 18.45           O
ATOM   2093  CB  ASP A 293      27.483  26.739  21.978  1.00 31.68           C
ATOM   2094  CG  ASP A 293      28.456  25.961  22.833  1.00 45.10           C
ATOM   2095  OD1 ASP A 293      29.678  26.201  22.712  1.00 52.31           O
ATOM   2096  OD2 ASP A 293      27.998  25.112  23.635  1.00 48.18           O
ATOM   2097  N   TYR A 294      28.806  24.231  20.241  1.00 16.70           N
ATOM   2098  CA  TYR A 294      29.007  22.792  19.976  1.00 18.23           C
ATOM   2099  C   TYR A 294      28.280  21.898  20.977  1.00 19.90           C
ATOM   2100  O   TYR A 294      27.556  20.980  20.590  1.00 16.73           O
ATOM   2101  CB  TYR A 294      30.504  22.448  19.943  1.00 16.53           C
ATOM   2102  CG  TYR A 294      30.806  20.958  19.847  1.00 20.38           C
ATOM   2103  CD1 TYR A 294      30.557  20.239  18.676  1.00 17.60           C
ATOM   2104  CD2 TYR A 294      31.326  20.266  20.935  1.00 21.48           C
ATOM   2105  CE1 TYR A 294      30.823  18.858  18.598  1.00 19.01           C
ATOM   2106  CE2 TYR A 294      31.612  18.901  20.863  1.00 23.75           C
ATOM   2107  CZ  TYR A 294      31.363  18.202  19.694  1.00 24.44           C
ATOM   2108  OH  TYR A 294      31.647  16.848  19.648  1.00 23.61           O
ATOM   2109  N   THR A 295      28.441  22.167  22.270  1.00 16.89           N
ATOM   2110  CA  THR A 295      27.892  21.243  23.260  1.00 19.74           C
ATOM   2111  C   THR A 295      26.378  21.175  23.172  1.00 18.31           C
ATOM   2112  O   THR A 295      25.782  20.097  23.292  1.00 19.47           O
ATOM   2113  CB  THR A 295      28.323  21.610  24.699  1.00 18.61           C
ATOM   2114  OG1 THR A 295      29.752  21.533  24.792  1.00 22.67           O
ATOM   2115  CG2 THR A 295      27.687  20.636  25.718  1.00 22.51           C
ATOM   2116  N   LYS A 296      25.748  22.327  22.968  1.00 16.47           N
ATOM   2117  CA  LYS A 296      24.295  22.364  22.845  1.00 20.07           C
ATOM   2118  C   LYS A 296      23.857  21.716  21.536  1.00 19.50           C
ATOM   2119  O   LYS A 296      22.852  21.002  21.484  1.00 18.77           O
ATOM   2120  CB  LYS A 296      23.787  23.812  22.901  1.00 20.89           C
ATOM   2121  CG  LYS A 296      22.268  23.913  22.787  1.00 19.43           C
ATOM   2122  CD  LYS A 296      21.747  25.155  23.501  1.00 28.28           C
ATOM   2123  CE  LYS A 296      20.224  25.132  23.633  1.00 38.42           C
ATOM   2124  NZ  LYS A 296      19.765  26.210  24.579  1.00 36.55           N
ATOM   2125  N   PHE A 297      24.609  21.958  20.470  1.00 14.30           N
ATOM   2126  CA  PHE A 297      24.245  21.358  19.189  1.00 15.77           C
ATOM   2127  C   PHE A 297      24.351  19.829  19.269  1.00 17.42           C
ATOM   2128  O   PHE A 297      23.461  19.107  18.808  1.00 20.71           O
ATOM   2129  CB  PHE A 297      25.126  21.916  18.056  1.00 13.01           C
ATOM   2130  CG  PHE A 297      24.795  21.342  16.697  1.00 17.92           C
ATOM   2131  CD1 PHE A 297      23.755  21.865  15.950  1.00 19.40           C
ATOM   2132  CD2 PHE A 297      25.511  20.268  16.183  1.00 15.03           C
ATOM   2133  CE1 PHE A 297      23.427  21.339  14.710  1.00 23.43           C
ATOM   2134  CE2 PHE A 297      25.199  19.737  14.942  1.00 20.83           C
ATOM   2135  CZ  PHE A 297      24.149  20.276  14.198  1.00 21.68           C
ATOM   2136  N   LEU A 298      25.444  19.343  19.852  1.00 17.54           N
ATOM   2137  CA  LEU A 298      25.642  17.904  20.059  1.00 18.18           C
ATOM   2138  C   LEU A 298      24.491  17.292  20.862  1.00 16.04           C
ATOM   2139  O   LEU A 298      23.964  16.221  20.521  1.00 15.14           O
ATOM   2140  CB  LEU A 298      26.962  17.673  20.800  1.00 16.53           C
ATOM   2141  CG  LEU A 298      27.367  16.237  21.130  1.00 18.82           C
ATOM   2142  CD1 LEU A 298      27.481  15.437  19.864  1.00 14.50           C
ATOM   2143  CD2 LEU A 298      28.696  16.206  21.901  1.00 16.69           C
ATOM   2144  N   THR A 299      24.079  17.986  21.919  1.00 15.47           N
ATOM   2145  CA  THR A 299      23.006  17.484  22.774  1.00 17.93           C
ATOM   2146  C   THR A 299      21.711  17.411  21.982  1.00 17.05           C
ATOM   2147  O   THR A 299      20.946  16.457  22.119  1.00 19.12           O
ATOM   2148  CB  THR A 299      22.803  18.397  23.998  1.00 20.09           C
ATOM   2149  OG1 THR A 299      24.030  18.461  24.737  1.00 24.61           O
ATOM   2150  CG2 THR A 299      21.664  17.880  24.892  1.00 16.57           C
ATOM   2151  N   ALA A 300      21.464  18.439  21.171  1.00 16.59           N
ATOM   2152  CA  ALA A 300      20.272  18.516  20.332  1.00 19.28           C
ATOM   2153  C   ALA A 300      20.236  17.423  19.246  1.00 14.90           C
ATOM   2154  O   ALA A 300      19.228  16.712  19.096  1.00 17.02           O
ATOM   2155  CB  ALA A 300      20.184  19.893  19.691  1.00 23.69           C
ATOM   2156  N   VAL A 301      21.306  17.276  18.470  1.00 13.57           N
ATOM   2157  CA  VAL A 301      21.264  16.199  17.458  1.00 21.70           C
ATOM   2158  C   VAL A 301      21.195  14.806  18.096  1.00 19.71           C
ATOM   2159  O   VAL A 301      20.606  13.885  17.526  1.00 15.71           O
ATOM   2160  CB  VAL A 301      22.410  16.250  16.414  1.00 12.27           C
ATOM   2161  CG1 VAL A 301      22.306  17.518  15.530  1.00 14.38           C
ATOM   2162  CG2 VAL A 301      23.808  16.183  17.090  1.00 12.84           C
ATOM   2163  N   ASN A 302      21.781  14.650  19.279  1.00 15.03           N
ATOM   2164  CA  ASN A 302      21.750  13.355  19.948  1.00 15.74           C
ATOM   2165  C   ASN A 302      20.462  13.133  20.727  1.00 14.20           C
ATOM   2166  O   ASN A 302      20.317  12.107  21.393  1.00 17.28           O
ATOM   2167  CB  ASN A 302      22.940  13.190  20.895  1.00 17.47           C
ATOM   2168  CG  ASN A 302      24.260  13.103  20.163  1.00 14.51           C
ATOM   2169  OD1 ASN A 302      24.328  13.319  18.950  1.00 15.32           O
ATOM   2170  ND2 ASN A 302      25.318  12.771  20.894  1.00 10.65           N
ATOM   2171  N   SER A 303      19.536  14.090  20.663  1.00 14.51           N
ATOM   2172  CA  SER A 303      18.335  14.010  21.492  1.00 15.26           C
ATOM   2173  C   SER A 303      17.334  13.002  20.945  1.00 20.03           C
ATOM   2174  O   SER A 303      16.471  12.496  21.680  1.00 21.09           O
ATOM   2175  CB  SER A 303      17.670  15.389  21.635  1.00 13.82           C
ATOM   2176  OG  SER A 303      17.101  15.811  20.398  1.00 19.99           O
ATOM   2177  N   VAL A 304      17.446  12.706  19.655  1.00 16.04           N
ATOM   2178  CA  VAL A 304      16.503  11.795  18.993  1.00 12.85           C
ATOM   2179  C   VAL A 304      16.834  10.344  19.333  1.00 10.71           C
ATOM   2180  O   VAL A 304      17.836  10.084  19.989  1.00 16.71           O
ATOM   2181  CB  VAL A 304      16.507  12.009  17.479  1.00 21.00           C
ATOM   2182  CG1 VAL A 304      16.127  13.446  17.173  1.00 24.49           C
ATOM   2183  CG2 VAL A 304      17.901  11.684  16.898  1.00 17.23           C
ATOM   2184  N   PRO A 305      15.958   9.403  18.942  1.00 19.55           N
ATOM   2185  CA  PRO A 305      16.187   8.006  19.319  1.00 17.40           C
ATOM   2186  C   PRO A 305      17.492   7.476  18.745  1.00 15.73           C
ATOM   2187  O   PRO A 305      17.831   7.767  17.579  1.00 15.81           O
ATOM   2188  CB  PRO A 305      14.987   7.275  18.699  1.00 14.33           C
ATOM   2189  CG  PRO A 305      13.900   8.310  18.723  1.00 21.69           C
ATOM   2190  CD  PRO A 305      14.618   9.605  18.365  1.00 19.45           C
ATOM   2191  N   GLY A 306      18.218   6.710  19.559  1.00 15.62           N
ATOM   2192  CA  GLY A 306      19.479   6.121  19.137  1.00 16.39           C
ATOM   2193  C   GLY A 306      19.336   4.632  18.881  1.00 21.16           C
ATOM   2194  O   GLY A 306      18.363   3.996  19.305  1.00 19.70           O
ATOM   2195  N   ILE A 307      20.320   4.073  18.190  1.00 24.58           N
ATOM   2196  CA  ILE A 307      20.317   2.659  17.851  1.00 22.00           C
ATOM   2197  C   ILE A 307      20.299   1.790  19.105  1.00 24.52           C
ATOM   2198  O   ILE A 307      19.737   0.692  19.090  1.00 22.65           O
ATOM   2199  CB  ILE A 307      21.534   2.300  16.948  1.00 24.08           C
ATOM   2200  CG1 ILE A 307      21.353   0.941  16.272  1.00 27.53           C
ATOM   2201  CG2 ILE A 307      22.835   2.384  17.736  1.00 24.77           C
ATOM   2202  CD1 ILE A 307      22.447   0.633  15.236  1.00 27.24           C
ATOM   2203  N   VAL A 308      20.901   2.270  20.195  1.00 21.51           N
ATOM   2204  CA  VAL A 308      20.848   1.524  21.447  1.00 19.33           C
ATOM   2205  C   VAL A 308      19.556   1.862  22.190  1.00 27.15           C
ATOM   2206  O   VAL A 308      19.557   2.650  23.142  1.00 26.70           O
ATOM   2207  CB  VAL A 308      22.072   1.792  22.359  1.00 22.75           C
ATOM   2208  CG1 VAL A 308      21.987   0.926  23.591  1.00 28.51           C
ATOM   2209  CG2 VAL A 308      23.377   1.501  21.612  1.00 27.07           C
ATOM   2210  N   SER A 309      18.452   1.269  21.737  1.00 23.88           N
ATOM   2211  CA  SER A 309      17.138   1.536  22.316  1.00 22.12           C
ATOM   2212  C   SER A 309      16.065   0.675  21.653  1.00 21.99           C
ATOM   2213  O   SER A 309      16.351  -0.123  20.764  1.00 21.91           O
ATOM   2214  CB  SER A 309      16.770   3.016  22.164  1.00 25.24           C
ATOM   2215  OG  SER A 309      16.355   3.321  20.833  1.00 29.39           O
ATOM   2216  N   TYR A 310      14.826   0.859  22.089  1.00 20.37           N
ATOM   2217  CA  TYR A 310      13.674   0.168  21.524  1.00 21.74           C
ATOM   2218  C   TYR A 310      13.618   0.338  20.010  1.00 24.36           C
ATOM   2219  O   TYR A 310      13.284  -0.607  19.278  1.00 20.13           O
ATOM   2220  CB  TYR A 310      12.399   0.712  22.193  1.00 21.01           C
ATOM   2221  CG  TYR A 310      11.078   0.245  21.602  1.00 19.97           C
ATOM   2222  CD1 TYR A 310      10.655  -1.072  21.733  1.00 23.46           C
ATOM   2223  CD2 TYR A 310      10.237   1.139  20.956  1.00 22.74           C
ATOM   2224  CE1 TYR A 310       9.433  -1.486  21.212  1.00 22.53           C
ATOM   2225  CE2 TYR A 310       9.020   0.737  20.433  1.00 30.80           C
ATOM   2226  CZ  TYR A 310       8.621  -0.571  20.561  1.00 29.57           C
ATOM   2227  OH  TYR A 310       7.400  -0.948  20.036  1.00 32.92           O
ATOM   2228  N   SER A 311      13.970   1.532  19.537  0.56 23.18           N
ATOM   2229  CA  SER A 311      13.880   1.836  18.111  0.56 23.77           C
ATOM   2230  C   SER A 311      14.912   1.053  17.315  0.56 20.32           C
ATOM   2231  O   SER A 311      14.748   0.843  16.113  0.56 21.10           O
ATOM   2232  CB  SER A 311      14.003   3.346  17.845  0.56 24.26           C
ATOM   2233  OG  SER A 311      15.285   3.842  18.172  0.56 26.62           O
ATOM   2234  N   SER A 312      15.965   0.611  17.995  1.00 21.11           N
ATOM   2235  CA  SER A 312      16.929  -0.306  17.402  1.00 21.25           C
ATOM   2236  C   SER A 312      17.272   0.137  15.979  1.00 22.53           C
ATOM   2237  O   SER A 312      17.700   1.273  15.764  1.00 26.43           O
ATOM   2238  CB  SER A 312      16.364  -1.739  17.433  1.00 23.71           C
ATOM   2239  OG  SER A 312      17.358  -2.708  17.114  1.00 23.74           O
ATOM   2240  N   ILE A 313      17.047  -0.719  14.994  1.00 17.95           N
ATOM   2241  CA  ILE A 313      17.522  -0.373  13.655  1.00 21.81           C
ATOM   2242  C   ILE A 313      16.634   0.549  12.815  1.00 19.88           C
ATOM   2243  O   ILE A 313      16.975   0.871  11.677  1.00 21.52           O
ATOM   2244  CB  ILE A 313      18.028  -1.599  12.875  1.00 32.65           C
ATOM   2245  CG1 ILE A 313      16.963  -2.675  12.744  1.00 32.31           C
ATOM   2246  CG2 ILE A 313      19.234  -2.209  13.601  1.00 32.74           C
ATOM   2247  CD1 ILE A 313      17.563  -3.988  12.288  1.00 36.22           C
ATOM   2248  N   ALA A 314      15.511   0.998  13.370  1.00 18.83           N
ATOM   2249  CA  ALA A 314      14.773   2.116  12.759  1.00 19.72           C
ATOM   2250  C   ALA A 314      15.559   3.402  13.067  1.00 19.47           C
ATOM   2251  O   ALA A 314      15.254   4.137  14.026  1.00 20.60           O
ATOM   2252  CB  ALA A 314      13.378   2.211  13.334  1.00 20.28           C
ATOM   2253  N   LEU A 315      16.592   3.658  12.275  1.00 17.36           N
ATOM   2254  CA  LEU A 315      17.525   4.729  12.585  1.00 17.21           C
ATOM   2255  C   LEU A 315      16.954   6.136  12.404  1.00 16.51           C
ATOM   2256  O   LEU A 315      16.176   6.390  11.474  1.00 19.57           O
ATOM   2257  CB  LEU A 315      18.771   4.590  11.715  1.00 15.94           C
ATOM   2258  CG  LEU A 315      19.508   3.248  11.778  1.00 22.71           C
ATOM   2259  CD1 LEU A 315      20.677   3.266  10.772  1.00 21.62           C
ATOM   2260  CD2 LEU A 315      20.002   3.032  13.193  1.00 23.41           C
ATOM   2261  N   SER A 316      17.411   7.051  13.262  1.00 16.81           N
ATOM   2262  CA  SER A 316      17.114   8.476  13.127  1.00 19.21           C
ATOM   2263  C   SER A 316      18.000   9.150  12.099  1.00 18.37           C
ATOM   2264  O   SER A 316      17.633  10.203  11.571  1.00 17.35           O
ATOM   2265  CB  SER A 316      17.318   9.206  14.451  1.00 15.85           C
ATOM   2266  OG  SER A 316      16.430   8.729  15.434  1.00 17.13           O
ATOM   2267  N   TYR A 317      19.177   8.566  11.847  1.00 14.59           N
ATOM   2268  CA  TYR A 317      20.131   9.104  10.885  1.00 16.17           C
ATOM   2269  C   TYR A 317      20.615   8.016   9.945  1.00 20.03           C
ATOM   2270  O   TYR A 317      21.041   6.948  10.393  1.00 16.89           O
ATOM   2271  CB  TYR A 317      21.346   9.700  11.606  1.00 15.53           C
ATOM   2272  CG  TYR A 317      20.997  10.863  12.498  1.00 15.00           C
ATOM   2273  CD1 TYR A 317      20.617  12.089  11.953  1.00 11.70           C
ATOM   2274  CD2 TYR A 317      21.052  10.750  13.883  1.00 12.45           C
ATOM   2275  CE1 TYR A 317      20.282  13.168  12.768  1.00 14.26           C
ATOM   2276  CE2 TYR A 317      20.724  11.837  14.715  1.00 13.87           C
ATOM   2277  CZ  TYR A 317      20.345  13.037  14.148  1.00 16.62           C
ATOM   2278  OH  TYR A 317      20.014  14.117  14.960  1.00 14.86           O
ATOM   2279  N   LEU A 318      20.549   8.296   8.645  1.00 16.57           N
ATOM   2280  CA  LEU A 318      21.055   7.384   7.621  1.00 16.63           C
ATOM   2281  C   LEU A 318      20.992   8.098   6.280  1.00 15.43           C
ATOM   2282  O   LEU A 318      20.387   9.181   6.169  1.00 16.15           O
ATOM   2283  CB  LEU A 318      20.250   6.076   7.580  1.00 16.50           C
ATOM   2284  CG  LEU A 318      18.857   6.137   6.937  1.00 24.36           C
ATOM   2285  CD1 LEU A 318      18.294   4.746   6.722  1.00 35.16           C
ATOM   2286  CD2 LEU A 318      17.902   6.953   7.781  1.00 22.01           C
ATOM   2287  N   PRO A 319      21.621   7.517   5.251  1.00 14.61           N
ATOM   2288  CA  PRO A 319      21.570   8.190   3.946  1.00 12.83           C
ATOM   2289  C   PRO A 319      20.153   8.109   3.412  1.00 21.54           C
ATOM   2290  O   PRO A 319      19.497   7.070   3.577  1.00 17.89           O
ATOM   2291  CB  PRO A 319      22.486   7.320   3.057  1.00 17.26           C
ATOM   2292  CG  PRO A 319      23.364   6.541   4.046  1.00 16.54           C
ATOM   2293  CD  PRO A 319      22.435   6.285   5.223  1.00 16.00           C
ATOM   2294  N   ARG A 320      19.689   9.170   2.761  1.00 18.52           N
ATOM   2295  CA  ARG A 320      18.345   9.180   2.187  1.00 17.05           C
ATOM   2296  C   ARG A 320      18.441   9.854   0.833  1.00 15.48           C
ATOM   2297  O   ARG A 320      19.223  10.786   0.671  1.00 17.50           O
ATOM   2298  CB  ARG A 320      17.395   9.974   3.086  1.00 16.61           C
ATOM   2299  CG  ARG A 320      17.094   9.319   4.426  1.00 18.48           C
ATOM   2300  CD  ARG A 320      16.008  10.113   5.170  1.00 17.68           C
ATOM   2301  NE  ARG A 320      15.512   9.397   6.342  1.00 20.85           N
ATOM   2302  CZ  ARG A 320      14.725   8.328   6.269  1.00 23.81           C
ATOM   2303  NH1 ARG A 320      14.362   7.851   5.079  1.00 19.97           N
ATOM   2304  NH2 ARG A 320      14.304   7.733   7.379  1.00 20.68           N
ATOM   2305  N   PRO A 321      17.660   9.378  -0.147  1.00 17.52           N
ATOM   2306  CA  PRO A 321      17.698   9.912  -1.517  1.00 16.94           C
ATOM   2307  C   PRO A 321      17.412  11.405  -1.534  1.00 21.05           C
ATOM   2308  O   PRO A 321      16.449  11.839  -0.903  1.00 18.75           O
ATOM   2309  CB  PRO A 321      16.550   9.169  -2.221  1.00 20.76           C
ATOM   2310  CG  PRO A 321      16.354   7.923  -1.432  1.00 21.01           C
ATOM   2311  CD  PRO A 321      16.751   8.227  -0.010  1.00 19.27           C
ATOM   2312  N   ASP A 322      18.230  12.173  -2.246  1.00 15.74           N
ATOM   2313  CA  ASP A 322      18.065  13.613  -2.310  1.00 20.32           C
ATOM   2314  C   ASP A 322      17.892  14.052  -3.754  1.00 24.87           C
ATOM   2315  O   ASP A 322      17.602  15.215  -4.016  1.00 25.15           O
ATOM   2316  CB  ASP A 322      19.312  14.286  -1.757  1.00 19.26           C
ATOM   2317  CG  ASP A 322      20.576  13.848  -2.493  1.00 20.54           C
ATOM   2318  OD1 ASP A 322      21.123  12.773  -2.144  1.00 17.83           O
ATOM   2319  OD2 ASP A 322      21.011  14.561  -3.431  1.00 22.81           O
ATOM   2320  N   GLY A 323      18.112  13.132  -4.690  1.00 22.51           N
ATOM   2321  CA  GLY A 323      17.938  13.432  -6.106  1.00 24.08           C
ATOM   2322  C   GLY A 323      19.221  13.756  -6.860  1.00 27.14           C
ATOM   2323  O   GLY A 323      19.229  13.761  -8.098  1.00 26.33           O
ATOM   2324  N   VAL A 324      20.303  14.035  -6.135  1.00 19.61           N
ATOM   2325  CA  VAL A 324      21.567  14.395  -6.777  1.00 16.92           C
ATOM   2326  C   VAL A 324      22.708  13.479  -6.350  1.00 21.30           C
ATOM   2327  O   VAL A 324      23.325  12.810  -7.173  1.00 23.80           O
ATOM   2328  CB  VAL A 324      21.957  15.861  -6.492  1.00 19.84           C
ATOM   2329  CG1 VAL A 324      23.317  16.202  -7.149  1.00 25.75           C
ATOM   2330  CG2 VAL A 324      20.863  16.809  -7.005  1.00 28.73           C
ATOM   2331  N   VAL A 325      22.974  13.449  -5.052  1.00 17.11           N
ATOM   2332  CA  VAL A 325      24.043  12.641  -4.507  1.00 16.83           C
ATOM   2333  C   VAL A 325      23.574  11.190  -4.472  1.00 20.36           C
ATOM   2334  O   VAL A 325      24.230  10.294  -5.002  1.00 17.61           O
ATOM   2335  CB  VAL A 325      24.404  13.151  -3.095  1.00 21.64           C
ATOM   2336  CG1 VAL A 325      25.375  12.209  -2.398  1.00 21.75           C
ATOM   2337  CG2 VAL A 325      24.962  14.578  -3.182  1.00 22.05           C
ATOM   2338  N   LEU A 326      22.425  10.957  -3.852  1.00 17.55           N
ATOM   2339  CA  LEU A 326      21.772   9.652  -3.935  1.00 20.86           C
ATOM   2340  C   LEU A 326      20.480   9.894  -4.700  1.00 23.22           C
ATOM   2341  O   LEU A 326      19.548  10.492  -4.161  1.00 21.23           O
ATOM   2342  CB  LEU A 326      21.493   9.121  -2.531  1.00 20.40           C
ATOM   2343  CG  LEU A 326      21.430   7.610  -2.332  1.00 33.77           C
ATOM   2344  CD1 LEU A 326      22.776   6.976  -2.689  1.00 29.30           C
ATOM   2345  CD2 LEU A 326      21.033   7.313  -0.884  1.00 35.60           C
ATOM   2346  N   ILE A 327      20.428   9.486  -5.969  1.00 20.03           N
ATOM   2347  CA  ILE A 327      19.362   9.981  -6.851  1.00 19.29           C
ATOM   2348  C   ILE A 327      17.989   9.372  -6.577  1.00 23.87           C
ATOM   2349  O   ILE A 327      16.968   9.965  -6.906  1.00 27.15           O
ATOM   2350  CB  ILE A 327      19.690   9.801  -8.358  1.00 23.40           C
ATOM   2351  CG1 ILE A 327      20.006   8.336  -8.669  1.00 32.42           C
ATOM   2352  CG2 ILE A 327      20.836  10.716  -8.775  1.00 23.99           C
ATOM   2353  CD1 ILE A 327      20.032   8.011 -10.159  1.00 35.69           C
ATOM   2354  N   ASP A 328      17.967   8.181  -5.998  1.00 18.65           N
ATOM   2355  CA  ASP A 328      16.716   7.481  -5.774  1.00 18.59           C
ATOM   2356  C   ASP A 328      16.984   6.479  -4.679  1.00 20.54           C
ATOM   2357  O   ASP A 328      18.130   6.328  -4.229  1.00 19.69           O
ATOM   2358  CB  ASP A 328      16.280   6.750  -7.050  1.00 27.27           C
ATOM   2359  CG  ASP A 328      14.762   6.498  -7.110  1.00 41.31           C
ATOM   2360  OD1 ASP A 328      14.092   6.375  -6.045  1.00 36.90           O
ATOM   2361  OD2 ASP A 328      14.235   6.412  -8.241  1.00 47.63           O
ATOM   2362  N   SER A 329      15.933   5.807  -4.234  1.00 17.50           N
ATOM   2363  CA  SER A 329      16.069   4.754  -3.244  1.00 21.42           C
ATOM   2364  C   SER A 329      17.031   3.701  -3.793  1.00 21.48           C
ATOM   2365  O   SER A 329      16.943   3.331  -4.964  1.00 25.27           O
ATOM   2366  CB  SER A 329      14.703   4.132  -2.972  1.00 23.14           C
ATOM   2367  OG  SER A 329      14.757   3.289  -1.838  1.00 19.97           O
ATOM   2368  N   PRO A 330      17.981   3.239  -2.964  1.00 22.79           N
ATOM   2369  CA  PRO A 330      19.034   2.335  -3.460  1.00 20.98           C
ATOM   2370  C   PRO A 330      18.570   1.148  -4.317  1.00 21.63           C
ATOM   2371  O   PRO A 330      19.242   0.828  -5.299  1.00 21.57           O
ATOM   2372  CB  PRO A 330      19.697   1.850  -2.163  1.00 18.60           C
ATOM   2373  CG  PRO A 330      19.649   3.077  -1.289  1.00 20.86           C
ATOM   2374  CD  PRO A 330      18.279   3.722  -1.597  1.00 17.85           C
ATOM   2375  N   GLU A 331      17.457   0.508  -3.973  1.00 21.28           N
ATOM   2376  CA  GLU A 331      16.990  -0.620  -4.776  1.00 25.53           C
ATOM   2377  C   GLU A 331      16.629  -0.188  -6.200  1.00 29.21           C
ATOM   2378  O   GLU A 331      16.865  -0.933  -7.161  1.00 25.37           O
ATOM   2379  CB  GLU A 331      15.827  -1.358  -4.102  1.00 25.98           C
ATOM   2380  CG  GLU A 331      14.433  -0.769  -4.342  1.00 24.90           C
ATOM   2381  CD  GLU A 331      14.143   0.440  -3.454  1.00 31.22           C
ATOM   2382  OE1 GLU A 331      15.086   0.968  -2.811  1.00 25.67           O
ATOM   2383  OE2 GLU A 331      12.970   0.880  -3.404  1.00 29.90           O
ATOM   2384  N   GLU A 332      16.078   1.019  -6.338  1.00 23.28           N
ATOM   2385  CA  GLU A 332      15.775   1.565  -7.661  1.00 24.81           C
ATOM   2386  C   GLU A 332      17.041   1.906  -8.444  1.00 24.63           C
ATOM   2387  O   GLU A 332      17.079   1.748  -9.669  1.00 19.84           O
ATOM   2388  CB  GLU A 332      14.878   2.803  -7.559  1.00 25.15           C
ATOM   2389  CG  GLU A 332      13.436   2.504  -7.210  1.00 29.97           C
ATOM   2390  CD  GLU A 332      12.778   1.554  -8.204  1.00 39.44           C
ATOM   2391  OE1 GLU A 332      12.776   1.867  -9.412  1.00 43.98           O
ATOM   2392  OE2 GLU A 332      12.273   0.487  -7.780  1.00 36.18           O
ATOM   2393  N   ILE A 333      18.069   2.388  -7.748  1.00 25.53           N
ATOM   2394  CA  ILE A 333      19.351   2.671  -8.393  1.00 21.01           C
ATOM   2395  C   ILE A 333      19.911   1.398  -9.041  1.00 17.82           C
ATOM   2396  O   ILE A 333      20.401   1.421 -10.185  1.00 20.71           O
ATOM   2397  CB  ILE A 333      20.376   3.218  -7.375  1.00 21.53           C
ATOM   2398  CG1 ILE A 333      19.937   4.598  -6.880  1.00 18.38           C
ATOM   2399  CG2 ILE A 333      21.769   3.284  -7.997  1.00 15.88           C
ATOM   2400  CD1 ILE A 333      20.879   5.255  -5.867  1.00 24.46           C
ATOM   2401  N   VAL A 334      19.853   0.283  -8.314  1.00 15.83           N
ATOM   2402  CA  VAL A 334      20.365  -0.964  -8.869  1.00 20.15           C
ATOM   2403  C   VAL A 334      19.532  -1.409 -10.076  1.00 27.97           C
ATOM   2404  O   VAL A 334      20.081  -1.723 -11.139  1.00 18.24           O
ATOM   2405  CB  VAL A 334      20.396  -2.102  -7.830  1.00 19.39           C
ATOM   2406  CG1 VAL A 334      20.865  -3.388  -8.493  1.00 21.50           C
ATOM   2407  CG2 VAL A 334      21.318  -1.735  -6.666  1.00 23.54           C
ATOM   2408  N   LYS A 335      18.211  -1.439  -9.909  1.00 23.54           N
ATOM   2409  CA  LYS A 335      17.318  -1.869 -10.983  1.00 26.43           C
ATOM   2410  C   LYS A 335      17.496  -1.019 -12.221  1.00 27.46           C
ATOM   2411  O   LYS A 335      17.342  -1.511 -13.341  1.00 28.38           O
ATOM   2412  CB  LYS A 335      15.855  -1.818 -10.535  1.00 28.34           C
ATOM   2413  CG  LYS A 335      15.491  -2.893  -9.527  1.00 38.16           C
ATOM   2414  CD  LYS A 335      14.043  -2.759  -9.064  1.00 54.00           C
ATOM   2415  CE  LYS A 335      13.389  -4.125  -8.864  1.00 65.99           C
ATOM   2416  NZ  LYS A 335      13.151  -4.850 -10.153  1.00 71.27           N
ATOM   2417  N   ASN A 336      17.807   0.259 -12.027  1.00 22.43           N
ATOM   2418  CA  ASN A 336      17.951   1.165 -13.160  1.00 24.99           C
ATOM   2419  C   ASN A 336      19.366   1.167 -13.704  1.00 23.96           C
ATOM   2420  O   ASN A 336      19.686   1.927 -14.617  1.00 24.91           O
ATOM   2421  CB  ASN A 336      17.495   2.581 -12.799  1.00 27.82           C
ATOM   2422  CG  ASN A 336      15.987   2.669 -12.639  1.00 32.88           C
ATOM   2423  OD1 ASN A 336      15.250   1.908 -13.263  1.00 36.97           O
ATOM   2424  ND2 ASN A 336      15.525   3.588 -11.801  1.00 34.38           N
ATOM   2425  N   LYS A 337      20.213   0.323 -13.128  1.00 23.91           N
ATOM   2426  CA  LYS A 337      21.573   0.187 -13.629  1.00 22.27           C
ATOM   2427  C   LYS A 337      22.299   1.521 -13.521  1.00 24.52           C
ATOM   2428  O   LYS A 337      22.984   1.938 -14.454  1.00 32.04           O
ATOM   2429  CB  LYS A 337      21.528  -0.274 -15.094  1.00 28.68           C
ATOM   2430  CG  LYS A 337      22.813  -0.884 -15.613  1.00 37.22           C
ATOM   2431  CD  LYS A 337      22.582  -1.597 -16.965  1.00 31.29           C
ATOM   2432  CE  LYS A 337      23.902  -2.165 -17.514  1.00 38.97           C
ATOM   2433  NZ  LYS A 337      23.748  -2.730 -18.894  1.00 45.66           N
ATOM   2434  N   GLN A 338      22.145   2.201 -12.386  1.00 23.48           N
ATOM   2435  CA  GLN A 338      22.752   3.523 -12.211  1.00 21.42           C
ATOM   2436  C   GLN A 338      23.753   3.552 -11.064  1.00 22.41           C
ATOM   2437  O   GLN A 338      23.791   4.486 -10.266  1.00 20.95           O
ATOM   2438  CB  GLN A 338      21.670   4.601 -12.036  1.00 23.44           C
ATOM   2439  CG  GLN A 338      20.993   4.945 -13.361  1.00 33.33           C
ATOM   2440  CD  GLN A 338      19.966   6.051 -13.239  1.00 35.56           C
ATOM   2441  OE1 GLN A 338      18.840   5.820 -12.795  1.00 38.81           O
ATOM   2442  NE2 GLN A 338      20.344   7.261 -13.645  1.00 38.91           N
ATOM   2443  N   TYR A 339      24.571   2.510 -10.993  1.00 20.37           N
ATOM   2444  CA  TYR A 339      25.623   2.450  -9.995  1.00 22.43           C
ATOM   2445  C   TYR A 339      26.898   2.022 -10.713  1.00 23.39           C
ATOM   2446  O   TYR A 339      26.838   1.422 -11.801  1.00 18.99           O
ATOM   2447  CB  TYR A 339      25.244   1.474  -8.860  1.00 18.01           C
ATOM   2448  CG  TYR A 339      25.151   0.035  -9.313  1.00 20.76           C
ATOM   2449  CD1 TYR A 339      24.006  -0.445  -9.945  1.00 21.24           C
ATOM   2450  CD2 TYR A 339      26.222  -0.839  -9.142  1.00 16.91           C
ATOM   2451  CE1 TYR A 339      23.924  -1.766 -10.373  1.00 18.75           C
ATOM   2452  CE2 TYR A 339      26.151  -2.158  -9.568  1.00 19.62           C
ATOM   2453  CZ  TYR A 339      25.006  -2.615 -10.185  1.00 22.44           C
ATOM   2454  OH  TYR A 339      24.950  -3.923 -10.609  1.00 19.81           O
ATOM   2455  N   ALA A 340      28.047   2.362 -10.135  1.00 17.53           N
ATOM   2456  CA  ALA A 340      29.329   1.954 -10.707  1.00 23.09           C
ATOM   2457  C   ALA A 340      29.544   0.494 -10.368  1.00 26.03           C
ATOM   2458  O   ALA A 340      29.906   0.146  -9.238  1.00 24.02           O
ATOM   2459  CB  ALA A 340      30.471   2.800 -10.157  1.00 20.63           C
ATOM   2460  N   ALA A 341      29.313  -0.362 -11.353  1.00 18.98           N
ATOM   2461  CA  ALA A 341      29.357  -1.805 -11.145  1.00 21.28           C
ATOM   2462  C   ALA A 341      30.796  -2.285 -11.164  1.00 25.74           C
ATOM   2463  O   ALA A 341      31.425  -2.322 -12.216  1.00 26.87           O
ATOM   2464  CB  ALA A 341      28.548  -2.523 -12.227  1.00 18.28           C
ATOM   2465  N   VAL A 342      31.311  -2.665 -10.000  1.00 21.08           N
ATOM   2466  CA  VAL A 342      32.688  -3.122  -9.907  1.00 18.85           C
ATOM   2467  C   VAL A 342      32.681  -4.542  -9.376  1.00 20.98           C
ATOM   2468  O   VAL A 342      31.691  -4.962  -8.777  1.00 20.41           O
ATOM   2469  CB  VAL A 342      33.501  -2.229  -8.949  1.00 20.63           C
ATOM   2470  CG1 VAL A 342      33.742  -0.858  -9.568  1.00 19.38           C
ATOM   2471  CG2 VAL A 342      32.780  -2.098  -7.579  1.00 18.58           C
ATOM   2472  N   PRO A 343      33.767  -5.300  -9.614  1.00 20.60           N
ATOM   2473  CA  PRO A 343      33.894  -6.605  -8.950  1.00 20.73           C
ATOM   2474  C   PRO A 343      33.679  -6.441  -7.447  1.00 21.53           C
ATOM   2475  O   PRO A 343      34.162  -5.484  -6.823  1.00 16.73           O
ATOM   2476  CB  PRO A 343      35.345  -7.008  -9.240  1.00 18.66           C
ATOM   2477  CG  PRO A 343      35.640  -6.346 -10.567  1.00 23.60           C
ATOM   2478  CD  PRO A 343      34.900  -5.016 -10.515  1.00 17.05           C
ATOM   2479  N   MET A 344      32.950  -7.365  -6.848  1.00 21.26           N
ATOM   2480  CA  MET A 344      32.605  -7.157  -5.455  1.00 24.86           C
ATOM   2481  C   MET A 344      32.492  -8.426  -4.651  1.00 19.12           C
ATOM   2482  O   MET A 344      32.061  -9.477  -5.147  1.00 19.03           O
ATOM   2483  CB  MET A 344      31.305  -6.345  -5.339  1.00 21.57           C
ATOM   2484  CG  MET A 344      30.092  -6.973  -6.009  1.00 21.99           C
ATOM   2485  SD  MET A 344      28.555  -6.013  -5.791  1.00 24.73           S
ATOM   2486  CE  MET A 344      27.395  -7.137  -6.584  1.00 27.38           C
ATOM   2487  N   ILE A 345      32.896  -8.307  -3.393  1.00 17.04           N
ATOM   2488  CA  ILE A 345      32.700  -9.352  -2.398  1.00 18.48           C
ATOM   2489  C   ILE A 345      31.652  -8.839  -1.402  1.00 22.46           C
ATOM   2490  O   ILE A 345      31.730  -7.687  -0.939  1.00 20.16           O
ATOM   2491  CB  ILE A 345      34.019  -9.643  -1.651  1.00 14.93           C
ATOM   2492  CG1 ILE A 345      35.024 -10.333  -2.584  1.00 24.09           C
ATOM   2493  CG2 ILE A 345      33.775 -10.503  -0.434  1.00 16.13           C
ATOM   2494  CD1 ILE A 345      36.388 -10.594  -1.945  1.00 23.14           C
ATOM   2495  N   ILE A 346      30.652  -9.658  -1.092  1.00 18.44           N
ATOM   2496  CA  ILE A 346      29.680  -9.266  -0.064  1.00 19.34           C
ATOM   2497  C   ILE A 346      29.382 -10.436   0.857  1.00 21.96           C
ATOM   2498  O   ILE A 346      29.082 -11.549   0.394  1.00 24.12           O
ATOM   2499  CB  ILE A 346      28.355  -8.730  -0.656  1.00 19.19           C
ATOM   2500  CG1 ILE A 346      27.441  -8.222   0.464  1.00 17.33           C
ATOM   2501  CG2 ILE A 346      27.643  -9.808  -1.496  1.00 20.01           C
ATOM   2502  CD1 ILE A 346      26.339  -7.283  -0.013  1.00 20.90           C
ATOM   2503  N   GLY A 347      29.439 -10.185   2.159  1.00 20.36           N
ATOM   2504  CA  GLY A 347      29.166 -11.243   3.113  1.00 24.06           C
ATOM   2505  C   GLY A 347      28.220 -10.834   4.220  1.00 23.64           C
ATOM   2506  O   GLY A 347      27.851  -9.658   4.342  1.00 19.49           O
ATOM   2507  N   ASP A 348      27.830 -11.817   5.027  1.00 20.60           N
ATOM   2508  CA  ASP A 348      27.083 -11.571   6.260  1.00 22.17           C
ATOM   2509  C   ASP A 348      27.572 -12.466   7.383  1.00 22.84           C
ATOM   2510  O   ASP A 348      28.086 -13.572   7.134  1.00 19.21           O
ATOM   2511  CB  ASP A 348      25.585 -11.803   6.044  1.00 22.80           C
ATOM   2512  CG  ASP A 348      24.911 -10.613   5.410  1.00 26.53           C
ATOM   2513  OD1 ASP A 348      24.824  -9.565   6.085  1.00 30.01           O
ATOM   2514  OD2 ASP A 348      24.479 -10.719   4.244  1.00 27.31           O
ATOM   2515  N   GLN A 349      27.433 -11.980   8.617  1.00 21.86           N
ATOM   2516  CA  GLN A 349      27.597 -12.839   9.779  1.00 19.08           C
ATOM   2517  C   GLN A 349      26.321 -13.676   9.870  1.00 22.36           C
ATOM   2518  O   GLN A 349      25.229 -13.181   9.556  1.00 18.03           O
ATOM   2519  CB  GLN A 349      27.780 -12.005  11.050  1.00 18.61           C
ATOM   2520  CG  GLN A 349      28.958 -10.989  10.983  1.00 17.35           C
ATOM   2521  CD  GLN A 349      30.233 -11.636  10.543  1.00 23.30           C
ATOM   2522  OE1 GLN A 349      30.543 -11.655   9.347  1.00 21.66           O
ATOM   2523  NE2 GLN A 349      30.986 -12.193  11.498  1.00 20.38           N
ATOM   2524  N   GLU A 350      26.431 -14.932  10.296  1.00 19.52           N
ATOM   2525  CA  GLU A 350      25.247 -15.781  10.268  1.00 20.58           C
ATOM   2526  C   GLU A 350      24.047 -15.184  11.017  1.00 19.20           C
ATOM   2527  O   GLU A 350      22.913 -15.289  10.543  1.00 20.60           O
ATOM   2528  CB  GLU A 350      25.529 -17.203  10.765  1.00 25.17           C
ATOM   2529  CG  GLU A 350      24.258 -18.067  10.758  1.00 27.57           C
ATOM   2530  CD  GLU A 350      24.534 -19.555  10.705  1.00 33.46           C
ATOM   2531  OE1 GLU A 350      25.627 -19.983  11.147  1.00 29.77           O
ATOM   2532  OE2 GLU A 350      23.649 -20.297  10.222  1.00 30.23           O
ATOM   2533  N   ASP A 351      24.294 -14.542  12.158  1.00 20.61           N
ATOM   2534  CA  ASP A 351      23.216 -14.052  13.031  1.00 18.72           C
ATOM   2535  C   ASP A 351      23.178 -12.516  13.153  1.00 19.39           C
ATOM   2536  O   ASP A 351      23.353 -11.941  14.243  1.00 16.78           O
ATOM   2537  CB  ASP A 351      23.344 -14.730  14.401  1.00 16.98           C
ATOM   2538  CG  ASP A 351      23.306 -16.265  14.286  1.00 26.12           C
ATOM   2539  OD1 ASP A 351      22.301 -16.785  13.753  1.00 25.66           O
ATOM   2540  OD2 ASP A 351      24.291 -16.937  14.673  1.00 24.88           O
ATOM   2541  N   GLU A 352      22.925 -11.860  12.026  1.00 19.49           N
ATOM   2542  CA  GLU A 352      23.003 -10.404  11.950  1.00 19.39           C
ATOM   2543  C   GLU A 352      22.037  -9.700  12.912  1.00 23.02           C
ATOM   2544  O   GLU A 352      22.361  -8.639  13.458  1.00 23.95           O
ATOM   2545  CB  GLU A 352      22.741  -9.931  10.513  1.00 15.69           C
ATOM   2546  CG  GLU A 352      23.787 -10.372   9.461  1.00 16.65           C
ATOM   2547  CD  GLU A 352      25.106  -9.605   9.558  1.00 21.16           C
ATOM   2548  OE1 GLU A 352      25.357  -8.959  10.610  1.00 23.09           O
ATOM   2549  OE2 GLU A 352      25.904  -9.651   8.584  1.00 18.18           O
ATOM   2550  N   GLY A 353      20.865 -10.295  13.141  1.00 18.85           N
ATOM   2551  CA  GLY A 353      19.812  -9.616  13.895  1.00 19.61           C
ATOM   2552  C   GLY A 353      19.796  -9.718  15.415  1.00 18.66           C
ATOM   2553  O   GLY A 353      19.078  -8.954  16.074  1.00 19.06           O
ATOM   2554  N   THR A 354      20.581 -10.628  15.993  1.00 18.52           N
ATOM   2555  CA  THR A 354      20.447 -10.907  17.428  1.00 17.66           C
ATOM   2556  C   THR A 354      20.722  -9.702  18.326  1.00 22.79           C
ATOM   2557  O   THR A 354      19.996  -9.448  19.279  1.00 17.81           O
ATOM   2558  CB  THR A 354      21.325 -12.085  17.889  1.00 17.19           C
ATOM   2559  OG1 THR A 354      22.678 -11.871  17.474  1.00 17.90           O
ATOM   2560  CG2 THR A 354      20.811 -13.415  17.302  1.00 16.00           C
ATOM   2561  N   LEU A 355      21.796  -8.978  18.043  1.00 17.49           N
ATOM   2562  CA  LEU A 355      22.112  -7.766  18.789  1.00 20.93           C
ATOM   2563  C   LEU A 355      20.937  -6.777  18.814  1.00 19.42           C
ATOM   2564  O   LEU A 355      20.674  -6.139  19.831  1.00 21.24           O
ATOM   2565  CB  LEU A 355      23.315  -7.090  18.127  1.00 27.12           C
ATOM   2566  CG  LEU A 355      24.409  -6.456  18.978  1.00 39.92           C
ATOM   2567  CD1 LEU A 355      24.804  -7.359  20.140  1.00 40.26           C
ATOM   2568  CD2 LEU A 355      25.615  -6.152  18.089  1.00 40.22           C
ATOM   2569  N   PHE A 356      20.243  -6.649  17.682  1.00 13.28           N
ATOM   2570  CA  PHE A 356      19.207  -5.626  17.508  1.00 15.46           C
ATOM   2571  C   PHE A 356      17.844  -6.034  18.047  1.00 21.61           C
ATOM   2572  O   PHE A 356      16.908  -5.229  18.068  1.00 22.09           O
ATOM   2573  CB  PHE A 356      19.093  -5.273  16.020  1.00 21.32           C
ATOM   2574  CG  PHE A 356      20.402  -4.822  15.423  1.00 24.07           C
ATOM   2575  CD1 PHE A 356      20.979  -3.629  15.832  1.00 22.30           C
ATOM   2576  CD2 PHE A 356      21.075  -5.602  14.492  1.00 20.55           C
ATOM   2577  CE1 PHE A 356      22.211  -3.197  15.308  1.00 28.68           C
ATOM   2578  CE2 PHE A 356      22.309  -5.175  13.958  1.00 25.62           C
ATOM   2579  CZ  PHE A 356      22.870  -3.974  14.374  1.00 24.76           C
ATOM   2580  N   ALA A 357      17.726  -7.291  18.449  1.00 17.09           N
ATOM   2581  CA  ALA A 357      16.466  -7.798  18.995  1.00 26.01           C
ATOM   2582  C   ALA A 357      16.528  -7.863  20.512  1.00 24.41           C
ATOM   2583  O   ALA A 357      15.556  -8.233  21.158  1.00 20.29           O
ATOM   2584  CB  ALA A 357      16.128  -9.174  18.413  1.00 20.94           C
ATOM   2585  N   VAL A 358      17.665  -7.487  21.092  1.00 17.71           N
ATOM   2586  CA  VAL A 358      17.779  -7.524  22.552  1.00 18.18           C
ATOM   2587  C   VAL A 358      16.910  -6.456  23.242  1.00 23.29           C
ATOM   2588  O   VAL A 358      16.253  -6.734  24.248  1.00 22.12           O
ATOM   2589  CB  VAL A 358      19.245  -7.365  22.997  1.00 16.52           C
ATOM   2590  CG1 VAL A 358      19.342  -7.234  24.531  1.00 19.06           C
ATOM   2591  CG2 VAL A 358      20.083  -8.531  22.490  1.00 17.38           C
ATOM   2592  N   LEU A 359      16.907  -5.235  22.713  1.00 22.11           N
ATOM   2593  CA  LEU A 359      16.223  -4.141  23.393  1.00 22.89           C
ATOM   2594  C   LEU A 359      14.717  -4.117  23.173  1.00 25.34           C
ATOM   2595  O   LEU A 359      13.971  -3.829  24.109  1.00 24.45           O
ATOM   2596  CB  LEU A 359      16.862  -2.785  23.062  1.00 20.69           C
ATOM   2597  CG  LEU A 359      18.290  -2.719  23.631  1.00 32.36           C
ATOM   2598  CD1 LEU A 359      18.990  -1.411  23.290  1.00 34.88           C
ATOM   2599  CD2 LEU A 359      18.271  -2.928  25.142  1.00 28.58           C
ATOM   2600  N   PRO A 360      14.257  -4.432  21.951  1.00 24.04           N
ATOM   2601  CA  PRO A 360      12.792  -4.421  21.782  1.00 27.18           C
ATOM   2602  C   PRO A 360      12.156  -5.725  22.282  1.00 22.64           C
ATOM   2603  O   PRO A 360      11.486  -6.428  21.528  1.00 27.68           O
ATOM   2604  CB  PRO A 360      12.600  -4.252  20.264  1.00 23.59           C
ATOM   2605  CG  PRO A 360      13.879  -4.794  19.648  1.00 22.44           C
ATOM   2606  CD  PRO A 360      14.989  -4.638  20.681  1.00 22.29           C
ATOM   2607  N   ASN A 361      12.344  -6.031  23.562  1.00 23.30           N
ATOM   2608  CA  ASN A 361      11.947  -7.335  24.085  1.00 25.14           C
ATOM   2609  C   ASN A 361      10.466  -7.487  24.452  1.00 24.38           C
ATOM   2610  O   ASN A 361      10.071  -8.505  25.023  1.00 25.84           O
ATOM   2611  CB  ASN A 361      12.849  -7.746  25.260  1.00 23.33           C
ATOM   2612  CG  ASN A 361      12.991  -6.649  26.298  1.00 33.32           C
ATOM   2613  OD1 ASN A 361      12.039  -6.334  27.012  1.00 32.69           O
ATOM   2614  ND2 ASN A 361      14.190  -6.058  26.387  1.00 35.61           N
ATOM   2615  N   ASN A 362       9.642  -6.489  24.141  1.00 23.22           N
ATOM   2616  CA  ASN A 362       8.201  -6.686  24.268  1.00 27.46           C
ATOM   2617  C   ASN A 362       7.572  -6.980  22.904  1.00 28.80           C
ATOM   2618  O   ASN A 362       6.351  -7.071  22.783  1.00 26.10           O
ATOM   2619  CB  ASN A 362       7.532  -5.474  24.917  1.00 29.18           C
ATOM   2620  CG  ASN A 362       7.834  -4.198  24.177  1.00 32.10           C
ATOM   2621  OD1 ASN A 362       8.749  -4.161  23.352  1.00 29.89           O
ATOM   2622  ND2 ASN A 362       7.076  -3.139  24.464  1.00 37.68           N
ATOM   2623  N   ILE A 363       8.408  -7.136  21.879  1.00 22.93           N
ATOM   2624  CA  ILE A 363       7.910  -7.440  20.538  1.00 23.88           C
ATOM   2625  C   ILE A 363       7.914  -8.949  20.363  1.00 29.56           C
ATOM   2626  O   ILE A 363       8.864  -9.526  19.831  1.00 27.47           O
ATOM   2627  CB  ILE A 363       8.744  -6.745  19.458  1.00 22.02           C
ATOM   2628  CG1 ILE A 363       8.714  -5.232  19.696  1.00 17.50           C
ATOM   2629  CG2 ILE A 363       8.239  -7.088  18.060  1.00 22.70           C
ATOM   2630  CD1 ILE A 363       7.286  -4.655  19.958  1.00 19.68           C
ATOM   2631  N   THR A 364       6.825  -9.581  20.803  1.00 26.26           N
ATOM   2632  CA  THR A 364       6.817 -11.016  21.072  1.00 30.41           C
ATOM   2633  C   THR A 364       5.719 -11.799  20.349  1.00 33.42           C
ATOM   2634  O   THR A 364       5.435 -12.946  20.712  1.00 32.55           O
ATOM   2635  CB  THR A 364       6.616 -11.271  22.568  1.00 29.59           C
ATOM   2636  OG1 THR A 364       5.332 -10.767  22.943  1.00 34.02           O
ATOM   2637  CG2 THR A 364       7.693 -10.555  23.392  1.00 30.05           C
ATOM   2638  N   SER A 365       5.095 -11.195  19.341  1.00 29.41           N
ATOM   2639  CA  SER A 365       4.089 -11.908  18.553  1.00 29.49           C
ATOM   2640  C   SER A 365       4.059 -11.378  17.127  1.00 29.65           C
ATOM   2641  O   SER A 365       4.573 -10.293  16.852  1.00 26.02           O
ATOM   2642  CB  SER A 365       2.702 -11.750  19.185  1.00 23.39           C
ATOM   2643  OG  SER A 365       2.239 -10.421  19.025  1.00 26.80           O
ATOM   2644  N   THR A 366       3.447 -12.128  16.218  1.00 27.31           N
ATOM   2645  CA  THR A 366       3.269 -11.634  14.861  1.00 27.46           C
ATOM   2646  C   THR A 366       2.619 -10.253  14.896  1.00 22.75           C
ATOM   2647  O   THR A 366       3.092  -9.317  14.243  1.00 21.88           O
ATOM   2648  CB  THR A 366       2.400 -12.581  14.019  1.00 21.63           C
ATOM   2649  OG1 THR A 366       3.028 -13.869  13.940  1.00 25.71           O
ATOM   2650  CG2 THR A 366       2.200 -12.002  12.599  1.00 24.20           C
ATOM   2651  N   ALA A 367       1.553 -10.116  15.686  1.00 22.08           N
ATOM   2652  CA  ALA A 367       0.806  -8.855  15.747  1.00 28.41           C
ATOM   2653  C   ALA A 367       1.689  -7.722  16.253  1.00 27.72           C
ATOM   2654  O   ALA A 367       1.624  -6.596  15.745  1.00 23.71           O
ATOM   2655  CB  ALA A 367      -0.451  -8.997  16.633  1.00 24.76           C
ATOM   2656  N   LYS A 368       2.503  -8.012  17.265  1.00 23.69           N
ATOM   2657  CA  LYS A 368       3.394  -7.001  17.833  1.00 25.08           C
ATOM   2658  C   LYS A 368       4.571  -6.645  16.914  1.00 20.00           C
ATOM   2659  O   LYS A 368       4.982  -5.486  16.863  1.00 23.11           O
ATOM   2660  CB  LYS A 368       3.865  -7.409  19.236  1.00 19.92           C
ATOM   2661  CG  LYS A 368       2.787  -7.202  20.309  1.00 25.45           C
ATOM   2662  CD  LYS A 368       3.096  -7.996  21.592  1.00 30.61           C
ATOM   2663  CE  LYS A 368       2.004  -7.780  22.633  1.00 35.70           C
ATOM   2664  NZ  LYS A 368       2.139  -8.707  23.805  1.00 40.27           N
ATOM   2665  N   ILE A 369       5.096  -7.621  16.175  1.00 21.74           N
ATOM   2666  CA  ILE A 369       6.147  -7.331  15.207  1.00 21.88           C
ATOM   2667  C   ILE A 369       5.608  -6.351  14.157  1.00 27.51           C
ATOM   2668  O   ILE A 369       6.249  -5.341  13.831  1.00 19.45           O
ATOM   2669  CB  ILE A 369       6.674  -8.618  14.524  1.00 22.54           C
ATOM   2670  CG1 ILE A 369       7.405  -9.494  15.551  1.00 21.34           C
ATOM   2671  CG2 ILE A 369       7.635  -8.277  13.363  1.00 18.42           C
ATOM   2672  CD1 ILE A 369       7.697 -10.913  15.072  1.00 21.20           C
ATOM   2673  N   VAL A 370       4.417  -6.643  13.643  1.00 22.15           N
ATOM   2674  CA  VAL A 370       3.809  -5.811  12.613  1.00 22.37           C
ATOM   2675  C   VAL A 370       3.521  -4.385  13.111  1.00 18.74           C
ATOM   2676  O   VAL A 370       3.787  -3.409  12.403  1.00 21.80           O
ATOM   2677  CB  VAL A 370       2.519  -6.467  12.070  1.00 24.36           C
ATOM   2678  CG1 VAL A 370       1.757  -5.486  11.203  1.00 19.40           C
ATOM   2679  CG2 VAL A 370       2.867  -7.755  11.296  1.00 19.92           C
ATOM   2680  N   GLN A 371       2.971  -4.260  14.318  1.00 21.11           N
ATOM   2681  CA  GLN A 371       2.723  -2.942  14.904  1.00 20.58           C
ATOM   2682  C   GLN A 371       4.030  -2.152  15.046  1.00 23.31           C
ATOM   2683  O   GLN A 371       4.080  -0.949  14.775  1.00 25.52           O
ATOM   2684  CB  GLN A 371       2.076  -3.078  16.283  1.00 24.43           C
ATOM   2685  CG  GLN A 371       0.635  -3.586  16.286  1.00 38.76           C
ATOM   2686  CD  GLN A 371       0.064  -3.696  17.702  1.00 52.06           C
ATOM   2687  OE1 GLN A 371       0.787  -4.027  18.655  1.00 48.24           O
ATOM   2688  NE2 GLN A 371      -1.235  -3.405  17.846  1.00 47.01           N
ATOM   2689  N   TYR A 372       5.074  -2.839  15.500  1.00 19.10           N
ATOM   2690  CA  TYR A 372       6.408  -2.257  15.688  1.00 20.72           C
ATOM   2691  C   TYR A 372       6.919  -1.729  14.346  1.00 20.10           C
ATOM   2692  O   TYR A 372       7.368  -0.582  14.242  1.00 23.40           O
ATOM   2693  CB  TYR A 372       7.337  -3.356  16.243  1.00 18.31           C
ATOM   2694  CG  TYR A 372       8.797  -2.999  16.469  1.00 22.52           C
ATOM   2695  CD1 TYR A 372       9.167  -1.962  17.319  1.00 21.33           C
ATOM   2696  CD2 TYR A 372       9.808  -3.758  15.882  1.00 18.05           C
ATOM   2697  CE1 TYR A 372      10.518  -1.674  17.555  1.00 22.19           C
ATOM   2698  CE2 TYR A 372      11.148  -3.478  16.106  1.00 21.20           C
ATOM   2699  CZ  TYR A 372      11.494  -2.443  16.937  1.00 22.14           C
ATOM   2700  OH  TYR A 372      12.814  -2.154  17.136  1.00 21.64           O
ATOM   2701  N   PHE A 373       6.834  -2.569  13.318  1.00 17.76           N
ATOM   2702  CA  PHE A 373       7.228  -2.175  11.969  1.00 21.70           C
ATOM   2703  C   PHE A 373       6.393  -1.001  11.440  1.00 28.27           C
ATOM   2704  O   PHE A 373       6.940  -0.047  10.890  1.00 23.06           O
ATOM   2705  CB  PHE A 373       7.151  -3.370  11.005  1.00 20.22           C
ATOM   2706  CG  PHE A 373       8.270  -4.374  11.184  1.00 21.00           C
ATOM   2707  CD1 PHE A 373       9.327  -4.111  12.039  1.00 22.74           C
ATOM   2708  CD2 PHE A 373       8.262  -5.574  10.491  1.00 21.72           C
ATOM   2709  CE1 PHE A 373      10.359  -5.028  12.203  1.00 26.14           C
ATOM   2710  CE2 PHE A 373       9.293  -6.498  10.646  1.00 25.19           C
ATOM   2711  CZ  PHE A 373      10.343  -6.218  11.504  1.00 24.92           C
ATOM   2712  N   GLN A 374       5.072  -1.075  11.592  1.00 26.49           N
ATOM   2713  CA  GLN A 374       4.188   0.000  11.132  1.00 28.07           C
ATOM   2714  C   GLN A 374       4.474   1.312  11.848  1.00 26.34           C
ATOM   2715  O   GLN A 374       4.428   2.383  11.241  1.00 34.99           O
ATOM   2716  CB  GLN A 374       2.711  -0.377  11.352  1.00 33.96           C
ATOM   2717  CG  GLN A 374       2.136  -1.267  10.268  1.00 36.24           C
ATOM   2718  CD  GLN A 374       0.734  -1.790  10.590  1.00 44.04           C
ATOM   2719  OE1 GLN A 374       0.018  -2.223   9.695  1.00 50.90           O
ATOM   2720  NE2 GLN A 374       0.356  -1.772  11.872  1.00 42.05           N
ATOM   2721  N   ASP A 375       4.748   1.231  13.145  0.57 26.85           N
ATOM   2722  CA  ASP A 375       4.990   2.425  13.955  0.57 30.43           C
ATOM   2723  C   ASP A 375       6.322   3.111  13.632  0.57 27.89           C
ATOM   2724  O   ASP A 375       6.372   4.332  13.457  0.57 23.82           O
ATOM   2725  CB  ASP A 375       4.958   2.085  15.454  0.57 31.01           C
ATOM   2726  CG  ASP A 375       3.549   1.851  15.980  0.57 37.12           C
ATOM   2727  OD1 ASP A 375       2.590   2.320  15.335  0.57 41.76           O
ATOM   2728  OD2 ASP A 375       3.404   1.205  17.044  0.57 38.45           O
ATOM   2729  N   LEU A 376       7.398   2.330  13.561  1.00 25.65           N
ATOM   2730  CA  LEU A 376       8.749   2.918  13.479  1.00 24.32           C
ATOM   2731  C   LEU A 376       9.484   2.720  12.161  1.00 25.44           C
ATOM   2732  O   LEU A 376      10.363   3.515  11.813  1.00 19.52           O
ATOM   2733  CB  LEU A 376       9.626   2.385  14.616  1.00 18.53           C
ATOM   2734  CG  LEU A 376       9.101   2.676  16.024  1.00 28.45           C
ATOM   2735  CD1 LEU A 376      10.004   2.033  17.084  1.00 27.67           C
ATOM   2736  CD2 LEU A 376       8.985   4.175  16.261  1.00 29.83           C
ATOM   2737  N   TYR A 377       9.146   1.659  11.435  1.00 19.02           N
ATOM   2738  CA  TYR A 377       9.990   1.248  10.319  1.00 23.26           C
ATOM   2739  C   TYR A 377       9.427   1.649   8.969  1.00 23.85           C
ATOM   2740  O   TYR A 377       9.952   2.550   8.322  1.00 23.63           O
ATOM   2741  CB  TYR A 377      10.245  -0.261  10.349  1.00 20.51           C
ATOM   2742  CG  TYR A 377      11.184  -0.714  11.461  1.00 20.19           C
ATOM   2743  CD1 TYR A 377      10.795  -0.673  12.794  1.00 22.07           C
ATOM   2744  CD2 TYR A 377      12.465  -1.173  11.171  1.00 22.20           C
ATOM   2745  CE1 TYR A 377      11.661  -1.092  13.821  1.00 18.09           C
ATOM   2746  CE2 TYR A 377      13.326  -1.599  12.173  1.00 23.05           C
ATOM   2747  CZ  TYR A 377      12.928  -1.548  13.496  1.00 19.99           C
ATOM   2748  OH  TYR A 377      13.807  -1.965  14.483  1.00 21.23           O
ATOM   2749  N   PHE A 378       8.348   0.993   8.558  1.00 21.19           N
ATOM   2750  CA  PHE A 378       7.919   1.033   7.162  1.00 18.08           C
ATOM   2751  C   PHE A 378       6.583   1.746   6.961  1.00 26.99           C
ATOM   2752  O   PHE A 378       5.514   1.133   7.107  1.00 22.20           O
ATOM   2753  CB  PHE A 378       7.852  -0.401   6.631  1.00 15.68           C
ATOM   2754  CG  PHE A 378       9.097  -1.214   6.937  1.00 22.47           C
ATOM   2755  CD1 PHE A 378      10.348  -0.764   6.529  1.00 20.68           C
ATOM   2756  CD2 PHE A 378       9.017  -2.417   7.636  1.00 20.98           C
ATOM   2757  CE1 PHE A 378      11.508  -1.507   6.809  1.00 19.47           C
ATOM   2758  CE2 PHE A 378      10.163  -3.172   7.915  1.00 20.68           C
ATOM   2759  CZ  PHE A 378      11.413  -2.712   7.502  1.00 22.08           C
ATOM   2760  N   TYR A 379       6.645   3.034   6.622  1.00 20.84           N
ATOM   2761  CA  TYR A 379       5.431   3.839   6.461  1.00 23.82           C
ATOM   2762  C   TYR A 379       4.680   3.545   5.159  1.00 25.08           C
ATOM   2763  O   TYR A 379       3.550   4.008   4.978  1.00 24.94           O
ATOM   2764  CB  TYR A 379       5.752   5.339   6.508  1.00 17.53           C
ATOM   2765  CG  TYR A 379       6.218   5.883   7.835  1.00 22.99           C
ATOM   2766  CD1 TYR A 379       6.428   5.053   8.934  1.00 23.07           C
ATOM   2767  CD2 TYR A 379       6.435   7.244   7.994  1.00 26.90           C
ATOM   2768  CE1 TYR A 379       6.860   5.584  10.162  1.00 19.95           C
ATOM   2769  CE2 TYR A 379       6.848   7.775   9.204  1.00 24.32           C
ATOM   2770  CZ  TYR A 379       7.066   6.944  10.280  1.00 21.89           C
ATOM   2771  OH  TYR A 379       7.484   7.491  11.474  1.00 30.76           O
ATOM   2772  N   ASN A 380       5.306   2.799   4.247  1.00 21.87           N
ATOM   2773  CA  ASN A 380       4.669   2.459   2.971  1.00 19.54           C
ATOM   2774  C   ASN A 380       4.282   0.989   2.842  1.00 20.45           C
ATOM   2775  O   ASN A 380       4.120   0.476   1.728  1.00 22.14           O
ATOM   2776  CB  ASN A 380       5.570   2.838   1.803  1.00 18.40           C
ATOM   2777  CG  ASN A 380       5.120   4.096   1.118  1.00 28.70           C
ATOM   2778  OD1 ASN A 380       4.158   4.743   1.545  1.00 34.68           O
ATOM   2779  ND2 ASN A 380       5.813   4.460   0.037  1.00 34.13           N
ATOM   2780  N   ALA A 381       4.135   0.318   3.981  1.00 19.70           N
ATOM   2781  CA  ALA A 381       3.733  -1.087   3.991  1.00 19.91           C
ATOM   2782  C   ALA A 381       2.365  -1.215   4.652  1.00 17.85           C
ATOM   2783  O   ALA A 381       2.089  -0.579   5.676  1.00 23.80           O
ATOM   2784  CB  ALA A 381       4.769  -1.943   4.730  1.00 21.66           C
ATOM   2785  N   THR A 382       1.494  -2.038   4.077  1.00 18.88           N
ATOM   2786  CA  THR A 382       0.196  -2.252   4.715  1.00 20.50           C
ATOM   2787  C   THR A 382       0.337  -3.312   5.802  1.00 22.09           C
ATOM   2788  O   THR A 382       1.299  -4.085   5.813  1.00 21.27           O
ATOM   2789  CB  THR A 382      -0.838  -2.716   3.710  1.00 14.09           C
ATOM   2790  OG1 THR A 382      -0.475  -4.025   3.252  1.00 18.55           O
ATOM   2791  CG2 THR A 382      -0.894  -1.733   2.516  1.00 20.82           C
ATOM   2792  N   LYS A 383      -0.631  -3.370   6.700  1.00 22.61           N
ATOM   2793  CA  LYS A 383      -0.659  -4.449   7.677  1.00 24.69           C
ATOM   2794  C   LYS A 383      -0.738  -5.826   6.999  1.00 26.10           C
ATOM   2795  O   LYS A 383      -0.112  -6.795   7.446  1.00 24.35           O
ATOM   2796  CB  LYS A 383      -1.806  -4.245   8.658  1.00 24.57           C
ATOM   2797  CG  LYS A 383      -2.047  -5.423   9.588  1.00 26.50           C
ATOM   2798  CD  LYS A 383      -3.020  -5.035  10.691  1.00 34.04           C
ATOM   2799  CE  LYS A 383      -3.579  -6.260  11.393  1.00 34.39           C
ATOM   2800  NZ  LYS A 383      -4.106  -5.887  12.730  1.00 40.26           N
ATOM   2801  N   GLU A 384      -1.480  -5.908   5.900  1.00 22.76           N
ATOM   2802  CA  GLU A 384      -1.585  -7.154   5.153  1.00 25.70           C
ATOM   2803  C   GLU A 384      -0.216  -7.577   4.636  1.00 19.30           C
ATOM   2804  O   GLU A 384       0.168  -8.743   4.751  1.00 23.84           O
ATOM   2805  CB  GLU A 384      -2.563  -7.011   3.976  1.00 17.17           C
ATOM   2806  CG  GLU A 384      -2.588  -8.215   3.055  1.00 23.36           C
ATOM   2807  CD  GLU A 384      -3.777  -8.188   2.068  1.00 37.12           C
ATOM   2808  OE1 GLU A 384      -4.939  -8.102   2.533  1.00 36.20           O
ATOM   2809  OE2 GLU A 384      -3.551  -8.266   0.833  1.00 37.37           O
ATOM   2810  N   GLN A 385       0.529  -6.641   4.060  1.00 19.79           N
ATOM   2811  CA  GLN A 385       1.837  -6.998   3.528  1.00 17.88           C
ATOM   2812  C   GLN A 385       2.794  -7.420   4.638  1.00 21.35           C
ATOM   2813  O   GLN A 385       3.451  -8.452   4.529  1.00 25.22           O
ATOM   2814  CB  GLN A 385       2.432  -5.842   2.712  1.00 20.52           C
ATOM   2815  CG  GLN A 385       1.750  -5.633   1.357  1.00 21.46           C
ATOM   2816  CD  GLN A 385       2.057  -4.269   0.754  1.00 21.93           C
ATOM   2817  OE1 GLN A 385       2.259  -3.277   1.476  1.00 19.31           O
ATOM   2818  NE2 GLN A 385       2.095  -4.211  -0.574  1.00 23.06           N
ATOM   2819  N   LEU A 386       2.889  -6.614   5.693  1.00 21.19           N
ATOM   2820  CA  LEU A 386       3.810  -6.908   6.788  1.00 23.11           C
ATOM   2821  C   LEU A 386       3.453  -8.219   7.478  1.00 25.95           C
ATOM   2822  O   LEU A 386       4.336  -8.963   7.899  1.00 18.38           O
ATOM   2823  CB  LEU A 386       3.831  -5.772   7.804  1.00 22.22           C
ATOM   2824  CG  LEU A 386       4.467  -4.458   7.333  1.00 24.35           C
ATOM   2825  CD1 LEU A 386       4.288  -3.390   8.389  1.00 25.61           C
ATOM   2826  CD2 LEU A 386       5.948  -4.633   6.987  1.00 25.87           C
ATOM   2827  N   THR A 387       2.162  -8.513   7.595  1.00 20.31           N
ATOM   2828  CA  THR A 387       1.765  -9.769   8.215  1.00 21.32           C
ATOM   2829  C   THR A 387       2.169 -10.951   7.339  1.00 26.30           C
ATOM   2830  O   THR A 387       2.634 -11.985   7.843  1.00 22.00           O
ATOM   2831  CB  THR A 387       0.249  -9.824   8.526  1.00 25.47           C
ATOM   2832  OG1 THR A 387      -0.118  -8.734   9.398  1.00 24.09           O
ATOM   2833  CG2 THR A 387      -0.098 -11.159   9.182  1.00 21.28           C
ATOM   2834  N   ALA A 388       1.986 -10.809   6.027  1.00 25.37           N
ATOM   2835  CA  ALA A 388       2.423 -11.849   5.106  1.00 24.34           C
ATOM   2836  C   ALA A 388       3.941 -12.082   5.215  1.00 26.17           C
ATOM   2837  O   ALA A 388       4.407 -13.224   5.245  1.00 23.34           O
ATOM   2838  CB  ALA A 388       2.015 -11.516   3.664  1.00 24.77           C
ATOM   2839  N   PHE A 389       4.720 -11.012   5.282  1.00 24.58           N
ATOM   2840  CA  PHE A 389       6.166 -11.176   5.400  1.00 21.26           C
ATOM   2841  C   PHE A 389       6.531 -11.882   6.726  1.00 19.32           C
ATOM   2842  O   PHE A 389       7.271 -12.872   6.743  1.00 22.06           O
ATOM   2843  CB  PHE A 389       6.863  -9.817   5.304  1.00 19.14           C
ATOM   2844  CG  PHE A 389       8.353  -9.887   5.534  1.00 22.77           C
ATOM   2845  CD1 PHE A 389       9.159 -10.652   4.694  1.00 21.69           C
ATOM   2846  CD2 PHE A 389       8.946  -9.190   6.579  1.00 21.01           C
ATOM   2847  CE1 PHE A 389      10.534 -10.731   4.892  1.00 24.63           C
ATOM   2848  CE2 PHE A 389      10.332  -9.266   6.786  1.00 25.02           C
ATOM   2849  CZ  PHE A 389      11.116 -10.042   5.940  1.00 23.65           C
ATOM   2850  N   VAL A 390       5.984 -11.397   7.834  1.00 18.58           N
ATOM   2851  CA  VAL A 390       6.330 -11.953   9.139  1.00 20.45           C
ATOM   2852  C   VAL A 390       5.893 -13.421   9.214  1.00 30.23           C
ATOM   2853  O   VAL A 390       6.610 -14.276   9.750  1.00 25.93           O
ATOM   2854  CB  VAL A 390       5.714 -11.112  10.279  1.00 25.96           C
ATOM   2855  CG1 VAL A 390       5.861 -11.812  11.635  1.00 22.67           C
ATOM   2856  CG2 VAL A 390       6.355  -9.732  10.309  1.00 23.64           C
ATOM   2857  N   ASN A 391       4.727 -13.719   8.648  1.00 22.47           N
ATOM   2858  CA  ASN A 391       4.256 -15.095   8.609  1.00 25.51           C
ATOM   2859  C   ASN A 391       5.144 -16.085   7.838  1.00 27.53           C
ATOM   2860  O   ASN A 391       4.956 -17.293   7.964  1.00 24.58           O
ATOM   2861  CB  ASN A 391       2.803 -15.156   8.122  1.00 30.67           C
ATOM   2862  CG  ASN A 391       1.813 -14.709   9.199  1.00 38.62           C
ATOM   2863  OD1 ASN A 391       2.111 -14.766  10.391  1.00 42.86           O
ATOM   2864  ND2 ASN A 391       0.636 -14.269   8.780  1.00 44.93           N
ATOM   2865  N   THR A 392       6.102 -15.600   7.042  1.00 22.60           N
ATOM   2866  CA  THR A 392       7.051 -16.522   6.405  1.00 21.71           C
ATOM   2867  C   THR A 392       8.043 -17.040   7.449  1.00 25.15           C
ATOM   2868  O   THR A 392       8.759 -18.004   7.200  1.00 25.18           O
ATOM   2869  CB  THR A 392       7.833 -15.918   5.190  1.00 28.65           C
ATOM   2870  OG1 THR A 392       8.675 -14.841   5.628  1.00 24.48           O
ATOM   2871  CG2 THR A 392       6.873 -15.430   4.095  1.00 27.26           C
ATOM   2872  N   TYR A 393       8.073 -16.408   8.619  1.00 22.57           N
ATOM   2873  CA  TYR A 393       8.953 -16.871   9.706  1.00 25.87           C
ATOM   2874  C   TYR A 393       8.193 -17.686  10.744  1.00 27.03           C
ATOM   2875  O   TYR A 393       7.275 -17.169  11.392  1.00 25.31           O
ATOM   2876  CB  TYR A 393       9.638 -15.695  10.401  1.00 23.89           C
ATOM   2877  CG  TYR A 393      10.664 -15.029   9.519  1.00 25.79           C
ATOM   2878  CD1 TYR A 393      10.283 -14.096   8.562  1.00 25.23           C
ATOM   2879  CD2 TYR A 393      12.013 -15.352   9.622  1.00 19.14           C
ATOM   2880  CE1 TYR A 393      11.225 -13.480   7.739  1.00 22.32           C
ATOM   2881  CE2 TYR A 393      12.964 -14.747   8.802  1.00 24.41           C
ATOM   2882  CZ  TYR A 393      12.562 -13.814   7.860  1.00 28.09           C
ATOM   2883  OH  TYR A 393      13.495 -13.224   7.027  1.00 20.85           O
ATOM   2884  N   PRO A 394       8.593 -18.954  10.924  1.00 25.35           N
ATOM   2885  CA  PRO A 394       7.942 -19.825  11.909  1.00 30.10           C
ATOM   2886  C   PRO A 394       8.130 -19.275  13.318  1.00 33.16           C
ATOM   2887  O   PRO A 394       9.058 -18.503  13.565  1.00 30.14           O
ATOM   2888  CB  PRO A 394       8.691 -21.161  11.756  1.00 26.74           C
ATOM   2889  CG  PRO A 394       9.340 -21.098  10.410  1.00 30.31           C
ATOM   2890  CD  PRO A 394       9.680 -19.645  10.204  1.00 26.33           C
ATOM   2891  N   THR A 395       7.250 -19.666  14.230  1.00 31.33           N
ATOM   2892  CA  THR A 395       7.323 -19.221  15.614  1.00 25.97           C
ATOM   2893  C   THR A 395       8.071 -20.240  16.481  1.00 27.16           C
ATOM   2894  O   THR A 395       8.323 -20.002  17.667  1.00 30.85           O
ATOM   2895  CB  THR A 395       5.918 -19.003  16.199  1.00 35.96           C
ATOM   2896  OG1 THR A 395       5.146 -20.197  16.020  1.00 32.45           O
ATOM   2897  CG2 THR A 395       5.221 -17.840  15.503  1.00 33.05           C
ATOM   2898  N   ASP A 396       8.418 -21.373  15.882  1.00 25.76           N
ATOM   2899  CA  ASP A 396       9.151 -22.426  16.581  1.00 33.62           C
ATOM   2900  C   ASP A 396      10.524 -21.926  17.029  1.00 33.89           C
ATOM   2901  O   ASP A 396      11.278 -21.352  16.240  1.00 30.09           O
ATOM   2902  CB  ASP A 396       9.308 -23.641  15.666  1.00 44.32           C
ATOM   2903  CG  ASP A 396      10.203 -24.714  16.260  1.00 60.81           C
ATOM   2904  OD1 ASP A 396       9.751 -25.442  17.172  1.00 71.51           O
ATOM   2905  OD2 ASP A 396      11.357 -24.843  15.800  1.00 64.74           O
ATOM   2906  N   ILE A 397      10.848 -22.137  18.297  1.00 31.35           N
ATOM   2907  CA  ILE A 397      12.143 -21.710  18.822  1.00 35.19           C
ATOM   2908  C   ILE A 397      13.352 -22.131  17.967  1.00 33.05           C
ATOM   2909  O   ILE A 397      14.344 -21.406  17.898  1.00 31.08           O
ATOM   2910  CB  ILE A 397      12.364 -22.197  20.272  1.00 42.36           C
ATOM   2911  CG1 ILE A 397      11.458 -21.442  21.241  1.00 47.15           C
ATOM   2912  CG2 ILE A 397      13.805 -21.980  20.697  1.00 45.56           C
ATOM   2913  CD1 ILE A 397      11.944 -21.515  22.683  1.00 46.80           C
ATOM   2914  N   THR A 398      13.280 -23.291  17.319  1.00 28.62           N
ATOM   2915  CA  THR A 398      14.440 -23.812  16.600  1.00 30.58           C
ATOM   2916  C   THR A 398      14.666 -23.127  15.269  1.00 25.54           C
ATOM   2917  O   THR A 398      15.737 -23.257  14.683  1.00 28.36           O
ATOM   2918  CB  THR A 398      14.343 -25.336  16.322  1.00 37.13           C
ATOM   2919  OG1 THR A 398      13.364 -25.582  15.301  1.00 37.01           O
ATOM   2920  CG2 THR A 398      13.977 -26.086  17.582  1.00 31.96           C
ATOM   2921  N   ALA A 399      13.661 -22.407  14.782  1.00 26.22           N
ATOM   2922  CA  ALA A 399      13.760 -21.806  13.451  1.00 33.92           C
ATOM   2923  C   ALA A 399      14.550 -20.501  13.452  1.00 23.60           C
ATOM   2924  O   ALA A 399      15.094 -20.100  12.426  1.00 24.41           O
ATOM   2925  CB  ALA A 399      12.372 -21.579  12.856  1.00 32.17           C
ATOM   2926  N   GLY A 400      14.594 -19.835  14.598  1.00 20.54           N
ATOM   2927  CA  GLY A 400      15.088 -18.472  14.641  1.00 22.26           C
ATOM   2928  C   GLY A 400      16.594 -18.320  14.778  1.00 23.41           C
ATOM   2929  O   GLY A 400      17.351 -19.296  14.700  1.00 22.89           O
ATOM   2930  N   SER A 401      17.030 -17.080  14.975  1.00 24.68           N
ATOM   2931  CA  SER A 401      18.448 -16.768  15.110  1.00 25.24           C
ATOM   2932  C   SER A 401      18.767 -16.535  16.582  1.00 22.80           C
ATOM   2933  O   SER A 401      18.007 -15.863  17.273  1.00 23.72           O
ATOM   2934  CB  SER A 401      18.771 -15.505  14.316  1.00 26.53           C
ATOM   2935  OG  SER A 401      20.132 -15.140  14.464  1.00 28.86           O
ATOM   2936  N   PRO A 402      19.901 -17.065  17.072  1.00 26.26           N
ATOM   2937  CA  PRO A 402      20.990 -17.802  16.397  1.00 26.86           C
ATOM   2938  C   PRO A 402      20.553 -19.056  15.644  1.00 25.85           C
ATOM   2939  O   PRO A 402      20.020 -20.008  16.242  1.00 21.66           O
ATOM   2940  CB  PRO A 402      21.892 -18.233  17.561  1.00 26.87           C
ATOM   2941  CG  PRO A 402      21.670 -17.204  18.610  1.00 26.89           C
ATOM   2942  CD  PRO A 402      20.197 -16.862  18.506  1.00 23.35           C
ATOM   2943  N   PHE A 403      20.821 -19.080  14.346  1.00 24.65           N
ATOM   2944  CA  PHE A 403      20.324 -20.165  13.515  1.00 28.77           C
ATOM   2945  C   PHE A 403      21.003 -21.488  13.861  1.00 28.50           C
ATOM   2946  O   PHE A 403      22.167 -21.510  14.280  1.00 21.91           O
ATOM   2947  CB  PHE A 403      20.492 -19.818  12.039  1.00 26.24           C
ATOM   2948  CG  PHE A 403      19.655 -18.643  11.608  1.00 27.34           C
ATOM   2949  CD1 PHE A 403      18.269 -18.740  11.569  1.00 26.75           C
ATOM   2950  CD2 PHE A 403      20.250 -17.439  11.253  1.00 24.15           C
ATOM   2951  CE1 PHE A 403      17.488 -17.653  11.176  1.00 26.43           C
ATOM   2952  CE2 PHE A 403      19.482 -16.357  10.855  1.00 16.61           C
ATOM   2953  CZ  PHE A 403      18.097 -16.463  10.818  1.00 20.96           C
ATOM   2954  N   ASN A 404      20.250 -22.574  13.696  1.00 26.68           N
ATOM   2955  CA  ASN A 404      20.738 -23.930  13.933  1.00 28.64           C
ATOM   2956  C   ASN A 404      21.157 -24.192  15.379  1.00 23.88           C
ATOM   2957  O   ASN A 404      22.062 -24.989  15.630  1.00 28.70           O
ATOM   2958  CB  ASN A 404      21.908 -24.252  12.996  1.00 28.75           C
ATOM   2959  CG  ASN A 404      21.587 -23.955  11.538  1.00 39.58           C
ATOM   2960  OD1 ASN A 404      22.262 -23.150  10.890  1.00 39.77           O
ATOM   2961  ND2 ASN A 404      20.551 -24.602  11.017  1.00 39.20           N
ATOM   2962  N   THR A 405      20.513 -23.534  16.336  1.00 23.79           N
ATOM   2963  CA  THR A 405      20.845 -23.798  17.742  1.00 24.21           C
ATOM   2964  C   THR A 405      19.702 -24.446  18.506  1.00 27.63           C
ATOM   2965  O   THR A 405      19.697 -24.446  19.739  1.00 26.01           O
ATOM   2966  CB  THR A 405      21.297 -22.535  18.503  1.00 22.56           C
ATOM   2967  OG1 THR A 405      20.269 -21.535  18.434  1.00 24.69           O
ATOM   2968  CG2 THR A 405      22.606 -21.990  17.911  1.00 20.62           C
ATOM   2969  N   GLY A 406      18.733 -24.981  17.769  1.00 28.41           N
ATOM   2970  CA  GLY A 406      17.642 -25.710  18.381  1.00 29.69           C
ATOM   2971  C   GLY A 406      16.885 -24.924  19.429  1.00 30.83           C
ATOM   2972  O   GLY A 406      16.456 -23.790  19.200  1.00 29.26           O
ATOM   2973  N   ILE A 407      16.716 -25.531  20.596  1.00 22.50           N
ATOM   2974  CA  ILE A 407      15.865 -24.949  21.620  1.00 32.29           C
ATOM   2975  C   ILE A 407      16.598 -23.905  22.456  1.00 31.97           C
ATOM   2976  O   ILE A 407      16.016 -23.307  23.363  1.00 27.63           O
ATOM   2977  CB  ILE A 407      15.313 -26.033  22.543  1.00 38.88           C
ATOM   2978  CG1 ILE A 407      16.451 -26.673  23.342  1.00 43.07           C
ATOM   2979  CG2 ILE A 407      14.572 -27.091  21.725  1.00 40.02           C
ATOM   2980  CD1 ILE A 407      16.007 -27.854  24.176  1.00 43.23           C
ATOM   2981  N   PHE A 408      17.872 -23.673  22.143  1.00 31.01           N
ATOM   2982  CA  PHE A 408      18.687 -22.777  22.962  1.00 32.29           C
ATOM   2983  C   PHE A 408      18.636 -21.321  22.514  1.00 24.78           C
ATOM   2984  O   PHE A 408      18.188 -21.015  21.410  1.00 22.12           O
ATOM   2985  CB  PHE A 408      20.130 -23.284  23.009  1.00 30.74           C
ATOM   2986  CG  PHE A 408      20.253 -24.629  23.668  1.00 35.85           C
ATOM   2987  CD1 PHE A 408      20.309 -24.733  25.053  1.00 42.72           C
ATOM   2988  CD2 PHE A 408      20.246 -25.790  22.914  1.00 34.15           C
ATOM   2989  CE1 PHE A 408      20.394 -25.979  25.675  1.00 43.32           C
ATOM   2990  CE2 PHE A 408      20.331 -27.050  23.532  1.00 38.13           C
ATOM   2991  CZ  PHE A 408      20.406 -27.138  24.910  1.00 37.73           C
ATOM   2992  N   ASN A 409      19.059 -20.427  23.403  1.00 24.79           N
ATOM   2993  CA  ASN A 409      19.307 -19.031  23.032  1.00 28.54           C
ATOM   2994  C   ASN A 409      18.062 -18.145  22.984  1.00 33.10           C
ATOM   2995  O   ASN A 409      18.121 -17.011  22.493  1.00 30.64           O
ATOM   2996  CB  ASN A 409      20.071 -18.974  21.700  1.00 21.01           C
ATOM   2997  CG  ASN A 409      21.404 -19.677  21.781  1.00 26.01           C
ATOM   2998  OD1 ASN A 409      22.214 -19.372  22.662  1.00 27.80           O
ATOM   2999  ND2 ASN A 409      21.635 -20.645  20.890  1.00 25.51           N
ATOM   3000  N   GLU A 410      16.939 -18.638  23.507  1.00 26.40           N
ATOM   3001  CA  GLU A 410      15.710 -17.840  23.484  1.00 25.93           C
ATOM   3002  C   GLU A 410      15.703 -16.836  24.644  1.00 28.56           C
ATOM   3003  O   GLU A 410      15.175 -17.124  25.722  1.00 31.95           O
ATOM   3004  CB  GLU A 410      14.457 -18.738  23.511  1.00 31.81           C
ATOM   3005  CG  GLU A 410      13.116 -17.988  23.399  1.00 28.77           C
ATOM   3006  CD  GLU A 410      12.858 -17.396  22.005  1.00 37.77           C
ATOM   3007  OE1 GLU A 410      13.761 -16.709  21.461  1.00 34.25           O
ATOM   3008  OE2 GLU A 410      11.744 -17.604  21.455  1.00 31.65           O
ATOM   3009  N   LEU A 411      16.288 -15.658  24.414  1.00 26.00           N
ATOM   3010  CA  LEU A 411      16.448 -14.649  25.461  1.00 25.66           C
ATOM   3011  C   LEU A 411      15.111 -14.279  26.087  1.00 30.31           C
ATOM   3012  O   LEU A 411      15.023 -13.990  27.284  1.00 29.27           O
ATOM   3013  CB  LEU A 411      17.101 -13.390  24.882  1.00 20.49           C
ATOM   3014  CG  LEU A 411      17.447 -12.291  25.887  1.00 30.89           C
ATOM   3015  CD1 LEU A 411      18.426 -12.829  26.932  1.00 29.86           C
ATOM   3016  CD2 LEU A 411      18.035 -11.069  25.164  1.00 24.60           C
ATOM   3017  N   TYR A 412      14.080 -14.251  25.249  1.00 28.90           N
ATOM   3018  CA  TYR A 412      12.700 -14.033  25.686  1.00 29.79           C
ATOM   3019  C   TYR A 412      11.832 -14.663  24.601  1.00 30.83           C
ATOM   3020  O   TYR A 412      12.323 -14.914  23.491  1.00 30.61           O
ATOM   3021  CB  TYR A 412      12.394 -12.530  25.865  1.00 28.11           C
ATOM   3022  CG  TYR A 412      12.614 -11.698  24.605  1.00 25.90           C
ATOM   3023  CD1 TYR A 412      11.666 -11.675  23.586  1.00 21.81           C
ATOM   3024  CD2 TYR A 412      13.774 -10.947  24.437  1.00 22.60           C
ATOM   3025  CE1 TYR A 412      11.869 -10.926  22.425  1.00 26.27           C
ATOM   3026  CE2 TYR A 412      13.988 -10.186  23.270  1.00 23.08           C
ATOM   3027  CZ  TYR A 412      13.036 -10.185  22.274  1.00 26.13           C
ATOM   3028  OH  TYR A 412      13.250  -9.444  21.127  1.00 23.34           O
ATOM   3029  N   PRO A 413      10.556 -14.960  24.910  1.00 34.91           N
ATOM   3030  CA  PRO A 413       9.741 -15.632  23.886  1.00 31.43           C
ATOM   3031  C   PRO A 413       9.568 -14.751  22.655  1.00 26.92           C
ATOM   3032  O   PRO A 413       9.080 -13.624  22.779  1.00 27.64           O
ATOM   3033  CB  PRO A 413       8.388 -15.852  24.589  1.00 38.26           C
ATOM   3034  CG  PRO A 413       8.728 -15.873  26.063  1.00 39.20           C
ATOM   3035  CD  PRO A 413       9.858 -14.865  26.207  1.00 37.69           C
ATOM   3036  N   GLY A 414       9.986 -15.250  21.493  1.00 20.36           N
ATOM   3037  CA  GLY A 414       9.909 -14.484  20.255  1.00 28.52           C
ATOM   3038  C   GLY A 414      11.221 -13.836  19.822  1.00 23.60           C
ATOM   3039  O   GLY A 414      11.315 -13.304  18.721  1.00 25.20           O
ATOM   3040  N   PHE A 415      12.233 -13.898  20.685  1.00 24.22           N
ATOM   3041  CA  PHE A 415      13.519 -13.238  20.437  1.00 25.04           C
ATOM   3042  C   PHE A 415      14.226 -13.771  19.190  1.00 21.98           C
ATOM   3043  O   PHE A 415      14.631 -12.992  18.317  1.00 21.05           O
ATOM   3044  CB  PHE A 415      14.427 -13.379  21.672  1.00 20.81           C
ATOM   3045  CG  PHE A 415      15.896 -13.115  21.397  1.00 20.37           C
ATOM   3046  CD1 PHE A 415      16.377 -11.817  21.284  1.00 17.19           C
ATOM   3047  CD2 PHE A 415      16.798 -14.172  21.274  1.00 21.28           C
ATOM   3048  CE1 PHE A 415      17.747 -11.570  21.045  1.00 23.39           C
ATOM   3049  CE2 PHE A 415      18.155 -13.939  21.030  1.00 23.42           C
ATOM   3050  CZ  PHE A 415      18.637 -12.636  20.920  1.00 19.15           C
ATOM   3051  N   LYS A 416      14.385 -15.092  19.113  1.00 19.36           N
ATOM   3052  CA  LYS A 416      15.106 -15.719  18.005  1.00 21.83           C
ATOM   3053  C   LYS A 416      14.410 -15.409  16.689  1.00 24.46           C
ATOM   3054  O   LYS A 416      15.059 -15.213  15.645  1.00 21.19           O
ATOM   3055  CB  LYS A 416      15.241 -17.239  18.227  1.00 21.36           C
ATOM   3056  CG  LYS A 416      16.138 -17.611  19.433  1.00 21.14           C
ATOM   3057  CD  LYS A 416      16.268 -19.139  19.654  1.00 21.16           C
ATOM   3058  CE  LYS A 416      17.024 -19.804  18.513  1.00 20.64           C
ATOM   3059  NZ  LYS A 416      17.156 -21.297  18.676  1.00 23.07           N
ATOM   3060  N   ARG A 417      13.082 -15.364  16.741  1.00 24.11           N
ATOM   3061  CA  ARG A 417      12.289 -15.003  15.574  1.00 23.50           C
ATOM   3062  C   ARG A 417      12.477 -13.531  15.185  1.00 20.25           C
ATOM   3063  O   ARG A 417      12.712 -13.224  14.016  1.00 19.17           O
ATOM   3064  CB  ARG A 417      10.795 -15.291  15.827  1.00 20.03           C
ATOM   3065  CG  ARG A 417       9.891 -15.007  14.632  1.00 27.03           C
ATOM   3066  CD  ARG A 417       8.401 -15.174  14.988  1.00 31.25           C
ATOM   3067  NE  ARG A 417       7.562 -15.384  13.807  1.00 31.01           N
ATOM   3068  CZ  ARG A 417       6.301 -14.976  13.711  1.00 24.69           C
ATOM   3069  NH1 ARG A 417       5.749 -14.323  14.724  1.00 20.33           N
ATOM   3070  NH2 ARG A 417       5.594 -15.221  12.604  1.00 24.64           N
ATOM   3071  N   LEU A 418      12.348 -12.616  16.146  1.00 19.38           N
ATOM   3072  CA  LEU A 418      12.533 -11.192  15.831  1.00 19.41           C
ATOM   3073  C   LEU A 418      13.949 -10.990  15.302  1.00 19.54           C
ATOM   3074  O   LEU A 418      14.164 -10.267  14.333  1.00 20.83           O
ATOM   3075  CB  LEU A 418      12.320 -10.299  17.061  1.00 17.63           C
ATOM   3076  CG  LEU A 418      12.452  -8.790  16.811  1.00 19.75           C
ATOM   3077  CD1 LEU A 418      11.574  -8.320  15.638  1.00 23.18           C
ATOM   3078  CD2 LEU A 418      12.160  -7.990  18.075  1.00 17.39           C
ATOM   3079  N   ALA A 419      14.908 -11.650  15.940  1.00 19.23           N
ATOM   3080  CA  ALA A 419      16.303 -11.580  15.510  1.00 18.84           C
ATOM   3081  C   ALA A 419      16.428 -12.032  14.059  1.00 24.62           C
ATOM   3082  O   ALA A 419      17.085 -11.369  13.253  1.00 19.68           O
ATOM   3083  CB  ALA A 419      17.174 -12.434  16.408  1.00 15.92           C
ATOM   3084  N   ALA A 420      15.795 -13.156  13.719  1.00 21.34           N
ATOM   3085  CA  ALA A 420      15.874 -13.662  12.350  1.00 19.30           C
ATOM   3086  C   ALA A 420      15.317 -12.631  11.371  1.00 22.06           C
ATOM   3087  O   ALA A 420      15.938 -12.328  10.346  1.00 20.66           O
ATOM   3088  CB  ALA A 420      15.134 -14.998  12.212  1.00 18.72           C
ATOM   3089  N   ILE A 421      14.154 -12.070  11.696  1.00 21.09           N
ATOM   3090  CA  ILE A 421      13.528 -11.101  10.802  1.00 16.37           C
ATOM   3091  C   ILE A 421      14.377  -9.829  10.634  1.00 18.36           C
ATOM   3092  O   ILE A 421      14.628  -9.379   9.512  1.00 23.58           O
ATOM   3093  CB  ILE A 421      12.123 -10.716  11.298  1.00 20.71           C
ATOM   3094  CG1 ILE A 421      11.216 -11.952  11.293  1.00 20.14           C
ATOM   3095  CG2 ILE A 421      11.546  -9.608  10.428  1.00 23.29           C
ATOM   3096  CD1 ILE A 421       9.913 -11.729  12.042  1.00 21.03           C
ATOM   3097  N   LEU A 422      14.806  -9.239  11.746  1.00 19.92           N
ATOM   3098  CA  LEU A 422      15.626  -8.021  11.696  1.00 19.33           C
ATOM   3099  C   LEU A 422      16.899  -8.236  10.890  1.00 17.37           C
ATOM   3100  O   LEU A 422      17.264  -7.393  10.079  1.00 21.52           O
ATOM   3101  CB  LEU A 422      15.989  -7.547  13.108  1.00 15.85           C
ATOM   3102  CG  LEU A 422      14.865  -7.046  14.014  1.00 19.37           C
ATOM   3103  CD1 LEU A 422      15.443  -6.658  15.387  1.00 23.22           C
ATOM   3104  CD2 LEU A 422      14.105  -5.872  13.397  1.00 20.72           C
ATOM   3105  N   GLY A 423      17.574  -9.364  11.102  1.00 18.22           N
ATOM   3106  CA  GLY A 423      18.838  -9.608  10.433  1.00 19.76           C
ATOM   3107  C   GLY A 423      18.640  -9.858   8.945  1.00 26.25           C
ATOM   3108  O   GLY A 423      19.452  -9.445   8.108  1.00 21.96           O
ATOM   3109  N   ASP A 424      17.543 -10.522   8.608  1.00 19.53           N
ATOM   3110  CA  ASP A 424      17.292 -10.909   7.226  1.00 16.54           C
ATOM   3111  C   ASP A 424      16.920  -9.695   6.395  1.00 22.37           C
ATOM   3112  O   ASP A 424      17.463  -9.475   5.307  1.00 19.67           O
ATOM   3113  CB  ASP A 424      16.152 -11.947   7.159  1.00 17.09           C
ATOM   3114  CG  ASP A 424      16.640 -13.368   7.385  1.00 26.59           C
ATOM   3115  OD1 ASP A 424      17.851 -13.547   7.664  1.00 28.18           O
ATOM   3116  OD2 ASP A 424      15.811 -14.311   7.294  1.00 24.20           O
ATOM   3117  N   MET A 425      15.970  -8.905   6.884  1.00 21.60           N
ATOM   3118  CA  MET A 425      15.444  -7.848   6.031  1.00 20.21           C
ATOM   3119  C   MET A 425      16.494  -6.773   5.807  1.00 21.15           C
ATOM   3120  O   MET A 425      16.518  -6.129   4.761  1.00 26.16           O
ATOM   3121  CB  MET A 425      14.151  -7.252   6.596  1.00 21.71           C
ATOM   3122  CG  MET A 425      14.337  -6.407   7.835  1.00 24.60           C
ATOM   3123  SD  MET A 425      12.733  -5.962   8.549  1.00 31.89           S
ATOM   3124  CE  MET A 425      13.278  -4.762   9.777  1.00 24.72           C
ATOM   3125  N   THR A 426      17.386  -6.611   6.773  1.00 23.44           N
ATOM   3126  CA  THR A 426      18.318  -5.486   6.749  1.00 22.97           C
ATOM   3127  C   THR A 426      19.631  -5.862   6.101  1.00 22.08           C
ATOM   3128  O   THR A 426      20.248  -5.050   5.408  1.00 21.38           O
ATOM   3129  CB  THR A 426      18.583  -4.983   8.171  1.00 25.49           C
ATOM   3130  OG1 THR A 426      17.329  -4.707   8.813  1.00 28.68           O
ATOM   3131  CG2 THR A 426      19.458  -3.726   8.154  1.00 24.15           C
ATOM   3132  N   PHE A 427      20.037  -7.109   6.310  1.00 19.99           N
ATOM   3133  CA  PHE A 427      21.359  -7.563   5.912  1.00 17.42           C
ATOM   3134  C   PHE A 427      21.326  -8.815   5.029  1.00 19.35           C
ATOM   3135  O   PHE A 427      21.625  -8.779   3.831  1.00 17.18           O
ATOM   3136  CB  PHE A 427      22.174  -7.869   7.177  1.00 14.22           C
ATOM   3137  CG  PHE A 427      22.366  -6.670   8.085  1.00 24.38           C
ATOM   3138  CD1 PHE A 427      23.201  -5.635   7.705  1.00 21.68           C
ATOM   3139  CD2 PHE A 427      21.709  -6.579   9.309  1.00 20.82           C
ATOM   3140  CE1 PHE A 427      23.387  -4.526   8.520  1.00 23.53           C
ATOM   3141  CE2 PHE A 427      21.896  -5.484  10.132  1.00 22.19           C
ATOM   3142  CZ  PHE A 427      22.737  -4.450   9.740  1.00 30.23           C
ATOM   3143  N   THR A 428      20.962  -9.935   5.630  1.00 20.25           N
ATOM   3144  CA  THR A 428      21.265 -11.221   5.004  1.00 21.93           C
ATOM   3145  C   THR A 428      20.439 -11.592   3.784  1.00 24.82           C
ATOM   3146  O   THR A 428      20.990 -12.166   2.853  1.00 24.76           O
ATOM   3147  CB  THR A 428      21.249 -12.342   6.026  1.00 22.12           C
ATOM   3148  OG1 THR A 428      22.184 -12.001   7.052  1.00 20.69           O
ATOM   3149  CG2 THR A 428      21.658 -13.662   5.379  1.00 22.67           C
ATOM   3150  N   LEU A 429      19.140 -11.286   3.770  1.00 19.12           N
ATOM   3151  CA  LEU A 429      18.352 -11.553   2.564  1.00 15.32           C
ATOM   3152  C   LEU A 429      18.362 -10.324   1.652  1.00 20.55           C
ATOM   3153  O   LEU A 429      18.225 -10.448   0.435  1.00 22.46           O
ATOM   3154  CB  LEU A 429      16.927 -12.015   2.911  1.00 18.68           C
ATOM   3155  CG  LEU A 429      16.885 -13.296   3.754  1.00 18.72           C
ATOM   3156  CD1 LEU A 429      15.434 -13.744   4.002  1.00 19.98           C
ATOM   3157  CD2 LEU A 429      17.708 -14.411   3.077  1.00 23.45           C
ATOM   3158  N   ALA A 430      18.559  -9.138   2.237  1.00 18.44           N
ATOM   3159  CA  ALA A 430      18.772  -7.943   1.436  1.00 17.93           C
ATOM   3160  C   ALA A 430      19.993  -8.193   0.559  1.00 15.24           C
ATOM   3161  O   ALA A 430      20.007  -7.833  -0.608  1.00 19.32           O
ATOM   3162  CB  ALA A 430      18.990  -6.713   2.324  1.00 14.65           C
ATOM   3163  N   ARG A 431      21.013  -8.825   1.133  1.00 17.09           N
ATOM   3164  CA  ARG A 431      22.227  -9.155   0.386  1.00 18.10           C
ATOM   3165  C   ARG A 431      21.896 -10.015  -0.833  1.00 16.95           C
ATOM   3166  O   ARG A 431      22.372  -9.758  -1.940  1.00 13.81           O
ATOM   3167  CB  ARG A 431      23.216  -9.907   1.293  1.00 16.15           C
ATOM   3168  CG  ARG A 431      24.473 -10.456   0.552  1.00 19.12           C
ATOM   3169  CD  ARG A 431      25.140 -11.555   1.392  1.00 18.93           C
ATOM   3170  NE  ARG A 431      24.109 -12.513   1.783  1.00 21.07           N
ATOM   3171  CZ  ARG A 431      23.801 -13.610   1.098  1.00 22.05           C
ATOM   3172  NH1 ARG A 431      24.492 -13.947   0.008  1.00 17.74           N
ATOM   3173  NH2 ARG A 431      22.812 -14.378   1.523  1.00 18.84           N
ATOM   3174  N   ARG A 432      21.078 -11.043  -0.640  1.00 19.41           N
ATOM   3175  CA  ARG A 432      20.729 -11.923  -1.753  1.00 20.31           C
ATOM   3176  C   ARG A 432      19.953 -11.173  -2.829  1.00 21.22           C
ATOM   3177  O   ARG A 432      20.209 -11.363  -4.024  1.00 20.61           O
ATOM   3178  CB  ARG A 432      19.937 -13.142  -1.268  1.00 19.46           C
ATOM   3179  CG  ARG A 432      19.767 -14.227  -2.344  1.00 23.28           C
ATOM   3180  CD  ARG A 432      18.907 -15.375  -1.819  1.00 21.91           C
ATOM   3181  NE  ARG A 432      19.495 -15.965  -0.624  1.00 20.02           N
ATOM   3182  CZ  ARG A 432      18.829 -16.713   0.242  1.00 22.09           C
ATOM   3183  NH1 ARG A 432      17.538 -16.967   0.044  1.00 19.42           N
ATOM   3184  NH2 ARG A 432      19.460 -17.218   1.294  1.00 21.83           N
ATOM   3185  N   ALA A 433      19.036 -10.297  -2.415  1.00 19.57           N
ATOM   3186  CA  ALA A 433      18.252  -9.514  -3.373  1.00 21.63           C
ATOM   3187  C   ALA A 433      19.158  -8.590  -4.171  1.00 24.38           C
ATOM   3188  O   ALA A 433      18.950  -8.385  -5.372  1.00 20.85           O
ATOM   3189  CB  ALA A 433      17.157  -8.710  -2.664  1.00 19.77           C
ATOM   3190  N   PHE A 434      20.160  -8.034  -3.496  1.00 22.05           N
ATOM   3191  CA  PHE A 434      21.171  -7.194  -4.132  1.00 21.77           C
ATOM   3192  C   PHE A 434      21.966  -7.985  -5.176  1.00 17.81           C
ATOM   3193  O   PHE A 434      22.084  -7.569  -6.347  1.00 23.96           O
ATOM   3194  CB  PHE A 434      22.087  -6.619  -3.033  1.00 20.97           C
ATOM   3195  CG  PHE A 434      23.256  -5.822  -3.538  1.00 20.45           C
ATOM   3196  CD1 PHE A 434      23.071  -4.711  -4.338  1.00 27.88           C
ATOM   3197  CD2 PHE A 434      24.552  -6.164  -3.167  1.00 20.25           C
ATOM   3198  CE1 PHE A 434      24.163  -3.962  -4.787  1.00 26.21           C
ATOM   3199  CE2 PHE A 434      25.649  -5.418  -3.611  1.00 16.56           C
ATOM   3200  CZ  PHE A 434      25.452  -4.317  -4.429  1.00 24.04           C
ATOM   3201  N   LEU A 435      22.516  -9.123  -4.756  1.00 18.76           N
ATOM   3202  CA  LEU A 435      23.234 -10.021  -5.667  1.00 19.24           C
ATOM   3203  C   LEU A 435      22.390 -10.406  -6.879  1.00 22.94           C
ATOM   3204  O   LEU A 435      22.865 -10.372  -8.022  1.00 24.31           O
ATOM   3205  CB  LEU A 435      23.660 -11.282  -4.919  1.00 18.60           C
ATOM   3206  CG  LEU A 435      24.835 -11.034  -3.978  1.00 19.13           C
ATOM   3207  CD1 LEU A 435      24.909 -12.127  -2.935  1.00 17.24           C
ATOM   3208  CD2 LEU A 435      26.120 -10.995  -4.801  1.00 25.61           C
ATOM   3209  N   GLN A 436      21.131 -10.756  -6.637  1.00 23.87           N
ATOM   3210  CA  GLN A 436      20.221 -11.104  -7.733  1.00 26.40           C
ATOM   3211  C   GLN A 436      20.014  -9.956  -8.736  1.00 24.03           C
ATOM   3212  O   GLN A 436      20.169 -10.138  -9.937  1.00 23.01           O
ATOM   3213  CB  GLN A 436      18.871 -11.564  -7.175  1.00 24.59           C
ATOM   3214  CG  GLN A 436      17.831 -11.878  -8.248  1.00 31.14           C
ATOM   3215  CD  GLN A 436      18.221 -13.073  -9.099  1.00 33.55           C
ATOM   3216  OE1 GLN A 436      18.749 -14.068  -8.590  1.00 33.32           O
ATOM   3217  NE2 GLN A 436      17.961 -12.985 -10.403  1.00 39.38           N
ATOM   3218  N   LEU A 437      19.646  -8.781  -8.244  1.00 18.91           N
ATOM   3219  CA  LEU A 437      19.444  -7.632  -9.114  1.00 24.99           C
ATOM   3220  C   LEU A 437      20.711  -7.253  -9.887  1.00 30.89           C
ATOM   3221  O   LEU A 437      20.655  -6.993 -11.096  1.00 26.52           O
ATOM   3222  CB  LEU A 437      18.929  -6.431  -8.309  1.00 23.30           C
ATOM   3223  CG  LEU A 437      17.537  -6.595  -7.675  1.00 34.09           C
ATOM   3224  CD1 LEU A 437      17.240  -5.495  -6.641  1.00 37.30           C
ATOM   3225  CD2 LEU A 437      16.443  -6.656  -8.753  1.00 35.13           C
ATOM   3226  N   CYS A 438      21.848  -7.217  -9.193  1.00 25.22           N
ATOM   3227  CA  CYS A 438      23.118  -6.901  -9.841  1.00 23.28           C
ATOM   3228  C   CYS A 438      23.454  -7.880 -10.971  1.00 22.24           C
ATOM   3229  O   CYS A 438      23.938  -7.476 -12.024  1.00 25.32           O
ATOM   3230  CB  CYS A 438      24.260  -6.860  -8.820  1.00 21.30           C
ATOM   3231  SG  CYS A 438      24.203  -5.378  -7.755  1.00 26.41           S
ATOM   3232  N   SER A 439      23.183  -9.162 -10.760  1.00 28.87           N
ATOM   3233  CA  SER A 439      23.490 -10.170 -11.776  1.00 31.87           C
ATOM   3234  C   SER A 439      22.552 -10.025 -12.978  1.00 33.91           C
ATOM   3235  O   SER A 439      22.893 -10.424 -14.092  1.00 35.16           O
ATOM   3236  CB  SER A 439      23.412 -11.589 -11.189  1.00 32.26           C
ATOM   3237  OG  SER A 439      22.067 -11.975 -10.937  1.00 35.80           O
ATOM   3238  N   GLU A 440      21.383  -9.426 -12.762  1.00 27.23           N
ATOM   3239  CA  GLU A 440      20.442  -9.220 -13.861  1.00 30.94           C
ATOM   3240  C   GLU A 440      20.824  -8.038 -14.754  1.00 33.77           C
ATOM   3241  O   GLU A 440      20.802  -8.150 -15.979  1.00 41.37           O
ATOM   3242  CB  GLU A 440      19.009  -9.077 -13.338  1.00 30.39           C
ATOM   3243  CG  GLU A 440      18.464 -10.367 -12.750  1.00 34.83           C
ATOM   3244  CD  GLU A 440      17.060 -10.210 -12.207  1.00 51.40           C
ATOM   3245  OE1 GLU A 440      16.510  -9.086 -12.292  1.00 54.51           O
ATOM   3246  OE2 GLU A 440      16.511 -11.214 -11.696  1.00 53.62           O
ATOM   3247  N   VAL A 441      21.176  -6.906 -14.149  1.00 24.65           N
ATOM   3248  CA  VAL A 441      21.537  -5.736 -14.939  1.00 28.64           C
ATOM   3249  C   VAL A 441      23.015  -5.675 -15.290  1.00 21.63           C
ATOM   3250  O   VAL A 441      23.378  -5.033 -16.267  1.00 25.80           O
ATOM   3251  CB  VAL A 441      21.133  -4.412 -14.263  1.00 27.11           C
ATOM   3252  CG1 VAL A 441      19.622  -4.360 -14.047  1.00 28.18           C
ATOM   3253  CG2 VAL A 441      21.899  -4.234 -12.956  1.00 25.32           C
ATOM   3254  N   ASN A 442      23.872  -6.322 -14.499  1.00 19.55           N
ATOM   3255  CA  ASN A 442      25.296  -6.367 -14.823  1.00 21.96           C
ATOM   3256  C   ASN A 442      25.857  -7.786 -14.725  1.00 24.92           C
ATOM   3257  O   ASN A 442      26.693  -8.069 -13.855  1.00 27.09           O
ATOM   3258  CB  ASN A 442      26.097  -5.422 -13.911  1.00 26.26           C
ATOM   3259  CG  ASN A 442      25.890  -3.960 -14.256  1.00 32.60           C
ATOM   3260  OD1 ASN A 442      26.328  -3.493 -15.308  1.00 29.30           O
ATOM   3261  ND2 ASN A 442      25.235  -3.223 -13.365  1.00 28.78           N
ATOM   3262  N   PRO A 443      25.408  -8.682 -15.619  1.00 28.02           N
ATOM   3263  CA  PRO A 443      25.742 -10.113 -15.540  1.00 27.03           C
ATOM   3264  C   PRO A 443      27.242 -10.401 -15.664  1.00 26.33           C
ATOM   3265  O   PRO A 443      27.710 -11.417 -15.143  1.00 28.49           O
ATOM   3266  CB  PRO A 443      25.006 -10.728 -16.747  1.00 28.96           C
ATOM   3267  CG  PRO A 443      24.022  -9.697 -17.193  1.00 33.12           C
ATOM   3268  CD  PRO A 443      24.583  -8.364 -16.800  1.00 28.01           C
ATOM   3269  N   ASP A 444      27.988  -9.547 -16.361  1.00 21.61           N
ATOM   3270  CA  ASP A 444      29.414  -9.811 -16.556  1.00 25.46           C
ATOM   3271  C   ASP A 444      30.322  -9.177 -15.502  1.00 26.06           C
ATOM   3272  O   ASP A 444      31.545  -9.245 -15.610  1.00 31.08           O
ATOM   3273  CB  ASP A 444      29.852  -9.391 -17.957  1.00 36.40           C
ATOM   3274  CG  ASP A 444      29.101 -10.138 -19.044  1.00 44.54           C
ATOM   3275  OD1 ASP A 444      28.716 -11.308 -18.813  1.00 42.80           O
ATOM   3276  OD2 ASP A 444      28.886  -9.546 -20.119  1.00 45.55           O
ATOM   3277  N   VAL A 445      29.732  -8.547 -14.492  1.00 24.37           N
ATOM   3278  CA  VAL A 445      30.525  -8.055 -13.362  1.00 21.94           C
ATOM   3279  C   VAL A 445      30.447  -9.095 -12.252  1.00 23.28           C
ATOM   3280  O   VAL A 445      29.362  -9.386 -11.737  1.00 23.95           O
ATOM   3281  CB  VAL A 445      30.008  -6.714 -12.831  1.00 22.51           C
ATOM   3282  CG1 VAL A 445      30.872  -6.252 -11.625  1.00 22.06           C
ATOM   3283  CG2 VAL A 445      30.005  -5.672 -13.950  1.00 20.42           C
ATOM   3284  N   PRO A 446      31.600  -9.663 -11.888  1.00 22.51           N
ATOM   3285  CA  PRO A 446      31.659 -10.772 -10.940  1.00 24.57           C
ATOM   3286  C   PRO A 446      31.403 -10.313  -9.515  1.00 26.09           C
ATOM   3287  O   PRO A 446      31.762  -9.193  -9.135  1.00 21.70           O
ATOM   3288  CB  PRO A 446      33.104 -11.255 -11.062  1.00 22.11           C
ATOM   3289  CG  PRO A 446      33.871 -10.035 -11.487  1.00 21.33           C
ATOM   3290  CD  PRO A 446      32.937  -9.256 -12.361  1.00 23.61           C
ATOM   3291  N   SER A 447      30.780 -11.196  -8.745  1.00 22.30           N
ATOM   3292  CA  SER A 447      30.578 -10.994  -7.326  1.00 21.01           C
ATOM   3293  C   SER A 447      30.798 -12.330  -6.644  1.00 22.92           C
ATOM   3294  O   SER A 447      30.564 -13.399  -7.239  1.00 27.53           O
ATOM   3295  CB  SER A 447      29.160 -10.517  -7.063  1.00 18.09           C
ATOM   3296  OG  SER A 447      28.231 -11.447  -7.596  1.00 22.96           O
ATOM   3297  N   TRP A 448      31.273 -12.267  -5.407  1.00 18.64           N
ATOM   3298  CA  TRP A 448      31.487 -13.450  -4.589  1.00 20.20           C
ATOM   3299  C   TRP A 448      30.866 -13.157  -3.233  1.00 21.52           C
ATOM   3300  O   TRP A 448      30.961 -12.035  -2.722  1.00 20.83           O
ATOM   3301  CB  TRP A 448      32.986 -13.718  -4.393  1.00 19.01           C
ATOM   3302  CG  TRP A 448      33.746 -13.997  -5.659  1.00 21.58           C
ATOM   3303  CD1 TRP A 448      34.045 -15.231  -6.191  1.00 27.09           C
ATOM   3304  CD2 TRP A 448      34.328 -13.028  -6.545  1.00 20.83           C
ATOM   3305  NE1 TRP A 448      34.768 -15.080  -7.359  1.00 23.14           N
ATOM   3306  CE2 TRP A 448      34.957 -13.741  -7.596  1.00 26.06           C
ATOM   3307  CE3 TRP A 448      34.370 -11.628  -6.558  1.00 22.82           C
ATOM   3308  CZ2 TRP A 448      35.619 -13.097  -8.642  1.00 25.09           C
ATOM   3309  CZ3 TRP A 448      35.036 -10.994  -7.592  1.00 22.91           C
ATOM   3310  CH2 TRP A 448      35.645 -11.728  -8.623  1.00 26.24           C
ATOM   3311  N   SER A 449      30.237 -14.153  -2.630  1.00 19.65           N
ATOM   3312  CA  SER A 449      29.548 -13.889  -1.375  1.00 20.48           C
ATOM   3313  C   SER A 449      29.758 -15.010  -0.364  1.00 17.08           C
ATOM   3314  O   SER A 449      30.035 -16.163  -0.727  1.00 17.90           O
ATOM   3315  CB  SER A 449      28.052 -13.645  -1.621  1.00 21.75           C
ATOM   3316  OG  SER A 449      27.366 -13.350  -0.405  1.00 18.98           O
ATOM   3317  N   TYR A 450      29.667 -14.665   0.915  1.00 18.84           N
ATOM   3318  CA  TYR A 450      29.838 -15.673   1.949  1.00 17.37           C
ATOM   3319  C   TYR A 450      29.010 -15.408   3.192  1.00 22.57           C
ATOM   3320  O   TYR A 450      28.487 -14.301   3.388  1.00 19.02           O
ATOM   3321  CB  TYR A 450      31.307 -15.840   2.319  1.00 22.64           C
ATOM   3322  CG  TYR A 450      31.922 -14.767   3.201  1.00 27.57           C
ATOM   3323  CD1 TYR A 450      32.211 -13.497   2.705  1.00 28.83           C
ATOM   3324  CD2 TYR A 450      32.272 -15.048   4.522  1.00 37.16           C
ATOM   3325  CE1 TYR A 450      32.821 -12.538   3.500  1.00 30.74           C
ATOM   3326  CE2 TYR A 450      32.884 -14.095   5.325  1.00 36.87           C
ATOM   3327  CZ  TYR A 450      33.158 -12.842   4.814  1.00 33.74           C
ATOM   3328  OH  TYR A 450      33.768 -11.886   5.617  1.00 28.57           O
ATOM   3329  N   LEU A 451      28.890 -16.446   4.015  1.00 17.95           N
ATOM   3330  CA  LEU A 451      28.201 -16.364   5.290  1.00 17.13           C
ATOM   3331  C   LEU A 451      29.215 -16.783   6.346  1.00 21.74           C
ATOM   3332  O   LEU A 451      29.874 -17.821   6.198  1.00 26.06           O
ATOM   3333  CB  LEU A 451      27.000 -17.317   5.311  1.00 19.50           C
ATOM   3334  CG  LEU A 451      25.992 -17.124   6.444  1.00 27.53           C
ATOM   3335  CD1 LEU A 451      25.202 -15.831   6.246  1.00 26.94           C
ATOM   3336  CD2 LEU A 451      25.053 -18.338   6.524  1.00 30.98           C
ATOM   3337  N   ALA A 452      29.345 -15.983   7.405  1.00 21.08           N
ATOM   3338  CA  ALA A 452      30.309 -16.268   8.468  1.00 23.33           C
ATOM   3339  C   ALA A 452      29.629 -16.967   9.634  1.00 24.72           C
ATOM   3340  O   ALA A 452      28.634 -16.459  10.176  1.00 20.41           O
ATOM   3341  CB  ALA A 452      30.973 -14.973   8.959  1.00 20.90           C
ATOM   3342  N   SER A 453      30.179 -18.113  10.031  1.00 22.86           N
ATOM   3343  CA  SER A 453      29.614 -18.902  11.123  1.00 22.11           C
ATOM   3344  C   SER A 453      30.683 -19.313  12.127  1.00 23.36           C
ATOM   3345  O   SER A 453      30.534 -20.325  12.818  1.00 24.61           O
ATOM   3346  CB  SER A 453      28.921 -20.162  10.571  1.00 24.64           C
ATOM   3347  OG  SER A 453      27.789 -19.839   9.768  1.00 24.35           O
ATOM   3348  N   TYR A 454      31.767 -18.544  12.198  1.00 16.38           N
ATOM   3349  CA  TYR A 454      32.908 -18.941  13.018  1.00 18.03           C
ATOM   3350  C   TYR A 454      32.710 -18.723  14.515  1.00 19.95           C
ATOM   3351  O   TYR A 454      33.555 -19.148  15.304  1.00 27.81           O
ATOM   3352  CB  TYR A 454      34.218 -18.273  12.558  1.00 23.70           C
ATOM   3353  CG  TYR A 454      34.076 -16.822  12.106  1.00 25.69           C
ATOM   3354  CD1 TYR A 454      33.821 -15.804  13.014  1.00 23.89           C
ATOM   3355  CD2 TYR A 454      34.217 -16.477  10.761  1.00 20.82           C
ATOM   3356  CE1 TYR A 454      33.688 -14.475  12.592  1.00 21.70           C
ATOM   3357  CE2 TYR A 454      34.090 -15.153  10.334  1.00 14.57           C
ATOM   3358  CZ  TYR A 454      33.827 -14.161  11.251  1.00 18.88           C
ATOM   3359  OH  TYR A 454      33.702 -12.851  10.812  1.00 17.52           O
ATOM   3360  N   ASP A 455      31.627 -18.055  14.913  1.00 19.74           N
ATOM   3361  CA  ASP A 455      31.312 -17.950  16.339  1.00 18.36           C
ATOM   3362  C   ASP A 455      30.118 -18.839  16.703  1.00 24.20           C
ATOM   3363  O   ASP A 455      29.447 -18.606  17.711  1.00 23.03           O
ATOM   3364  CB  ASP A 455      31.030 -16.491  16.758  1.00 15.20           C
ATOM   3365  CG  ASP A 455      32.269 -15.591  16.659  1.00 26.67           C
ATOM   3366  OD1 ASP A 455      33.409 -16.091  16.788  1.00 25.17           O
ATOM   3367  OD2 ASP A 455      32.095 -14.371  16.462  1.00 28.91           O
ATOM   3368  N   TYR A 456      29.849 -19.856  15.894  1.00 22.06           N
ATOM   3369  CA  TYR A 456      28.683 -20.695  16.165  1.00 26.69           C
ATOM   3370  C   TYR A 456      28.774 -21.219  17.593  1.00 27.99           C
ATOM   3371  O   TYR A 456      29.841 -21.658  18.036  1.00 26.03           O
ATOM   3372  CB  TYR A 456      28.557 -21.851  15.160  1.00 27.36           C
ATOM   3373  CG  TYR A 456      27.444 -22.808  15.520  1.00 33.87           C
ATOM   3374  CD1 TYR A 456      26.129 -22.546  15.158  1.00 29.91           C
ATOM   3375  CD2 TYR A 456      27.701 -23.954  16.267  1.00 45.08           C
ATOM   3376  CE1 TYR A 456      25.095 -23.415  15.512  1.00 34.01           C
ATOM   3377  CE2 TYR A 456      26.681 -24.829  16.626  1.00 46.14           C
ATOM   3378  CZ  TYR A 456      25.380 -24.559  16.244  1.00 47.38           C
ATOM   3379  OH  TYR A 456      24.366 -25.427  16.601  1.00 45.10           O
ATOM   3380  N   GLY A 457      27.672 -21.130  18.330  1.00 22.04           N
ATOM   3381  CA  GLY A 457      27.645 -21.608  19.707  1.00 25.28           C
ATOM   3382  C   GLY A 457      27.761 -20.497  20.734  1.00 28.82           C
ATOM   3383  O   GLY A 457      27.495 -20.700  21.923  1.00 28.70           O
ATOM   3384  N   PHE A 458      28.162 -19.308  20.293  1.00 25.86           N
ATOM   3385  CA  PHE A 458      28.259 -18.193  21.228  1.00 23.01           C
ATOM   3386  C   PHE A 458      26.863 -17.880  21.759  1.00 23.23           C
ATOM   3387  O   PHE A 458      25.935 -17.649  20.980  1.00 24.98           O
ATOM   3388  CB  PHE A 458      28.882 -16.953  20.576  1.00 21.90           C
ATOM   3389  CG  PHE A 458      29.085 -15.813  21.539  1.00 26.20           C
ATOM   3390  CD1 PHE A 458      30.119 -15.850  22.465  1.00 29.88           C
ATOM   3391  CD2 PHE A 458      28.236 -14.716  21.535  1.00 22.90           C
ATOM   3392  CE1 PHE A 458      30.313 -14.799  23.377  1.00 30.89           C
ATOM   3393  CE2 PHE A 458      28.421 -13.656  22.429  1.00 24.63           C
ATOM   3394  CZ  PHE A 458      29.458 -13.697  23.357  1.00 27.18           C
ATOM   3395  N   PRO A 459      26.708 -17.881  23.096  1.00 28.47           N
ATOM   3396  CA  PRO A 459      25.395 -17.817  23.752  1.00 28.20           C
ATOM   3397  C   PRO A 459      24.547 -16.605  23.389  1.00 27.94           C
ATOM   3398  O   PRO A 459      25.012 -15.459  23.430  1.00 23.91           O
ATOM   3399  CB  PRO A 459      25.748 -17.780  25.248  1.00 26.20           C
ATOM   3400  CG  PRO A 459      27.056 -18.479  25.341  1.00 34.25           C
ATOM   3401  CD  PRO A 459      27.798 -18.121  24.064  1.00 27.82           C
ATOM   3402  N   PHE A 460      23.289 -16.883  23.054  1.00 23.74           N
ATOM   3403  CA  PHE A 460      22.285 -15.856  22.768  1.00 21.28           C
ATOM   3404  C   PHE A 460      22.485 -15.052  21.484  1.00 22.31           C
ATOM   3405  O   PHE A 460      21.507 -14.718  20.808  1.00 22.72           O
ATOM   3406  CB  PHE A 460      22.101 -14.912  23.966  1.00 26.76           C
ATOM   3407  CG  PHE A 460      21.588 -15.604  25.211  1.00 35.88           C
ATOM   3408  CD1 PHE A 460      20.300 -16.123  25.253  1.00 36.40           C
ATOM   3409  CD2 PHE A 460      22.395 -15.739  26.333  1.00 31.42           C
ATOM   3410  CE1 PHE A 460      19.825 -16.763  26.393  1.00 38.39           C
ATOM   3411  CE2 PHE A 460      21.928 -16.378  27.484  1.00 32.53           C
ATOM   3412  CZ  PHE A 460      20.643 -16.889  27.513  1.00 33.79           C
ATOM   3413  N   LEU A 461      23.731 -14.741  21.132  1.00 24.23           N
ATOM   3414  CA  LEU A 461      23.965 -13.855  19.989  1.00 19.43           C
ATOM   3415  C   LEU A 461      24.487 -14.587  18.737  1.00 19.19           C
ATOM   3416  O   LEU A 461      24.340 -14.088  17.622  1.00 23.36           O
ATOM   3417  CB  LEU A 461      24.908 -12.713  20.379  1.00 17.15           C
ATOM   3418  CG  LEU A 461      24.473 -11.852  21.565  1.00 23.65           C
ATOM   3419  CD1 LEU A 461      25.534 -10.772  21.847  1.00 25.79           C
ATOM   3420  CD2 LEU A 461      23.102 -11.217  21.294  1.00 21.48           C
ATOM   3421  N   GLY A 462      25.073 -15.768  18.918  1.00 15.84           N
ATOM   3422  CA  GLY A 462      25.572 -16.548  17.795  1.00 15.71           C
ATOM   3423  C   GLY A 462      26.693 -15.784  17.084  1.00 20.39           C
ATOM   3424  O   GLY A 462      27.468 -15.058  17.728  1.00 22.29           O
ATOM   3425  N   THR A 463      26.814 -15.949  15.768  1.00 21.01           N
ATOM   3426  CA  THR A 463      27.855 -15.212  15.030  1.00 19.05           C
ATOM   3427  C   THR A 463      27.240 -13.870  14.689  1.00 18.10           C
ATOM   3428  O   THR A 463      26.653 -13.678  13.624  1.00 17.19           O
ATOM   3429  CB  THR A 463      28.305 -15.938  13.766  1.00 18.63           C
ATOM   3430  OG1 THR A 463      28.780 -17.251  14.124  1.00 22.63           O
ATOM   3431  CG2 THR A 463      29.436 -15.159  13.079  1.00 21.11           C
ATOM   3432  N   PHE A 464      27.370 -12.935  15.617  1.00 17.10           N
ATOM   3433  CA  PHE A 464      26.531 -11.747  15.590  1.00 19.54           C
ATOM   3434  C   PHE A 464      27.145 -10.558  14.839  1.00 19.06           C
ATOM   3435  O   PHE A 464      28.275 -10.614  14.340  1.00 18.78           O
ATOM   3436  CB  PHE A 464      26.085 -11.358  17.016  1.00 17.86           C
ATOM   3437  CG  PHE A 464      27.210 -10.929  17.929  1.00 17.36           C
ATOM   3438  CD1 PHE A 464      27.878 -11.862  18.720  1.00 20.48           C
ATOM   3439  CD2 PHE A 464      27.568  -9.590  18.032  1.00 19.40           C
ATOM   3440  CE1 PHE A 464      28.897 -11.474  19.582  1.00 23.21           C
ATOM   3441  CE2 PHE A 464      28.595  -9.192  18.883  1.00 23.96           C
ATOM   3442  CZ  PHE A 464      29.264 -10.137  19.659  1.00 22.44           C
ATOM   3443  N   HIS A 465      26.364  -9.498  14.723  1.00 19.34           N
ATOM   3444  CA  HIS A 465      26.755  -8.343  13.924  1.00 18.66           C
ATOM   3445  C   HIS A 465      28.078  -7.773  14.435  1.00 20.61           C
ATOM   3446  O   HIS A 465      28.257  -7.612  15.636  1.00 17.68           O
ATOM   3447  CB  HIS A 465      25.662  -7.281  14.034  1.00 21.91           C
ATOM   3448  CG  HIS A 465      25.788  -6.175  13.040  1.00 18.72           C
ATOM   3449  ND1 HIS A 465      25.571  -6.353  11.691  1.00 25.13           N
ATOM   3450  CD2 HIS A 465      26.082  -4.858  13.203  1.00 23.07           C
ATOM   3451  CE1 HIS A 465      25.732  -5.202  11.062  1.00 26.32           C
ATOM   3452  NE2 HIS A 465      26.038  -4.278  11.963  1.00 23.24           N
ATOM   3453  N   ALA A 466      29.005  -7.494  13.525  1.00 21.14           N
ATOM   3454  CA  ALA A 466      30.309  -6.900  13.874  1.00 20.78           C
ATOM   3455  C   ALA A 466      31.350  -7.880  14.434  1.00 19.51           C
ATOM   3456  O   ALA A 466      32.475  -7.468  14.760  1.00 20.08           O
ATOM   3457  CB  ALA A 466      30.141  -5.714  14.807  1.00 19.21           C
ATOM   3458  N   THR A 467      31.008  -9.169  14.520  1.00 18.08           N
ATOM   3459  CA  THR A 467      31.997 -10.148  14.984  1.00 20.60           C
ATOM   3460  C   THR A 467      33.160 -10.246  13.991  1.00 19.42           C
ATOM   3461  O   THR A 467      34.251 -10.711  14.344  1.00 22.55           O
ATOM   3462  CB  THR A 467      31.395 -11.563  15.247  1.00 16.32           C
ATOM   3463  OG1 THR A 467      30.498 -11.920  14.186  1.00 19.86           O
ATOM   3464  CG2 THR A 467      30.621 -11.591  16.585  1.00 15.22           C
ATOM   3465  N   ASP A 468      32.922  -9.828  12.750  1.00 16.51           N
ATOM   3466  CA  ASP A 468      33.980  -9.859  11.737  1.00 14.13           C
ATOM   3467  C   ASP A 468      35.076  -8.828  12.025  1.00 19.12           C
ATOM   3468  O   ASP A 468      36.206  -8.974  11.556  1.00 20.83           O
ATOM   3469  CB  ASP A 468      33.429  -9.692  10.318  1.00 16.33           C
ATOM   3470  CG  ASP A 468      32.424  -8.560  10.205  1.00 30.74           C
ATOM   3471  OD1 ASP A 468      31.464  -8.516  11.018  1.00 27.67           O
ATOM   3472  OD2 ASP A 468      32.595  -7.713   9.301  1.00 33.63           O
ATOM   3473  N   ILE A 469      34.776  -7.823  12.849  1.00 17.15           N
ATOM   3474  CA  ILE A 469      35.805  -6.842  13.195  1.00 19.01           C
ATOM   3475  C   ILE A 469      36.906  -7.555  13.966  1.00 24.25           C
ATOM   3476  O   ILE A 469      38.101  -7.299  13.784  1.00 20.75           O
ATOM   3477  CB  ILE A 469      35.250  -5.671  14.030  1.00 16.75           C
ATOM   3478  CG1 ILE A 469      34.189  -4.933  13.222  1.00 17.11           C
ATOM   3479  CG2 ILE A 469      36.395  -4.714  14.442  1.00 15.74           C
ATOM   3480  CD1 ILE A 469      34.690  -4.476  11.854  1.00 23.62           C
ATOM   3481  N   LEU A 470      36.503  -8.479  14.822  1.00 19.64           N
ATOM   3482  CA  LEU A 470      37.484  -9.217  15.598  1.00 21.95           C
ATOM   3483  C   LEU A 470      38.129 -10.285  14.754  1.00 20.82           C
ATOM   3484  O   LEU A 470      39.356 -10.362  14.666  1.00 25.11           O
ATOM   3485  CB  LEU A 470      36.823  -9.875  16.803  1.00 28.56           C
ATOM   3486  CG  LEU A 470      36.280  -8.922  17.856  1.00 38.26           C
ATOM   3487  CD1 LEU A 470      35.421  -9.713  18.836  1.00 45.52           C
ATOM   3488  CD2 LEU A 470      37.434  -8.251  18.575  1.00 42.29           C
ATOM   3489  N   GLN A 471      37.309 -11.125  14.132  1.00 20.39           N
ATOM   3490  CA  GLN A 471      37.850 -12.319  13.484  1.00 24.09           C
ATOM   3491  C   GLN A 471      38.627 -12.000  12.216  1.00 19.89           C
ATOM   3492  O   GLN A 471      39.629 -12.651  11.924  1.00 21.66           O
ATOM   3493  CB  GLN A 471      36.741 -13.324  13.156  1.00 16.42           C
ATOM   3494  CG  GLN A 471      37.262 -14.571  12.471  1.00 21.71           C
ATOM   3495  CD  GLN A 471      38.073 -15.437  13.408  1.00 28.34           C
ATOM   3496  OE1 GLN A 471      37.530 -16.312  14.093  1.00 29.72           O
ATOM   3497  NE2 GLN A 471      39.388 -15.200  13.452  1.00 19.64           N
ATOM   3498  N   VAL A 472      38.172 -11.003  11.462  1.00 18.02           N
ATOM   3499  CA  VAL A 472      38.711 -10.754  10.116  1.00 18.48           C
ATOM   3500  C   VAL A 472      39.593  -9.505  10.080  1.00 25.66           C
ATOM   3501  O   VAL A 472      40.765  -9.560   9.694  1.00 20.85           O
ATOM   3502  CB  VAL A 472      37.570 -10.603   9.089  1.00 20.48           C
ATOM   3503  CG1 VAL A 472      38.125 -10.277   7.694  1.00 19.77           C
ATOM   3504  CG2 VAL A 472      36.709 -11.890   9.048  1.00 21.21           C
ATOM   3505  N   PHE A 473      39.036  -8.375  10.500  1.00 15.78           N
ATOM   3506  CA  PHE A 473      39.827  -7.145  10.549  1.00 18.07           C
ATOM   3507  C   PHE A 473      41.067  -7.259  11.453  1.00 20.66           C
ATOM   3508  O   PHE A 473      42.164  -6.823  11.070  1.00 21.69           O
ATOM   3509  CB  PHE A 473      38.958  -5.946  10.960  1.00 19.67           C
ATOM   3510  CG  PHE A 473      39.648  -4.623  10.776  1.00 20.06           C
ATOM   3511  CD1 PHE A 473      40.602  -4.196  11.693  1.00 14.37           C
ATOM   3512  CD2 PHE A 473      39.375  -3.823   9.668  1.00 18.62           C
ATOM   3513  CE1 PHE A 473      41.259  -2.971  11.532  1.00 17.14           C
ATOM   3514  CE2 PHE A 473      40.038  -2.604   9.490  1.00 18.71           C
ATOM   3515  CZ  PHE A 473      40.980  -2.182  10.419  1.00 18.62           C
ATOM   3516  N   TYR A 474      40.903  -7.841  12.644  1.00 19.62           N
ATOM   3517  CA  TYR A 474      42.024  -8.029  13.578  1.00 20.46           C
ATOM   3518  C   TYR A 474      42.577  -9.457  13.640  1.00 26.22           C
ATOM   3519  O   TYR A 474      43.603  -9.694  14.273  1.00 28.38           O
ATOM   3520  CB  TYR A 474      41.664  -7.552  14.997  1.00 16.20           C
ATOM   3521  CG  TYR A 474      41.665  -6.049  15.117  1.00 21.80           C
ATOM   3522  CD1 TYR A 474      42.859  -5.331  15.059  1.00 22.42           C
ATOM   3523  CD2 TYR A 474      40.479  -5.340  15.270  1.00 16.80           C
ATOM   3524  CE1 TYR A 474      42.871  -3.941  15.167  1.00 20.97           C
ATOM   3525  CE2 TYR A 474      40.484  -3.941  15.369  1.00 22.04           C
ATOM   3526  CZ  TYR A 474      41.683  -3.255  15.312  1.00 19.44           C
ATOM   3527  OH  TYR A 474      41.704  -1.879  15.407  1.00 21.71           O
ATOM   3528  N   GLY A 475      41.899 -10.403  12.999  1.00 24.21           N
ATOM   3529  CA  GLY A 475      42.393 -11.768  12.939  1.00 30.42           C
ATOM   3530  C   GLY A 475      42.488 -12.429  14.305  1.00 28.02           C
ATOM   3531  O   GLY A 475      43.399 -13.211  14.555  1.00 32.27           O
ATOM   3532  N   VAL A 476      41.533 -12.123  15.180  1.00 25.02           N
ATOM   3533  CA  VAL A 476      41.467 -12.704  16.519  1.00 27.76           C
ATOM   3534  C   VAL A 476      40.213 -13.581  16.628  1.00 29.35           C
ATOM   3535  O   VAL A 476      39.111 -13.075  16.434  1.00 25.71           O
ATOM   3536  CB  VAL A 476      41.332 -11.590  17.572  1.00 34.12           C
ATOM   3537  CG1 VAL A 476      41.035 -12.179  18.945  1.00 40.07           C
ATOM   3538  CG2 VAL A 476      42.588 -10.713  17.606  1.00 37.01           C
ATOM   3539  N   LEU A 477      40.356 -14.875  16.918  1.00 29.21           N
ATOM   3540  CA  LEU A 477      41.647 -15.543  17.109  1.00 30.90           C
ATOM   3541  C   LEU A 477      42.166 -16.125  15.801  1.00 27.33           C
ATOM   3542  O   LEU A 477      41.395 -16.335  14.864  1.00 31.93           O
ATOM   3543  CB  LEU A 477      41.499 -16.664  18.140  1.00 32.63           C
ATOM   3544  CG  LEU A 477      40.957 -16.192  19.493  1.00 36.70           C
ATOM   3545  CD1 LEU A 477      40.345 -17.350  20.282  1.00 42.98           C
ATOM   3546  CD2 LEU A 477      42.044 -15.495  20.310  1.00 38.55           C
ATOM   3547  N   PRO A 478      43.483 -16.380  15.731  1.00 26.54           N
ATOM   3548  CA  PRO A 478      44.106 -16.933  14.523  1.00 31.27           C
ATOM   3549  C   PRO A 478      43.573 -18.340  14.275  1.00 32.60           C
ATOM   3550  O   PRO A 478      43.672 -19.205  15.145  1.00 32.79           O
ATOM   3551  CB  PRO A 478      45.600 -16.991  14.880  1.00 29.99           C
ATOM   3552  CG  PRO A 478      45.764 -16.031  16.029  1.00 33.94           C
ATOM   3553  CD  PRO A 478      44.469 -16.079  16.785  1.00 27.10           C
ATOM   3554  N   ASN A 479      42.995 -18.563  13.105  1.00 26.21           N
ATOM   3555  CA  ASN A 479      42.408 -19.860  12.798  1.00 27.14           C
ATOM   3556  C   ASN A 479      42.141 -19.964  11.314  1.00 26.12           C
ATOM   3557  O   ASN A 479      42.600 -19.123  10.538  1.00 30.69           O
ATOM   3558  CB  ASN A 479      41.121 -20.070  13.596  1.00 23.90           C
ATOM   3559  CG  ASN A 479      40.108 -18.935  13.403  1.00 24.89           C
ATOM   3560  OD1 ASN A 479      40.114 -18.231  12.378  1.00 24.42           O
ATOM   3561  ND2 ASN A 479      39.218 -18.772  14.380  1.00 24.73           N
ATOM   3562  N   TYR A 480      41.402 -20.991  10.909  1.00 21.89           N
ATOM   3563  CA  TYR A 480      41.115 -21.158   9.498  1.00 25.79           C
ATOM   3564  C   TYR A 480      40.348 -19.935   8.980  1.00 24.77           C
ATOM   3565  O   TYR A 480      40.622 -19.409   7.892  1.00 24.58           O
ATOM   3566  CB  TYR A 480      40.309 -22.439   9.266  1.00 25.90           C
ATOM   3567  CG  TYR A 480      40.052 -22.703   7.806  1.00 30.31           C
ATOM   3568  CD1 TYR A 480      38.938 -22.167   7.174  1.00 26.30           C
ATOM   3569  CD2 TYR A 480      40.931 -23.473   7.052  1.00 33.95           C
ATOM   3570  CE1 TYR A 480      38.697 -22.387   5.834  1.00 26.14           C
ATOM   3571  CE2 TYR A 480      40.696 -23.706   5.701  1.00 33.17           C
ATOM   3572  CZ  TYR A 480      39.576 -23.163   5.099  1.00 32.49           C
ATOM   3573  OH  TYR A 480      39.330 -23.380   3.758  1.00 28.98           O
ATOM   3574  N   ALA A 481      39.389 -19.477   9.774  1.00 24.46           N
ATOM   3575  CA  ALA A 481      38.574 -18.343   9.361  1.00 26.53           C
ATOM   3576  C   ALA A 481      39.415 -17.082   9.094  1.00 22.41           C
ATOM   3577  O   ALA A 481      39.300 -16.480   8.032  1.00 22.85           O
ATOM   3578  CB  ALA A 481      37.489 -18.072  10.375  1.00 23.87           C
ATOM   3579  N   SER A 482      40.243 -16.667  10.048  1.00 23.26           N
ATOM   3580  CA  SER A 482      41.031 -15.457   9.837  1.00 24.80           C
ATOM   3581  C   SER A 482      41.962 -15.661   8.644  1.00 28.06           C
ATOM   3582  O   SER A 482      42.062 -14.803   7.765  1.00 22.80           O
ATOM   3583  CB  SER A 482      41.813 -15.069  11.098  1.00 23.81           C
ATOM   3584  OG  SER A 482      42.692 -16.101  11.520  1.00 30.99           O
ATOM   3585  N   GLY A 483      42.627 -16.811   8.605  1.00 28.27           N
ATOM   3586  CA  GLY A 483      43.545 -17.110   7.520  1.00 26.66           C
ATOM   3587  C   GLY A 483      42.919 -17.031   6.138  1.00 24.96           C
ATOM   3588  O   GLY A 483      43.448 -16.365   5.248  1.00 30.88           O
ATOM   3589  N   SER A 484      41.804 -17.722   5.936  1.00 23.20           N
ATOM   3590  CA  SER A 484      41.236 -17.788   4.600  1.00 23.16           C
ATOM   3591  C   SER A 484      40.595 -16.467   4.185  1.00 22.79           C
ATOM   3592  O   SER A 484      40.808 -16.003   3.068  1.00 23.58           O
ATOM   3593  CB  SER A 484      40.250 -18.948   4.477  1.00 25.89           C
ATOM   3594  OG  SER A 484      39.153 -18.784   5.353  1.00 28.51           O
ATOM   3595  N   ILE A 485      39.836 -15.837   5.079  1.00 19.73           N
ATOM   3596  CA  ILE A 485      39.173 -14.591   4.694  1.00 19.08           C
ATOM   3597  C   ILE A 485      40.195 -13.480   4.420  1.00 17.10           C
ATOM   3598  O   ILE A 485      40.133 -12.838   3.379  1.00 21.73           O
ATOM   3599  CB  ILE A 485      38.110 -14.131   5.720  1.00 20.60           C
ATOM   3600  CG1 ILE A 485      37.090 -15.249   5.955  1.00 25.34           C
ATOM   3601  CG2 ILE A 485      37.368 -12.876   5.211  1.00 17.08           C
ATOM   3602  CD1 ILE A 485      36.176 -15.022   7.177  1.00 23.04           C
ATOM   3603  N   GLN A 486      41.133 -13.252   5.339  1.00 20.55           N
ATOM   3604  CA  GLN A 486      42.168 -12.248   5.100  1.00 20.97           C
ATOM   3605  C   GLN A 486      42.842 -12.495   3.757  1.00 17.96           C
ATOM   3606  O   GLN A 486      43.030 -11.568   2.958  1.00 22.14           O
ATOM   3607  CB  GLN A 486      43.202 -12.213   6.243  1.00 19.72           C
ATOM   3608  CG  GLN A 486      42.679 -11.546   7.520  1.00 18.36           C
ATOM   3609  CD  GLN A 486      43.731 -11.413   8.621  1.00 24.87           C
ATOM   3610  OE1 GLN A 486      44.796 -12.031   8.563  1.00 23.75           O
ATOM   3611  NE2 GLN A 486      43.430 -10.599   9.628  1.00 20.21           N
ATOM   3612  N   LYS A 487      43.190 -13.746   3.487  1.00 20.89           N
ATOM   3613  CA  LYS A 487      43.859 -14.059   2.221  1.00 19.13           C
ATOM   3614  C   LYS A 487      42.954 -13.783   1.027  1.00 19.89           C
ATOM   3615  O   LYS A 487      43.403 -13.194   0.033  1.00 20.38           O
ATOM   3616  CB  LYS A 487      44.359 -15.510   2.191  1.00 23.32           C
ATOM   3617  CG  LYS A 487      45.029 -15.908   0.870  1.00 26.98           C
ATOM   3618  CD  LYS A 487      45.960 -17.108   1.053  1.00 31.83           C
ATOM   3619  CE  LYS A 487      45.241 -18.311   1.614  1.00 34.45           C
ATOM   3620  NZ  LYS A 487      46.196 -19.440   1.875  1.00 36.25           N
ATOM   3621  N   TYR A 488      41.691 -14.208   1.102  1.00 17.68           N
ATOM   3622  CA  TYR A 488      40.747 -13.892   0.022  1.00 20.16           C
ATOM   3623  C   TYR A 488      40.673 -12.374  -0.188  1.00 20.76           C
ATOM   3624  O   TYR A 488      40.707 -11.889  -1.326  1.00 19.01           O
ATOM   3625  CB  TYR A 488      39.336 -14.392   0.345  1.00 18.87           C
ATOM   3626  CG  TYR A 488      39.072 -15.872   0.153  1.00 23.04           C
ATOM   3627  CD1 TYR A 488      39.422 -16.532  -1.028  1.00 23.95           C
ATOM   3628  CD2 TYR A 488      38.428 -16.603   1.144  1.00 23.28           C
ATOM   3629  CE1 TYR A 488      39.156 -17.883  -1.194  1.00 20.75           C
ATOM   3630  CE2 TYR A 488      38.159 -17.957   0.983  1.00 22.86           C
ATOM   3631  CZ  TYR A 488      38.524 -18.585  -0.182  1.00 25.86           C
ATOM   3632  OH  TYR A 488      38.246 -19.917  -0.333  1.00 28.11           O
ATOM   3633  N   TYR A 489      40.549 -11.623   0.904  1.00 18.87           N
ATOM   3634  CA  TYR A 489      40.374 -10.172   0.789  1.00 21.54           C
ATOM   3635  C   TYR A 489      41.640  -9.546   0.213  1.00 20.97           C
ATOM   3636  O   TYR A 489      41.594  -8.690  -0.664  1.00 19.99           O
ATOM   3637  CB  TYR A 489      40.100  -9.545   2.162  1.00 16.28           C
ATOM   3638  CG  TYR A 489      38.676  -9.688   2.656  1.00 19.83           C
ATOM   3639  CD1 TYR A 489      37.785 -10.567   2.044  1.00 19.63           C
ATOM   3640  CD2 TYR A 489      38.209  -8.911   3.717  1.00 22.98           C
ATOM   3641  CE1 TYR A 489      36.452 -10.681   2.498  1.00 21.10           C
ATOM   3642  CE2 TYR A 489      36.889  -9.021   4.169  1.00 19.91           C
ATOM   3643  CZ  TYR A 489      36.025  -9.901   3.561  1.00 22.58           C
ATOM   3644  OH  TYR A 489      34.726  -9.998   4.022  1.00 22.53           O
ATOM   3645  N   ILE A 490      42.783  -9.976   0.721  1.00 14.80           N
ATOM   3646  CA  ILE A 490      44.055  -9.427   0.253  1.00 17.42           C
ATOM   3647  C   ILE A 490      44.322  -9.777  -1.225  1.00 20.33           C
ATOM   3648  O   ILE A 490      44.737  -8.906  -2.005  1.00 22.75           O
ATOM   3649  CB  ILE A 490      45.195  -9.855   1.195  1.00 18.92           C
ATOM   3650  CG1 ILE A 490      44.985  -9.187   2.563  1.00 19.33           C
ATOM   3651  CG2 ILE A 490      46.568  -9.476   0.624  1.00 22.59           C
ATOM   3652  CD1 ILE A 490      45.833  -9.790   3.680  1.00 18.59           C
ATOM   3653  N   ASN A 491      44.077 -11.032  -1.614  1.00 23.02           N
ATOM   3654  CA  ASN A 491      44.087 -11.418  -3.035  1.00 21.04           C
ATOM   3655  C   ASN A 491      43.208 -10.478  -3.854  1.00 22.96           C
ATOM   3656  O   ASN A 491      43.619  -9.975  -4.901  1.00 21.74           O
ATOM   3657  CB  ASN A 491      43.579 -12.851  -3.204  1.00 17.84           C
ATOM   3658  CG  ASN A 491      44.653 -13.890  -2.931  1.00 25.23           C
ATOM   3659  OD1 ASN A 491      45.789 -13.551  -2.591  1.00 23.42           O
ATOM   3660  ND2 ASN A 491      44.294 -15.166  -3.074  1.00 21.11           N
ATOM   3661  N   PHE A 492      41.994 -10.239  -3.372  1.00 18.35           N
ATOM   3662  CA  PHE A 492      41.035  -9.425  -4.118  1.00 22.33           C
ATOM   3663  C   PHE A 492      41.553  -7.998  -4.284  1.00 18.80           C
ATOM   3664  O   PHE A 492      41.401  -7.383  -5.347  1.00 19.80           O
ATOM   3665  CB  PHE A 492      39.668  -9.432  -3.415  1.00 19.14           C
ATOM   3666  CG  PHE A 492      38.615  -8.590  -4.108  1.00 22.50           C
ATOM   3667  CD1 PHE A 492      38.143  -8.934  -5.368  1.00 22.91           C
ATOM   3668  CD2 PHE A 492      38.089  -7.462  -3.488  1.00 17.36           C
ATOM   3669  CE1 PHE A 492      37.171  -8.159  -6.015  1.00 22.34           C
ATOM   3670  CE2 PHE A 492      37.101  -6.680  -4.120  1.00 20.17           C
ATOM   3671  CZ  PHE A 492      36.643  -7.031  -5.388  1.00 18.39           C
ATOM   3672  N   VAL A 493      42.157  -7.469  -3.227  1.00 18.47           N
ATOM   3673  CA  VAL A 493      42.684  -6.115  -3.274  1.00 20.22           C
ATOM   3674  C   VAL A 493      43.804  -6.060  -4.310  1.00 24.46           C
ATOM   3675  O   VAL A 493      43.918  -5.096  -5.075  1.00 20.51           O
ATOM   3676  CB  VAL A 493      43.173  -5.669  -1.889  1.00 16.48           C
ATOM   3677  CG1 VAL A 493      44.049  -4.415  -1.969  1.00 22.39           C
ATOM   3678  CG2 VAL A 493      41.958  -5.412  -0.955  1.00 17.23           C
ATOM   3679  N   THR A 494      44.608  -7.114  -4.356  1.00 18.78           N
ATOM   3680  CA  THR A 494      45.767  -7.142  -5.248  1.00 24.14           C
ATOM   3681  C   THR A 494      45.411  -7.451  -6.704  1.00 25.46           C
ATOM   3682  O   THR A 494      45.932  -6.810  -7.616  1.00 23.05           O
ATOM   3683  CB  THR A 494      46.818  -8.144  -4.771  1.00 23.53           C
ATOM   3684  OG1 THR A 494      47.304  -7.726  -3.497  1.00 32.75           O
ATOM   3685  CG2 THR A 494      48.003  -8.210  -5.765  1.00 27.38           C
ATOM   3686  N   THR A 495      44.516  -8.413  -6.926  1.00 21.60           N
ATOM   3687  CA  THR A 495      44.292  -8.933  -8.277  1.00 22.31           C
ATOM   3688  C   THR A 495      42.891  -8.707  -8.829  1.00 28.36           C
ATOM   3689  O   THR A 495      42.672  -8.873 -10.030  1.00 25.80           O
ATOM   3690  CB  THR A 495      44.547 -10.444  -8.337  1.00 26.89           C
ATOM   3691  OG1 THR A 495      43.522 -11.123  -7.595  1.00 24.52           O
ATOM   3692  CG2 THR A 495      45.939 -10.787  -7.756  1.00 24.01           C
ATOM   3693  N   GLY A 496      41.937  -8.357  -7.967  1.00 25.20           N
ATOM   3694  CA  GLY A 496      40.560  -8.202  -8.414  1.00 19.45           C
ATOM   3695  C   GLY A 496      39.787  -9.507  -8.349  1.00 20.79           C
ATOM   3696  O   GLY A 496      38.650  -9.585  -8.806  1.00 24.06           O
ATOM   3697  N   ASP A 497      40.391 -10.536  -7.763  1.00 21.00           N
ATOM   3698  CA  ASP A 497      39.752 -11.856  -7.682  1.00 22.93           C
ATOM   3699  C   ASP A 497      40.232 -12.541  -6.420  1.00 22.57           C
ATOM   3700  O   ASP A 497      41.426 -12.762  -6.256  1.00 23.19           O
ATOM   3701  CB  ASP A 497      40.106 -12.710  -8.913  1.00 28.65           C
ATOM   3702  CG  ASP A 497      39.360 -14.054  -8.949  1.00 33.62           C
ATOM   3703  OD1 ASP A 497      39.179 -14.697  -7.886  1.00 29.75           O
ATOM   3704  OD2 ASP A 497      38.966 -14.480 -10.058  1.00 41.11           O
ATOM   3705  N   PRO A 498      39.300 -12.884  -5.514  1.00 21.49           N
ATOM   3706  CA  PRO A 498      39.721 -13.445  -4.224  1.00 20.36           C
ATOM   3707  C   PRO A 498      40.516 -14.741  -4.398  1.00 23.69           C
ATOM   3708  O   PRO A 498      41.240 -15.140  -3.483  1.00 23.24           O
ATOM   3709  CB  PRO A 498      38.397 -13.739  -3.515  1.00 19.06           C
ATOM   3710  CG  PRO A 498      37.381 -13.862  -4.623  1.00 19.10           C
ATOM   3711  CD  PRO A 498      37.839 -12.928  -5.705  1.00 20.82           C
ATOM   3712  N   ASN A 499      40.376 -15.386  -5.556  1.00 26.29           N
ATOM   3713  CA  ASN A 499      41.045 -16.663  -5.800  1.00 31.32           C
ATOM   3714  C   ASN A 499      42.410 -16.514  -6.463  1.00 29.83           C
ATOM   3715  O   ASN A 499      43.136 -17.488  -6.569  1.00 29.67           O
ATOM   3716  CB  ASN A 499      40.182 -17.574  -6.677  1.00 26.99           C
ATOM   3717  CG  ASN A 499      38.851 -17.907  -6.038  1.00 21.85           C
ATOM   3718  OD1 ASN A 499      38.795 -18.440  -4.922  1.00 25.25           O
ATOM   3719  ND2 ASN A 499      37.765 -17.575  -6.736  1.00 23.12           N
ATOM   3720  N   LYS A 500      42.757 -15.310  -6.916  1.00 26.24           N
ATOM   3721  CA  LYS A 500      44.038 -15.117  -7.602  1.00 29.31           C
ATOM   3722  C   LYS A 500      44.995 -14.337  -6.731  1.00 30.64           C
ATOM   3723  O   LYS A 500      44.609 -13.329  -6.131  1.00 30.60           O
ATOM   3724  CB  LYS A 500      43.847 -14.396  -8.936  1.00 26.53           C
ATOM   3725  CG  LYS A 500      42.885 -15.094  -9.874  1.00 32.40           C
ATOM   3726  CD  LYS A 500      42.798 -14.343 -11.200  1.00 41.01           C
ATOM   3727  CE  LYS A 500      41.684 -14.905 -12.076  1.00 54.23           C
ATOM   3728  NZ  LYS A 500      41.893 -14.570 -13.517  1.00 59.35           N
ATOM   3729  N   GLY A 501      46.244 -14.797  -6.687  1.00 26.88           N
ATOM   3730  CA  GLY A 501      47.276 -14.214  -5.847  1.00 27.28           C
ATOM   3731  C   GLY A 501      47.930 -15.337  -5.061  1.00 29.73           C
ATOM   3732  O   GLY A 501      48.536 -16.240  -5.643  1.00 32.21           O
ATOM   3733  N   ALA A 502      47.800 -15.298  -3.734  1.00 30.18           N
ATOM   3734  CA  ALA A 502      48.268 -16.404  -2.904  1.00 27.56           C
ATOM   3735  C   ALA A 502      47.310 -17.581  -3.052  1.00 32.46           C
ATOM   3736  O   ALA A 502      46.091 -17.394  -3.149  1.00 29.98           O
ATOM   3737  CB  ALA A 502      48.368 -15.988  -1.449  1.00 28.91           C
ATOM   3738  N   ALA A 503      47.867 -18.791  -3.065  1.00 31.71           N
ATOM   3739  CA  ALA A 503      47.079 -20.013  -3.201  1.00 32.98           C
ATOM   3740  C   ALA A 503      46.002 -20.105  -2.129  1.00 27.46           C
ATOM   3741  O   ALA A 503      46.271 -19.860  -0.948  1.00 30.81           O
ATOM   3742  CB  ALA A 503      47.994 -21.251  -3.140  1.00 32.38           C
ATOM   3743  N   VAL A 504      44.786 -20.470  -2.535  1.00 26.95           N
ATOM   3744  CA  VAL A 504      43.688 -20.618  -1.587  1.00 27.13           C
ATOM   3745  C   VAL A 504      43.294 -22.082  -1.427  1.00 31.04           C
ATOM   3746  O   VAL A 504      43.484 -22.886  -2.338  1.00 34.41           O
ATOM   3747  CB  VAL A 504      42.456 -19.773  -1.990  1.00 26.09           C
ATOM   3748  CG1 VAL A 504      42.833 -18.288  -2.085  1.00 24.83           C
ATOM   3749  CG2 VAL A 504      41.871 -20.264  -3.305  1.00 29.82           C
ATOM   3750  N   ASP A 505      42.748 -22.424  -0.265  1.00 30.24           N
ATOM   3751  CA  ASP A 505      42.344 -23.801   0.026  1.00 33.00           C
ATOM   3752  C   ASP A 505      41.098 -24.222  -0.756  1.00 36.22           C
ATOM   3753  O   ASP A 505      41.023 -25.345  -1.252  1.00 43.35           O
ATOM   3754  CB  ASP A 505      42.107 -23.968   1.530  1.00 38.11           C
ATOM   3755  CG  ASP A 505      41.454 -25.296   1.882  1.00 50.17           C
ATOM   3756  OD1 ASP A 505      41.835 -26.332   1.292  1.00 62.06           O
ATOM   3757  OD2 ASP A 505      40.559 -25.305   2.756  1.00 45.45           O
ATOM   3758  N   ILE A 506      40.119 -23.327  -0.851  1.00 31.51           N
ATOM   3759  CA  ILE A 506      38.882 -23.596  -1.586  1.00 32.86           C
ATOM   3760  C   ILE A 506      38.632 -22.522  -2.638  1.00 30.16           C
ATOM   3761  O   ILE A 506      38.706 -21.326  -2.337  1.00 33.18           O
ATOM   3762  CB  ILE A 506      37.665 -23.605  -0.649  1.00 37.47           C
ATOM   3763  CG1 ILE A 506      37.780 -24.740   0.363  1.00 44.15           C
ATOM   3764  CG2 ILE A 506      36.370 -23.717  -1.449  1.00 32.82           C
ATOM   3765  CD1 ILE A 506      37.006 -24.481   1.630  1.00 47.99           C
ATOM   3766  N   GLN A 507      38.321 -22.935  -3.863  1.00 23.94           N
ATOM   3767  CA  GLN A 507      38.020 -21.974  -4.918  1.00 26.93           C
ATOM   3768  C   GLN A 507      36.656 -21.356  -4.650  1.00 32.12           C
ATOM   3769  O   GLN A 507      35.631 -22.036  -4.645  1.00 31.90           O
ATOM   3770  CB  GLN A 507      38.047 -22.626  -6.304  1.00 36.26           C
ATOM   3771  CG  GLN A 507      39.414 -23.180  -6.723  1.00 37.65           C
ATOM   3772  CD  GLN A 507      40.477 -22.097  -6.865  1.00 34.02           C
ATOM   3773  OE1 GLN A 507      40.301 -21.129  -7.609  1.00 36.25           O
ATOM   3774  NE2 GLN A 507      41.591 -22.263  -6.152  1.00 34.08           N
ATOM   3775  N   TRP A 508      36.650 -20.055  -4.417  1.00 30.08           N
ATOM   3776  CA  TRP A 508      35.420 -19.357  -4.089  1.00 25.64           C
ATOM   3777  C   TRP A 508      34.650 -19.112  -5.382  1.00 24.14           C
ATOM   3778  O   TRP A 508      35.079 -18.328  -6.239  1.00 19.40           O
ATOM   3779  CB  TRP A 508      35.790 -18.043  -3.401  1.00 25.70           C
ATOM   3780  CG  TRP A 508      34.670 -17.284  -2.756  1.00 22.82           C
ATOM   3781  CD1 TRP A 508      33.330 -17.450  -2.950  1.00 20.94           C
ATOM   3782  CD2 TRP A 508      34.819 -16.230  -1.806  1.00 21.80           C
ATOM   3783  NE1 TRP A 508      32.629 -16.552  -2.173  1.00 21.98           N
ATOM   3784  CE2 TRP A 508      33.522 -15.788  -1.463  1.00 24.01           C
ATOM   3785  CE3 TRP A 508      35.927 -15.616  -1.205  1.00 16.57           C
ATOM   3786  CZ2 TRP A 508      33.302 -14.758  -0.550  1.00 20.78           C
ATOM   3787  CZ3 TRP A 508      35.710 -14.586  -0.297  1.00 22.56           C
ATOM   3788  CH2 TRP A 508      34.405 -14.167   0.020  1.00 19.12           C
ATOM   3789  N   PRO A 509      33.510 -19.795  -5.538  1.00 20.90           N
ATOM   3790  CA  PRO A 509      32.719 -19.678  -6.760  1.00 24.57           C
ATOM   3791  C   PRO A 509      32.109 -18.299  -6.890  1.00 21.88           C
ATOM   3792  O   PRO A 509      31.675 -17.703  -5.896  1.00 23.11           O
ATOM   3793  CB  PRO A 509      31.577 -20.674  -6.530  1.00 24.00           C
ATOM   3794  CG  PRO A 509      31.469 -20.787  -5.054  1.00 24.49           C
ATOM   3795  CD  PRO A 509      32.883 -20.699  -4.562  1.00 23.11           C
ATOM   3796  N   GLN A 510      32.062 -17.804  -8.117  1.00 22.05           N
ATOM   3797  CA  GLN A 510      31.339 -16.581  -8.423  1.00 26.43           C
ATOM   3798  C   GLN A 510      29.856 -16.831  -8.145  1.00 28.98           C
ATOM   3799  O   GLN A 510      29.322 -17.908  -8.466  1.00 29.20           O
ATOM   3800  CB  GLN A 510      31.559 -16.214  -9.888  1.00 31.96           C
ATOM   3801  CG  GLN A 510      31.225 -14.792 -10.221  1.00 36.56           C
ATOM   3802  CD  GLN A 510      31.394 -14.506 -11.694  1.00 40.02           C
ATOM   3803  OE1 GLN A 510      30.441 -14.114 -12.378  1.00 46.38           O
ATOM   3804  NE2 GLN A 510      32.609 -14.712 -12.199  1.00 22.46           N
ATOM   3805  N   TRP A 511      29.190 -15.857  -7.530  1.00 21.79           N
ATOM   3806  CA  TRP A 511      27.830 -16.072  -7.060  1.00 19.20           C
ATOM   3807  C   TRP A 511      26.843 -16.405  -8.166  1.00 22.10           C
ATOM   3808  O   TRP A 511      25.978 -17.268  -7.984  1.00 24.78           O
ATOM   3809  CB  TRP A 511      27.321 -14.847  -6.281  1.00 21.94           C
ATOM   3810  CG  TRP A 511      25.952 -15.054  -5.688  1.00 17.26           C
ATOM   3811  CD1 TRP A 511      25.658 -15.627  -4.481  1.00 16.08           C
ATOM   3812  CD2 TRP A 511      24.697 -14.691  -6.276  1.00 17.87           C
ATOM   3813  NE1 TRP A 511      24.295 -15.639  -4.282  1.00 20.22           N
ATOM   3814  CE2 TRP A 511      23.683 -15.064  -5.365  1.00 18.97           C
ATOM   3815  CE3 TRP A 511      24.328 -14.085  -7.483  1.00 22.18           C
ATOM   3816  CZ2 TRP A 511      22.326 -14.857  -5.626  1.00 20.31           C
ATOM   3817  CZ3 TRP A 511      22.988 -13.882  -7.742  1.00 23.20           C
ATOM   3818  CH2 TRP A 511      21.999 -14.266  -6.816  1.00 21.93           C
ATOM   3819  N   SER A 512      26.939 -15.713  -9.301  1.00 25.48           N
ATOM   3820  CA  SER A 512      25.907 -15.863 -10.329  1.00 27.86           C
ATOM   3821  C   SER A 512      25.982 -17.198 -11.075  1.00 28.96           C
ATOM   3822  O   SER A 512      25.027 -17.585 -11.741  1.00 32.80           O
ATOM   3823  CB  SER A 512      25.921 -14.694 -11.322  1.00 28.01           C
ATOM   3824  OG  SER A 512      27.133 -14.655 -12.071  1.00 26.66           O
ATOM   3825  N   ALA A 513      27.104 -17.906 -10.961  1.00 28.66           N
ATOM   3826  CA  ALA A 513      27.247 -19.178 -11.673  1.00 35.03           C
ATOM   3827  C   ALA A 513      26.152 -20.160 -11.269  1.00 35.48           C
ATOM   3828  O   ALA A 513      25.421 -20.675 -12.126  1.00 35.02           O
ATOM   3829  CB  ALA A 513      28.632 -19.786 -11.445  1.00 33.39           C
ATOM   3830  N   LYS A 514      26.046 -20.420  -9.966  1.00 28.34           N
ATOM   3831  CA  LYS A 514      25.052 -21.365  -9.449  1.00 28.57           C
ATOM   3832  C   LYS A 514      24.342 -20.836  -8.211  1.00 31.88           C
ATOM   3833  O   LYS A 514      23.516 -21.529  -7.611  1.00 28.24           O
ATOM   3834  CB  LYS A 514      25.690 -22.724  -9.144  1.00 31.40           C
ATOM   3835  CG  LYS A 514      25.514 -23.753 -10.267  1.00 45.95           C
ATOM   3836  CD  LYS A 514      26.829 -24.046 -10.972  1.00 56.16           C
ATOM   3837  CE  LYS A 514      26.677 -25.122 -12.055  1.00 61.08           C
ATOM   3838  NZ  LYS A 514      25.864 -24.681 -13.235  1.00 62.00           N
ATOM   3839  N   LYS A 515      24.651 -19.600  -7.835  1.00 32.04           N
ATOM   3840  CA  LYS A 515      24.051 -19.022  -6.639  1.00 26.49           C
ATOM   3841  C   LYS A 515      24.510 -19.752  -5.391  1.00 21.62           C
ATOM   3842  O   LYS A 515      23.746 -19.963  -4.446  1.00 23.39           O
ATOM   3843  CB  LYS A 515      22.532 -18.978  -6.750  1.00 29.74           C
ATOM   3844  CG  LYS A 515      22.102 -17.775  -7.563  1.00 36.12           C
ATOM   3845  CD  LYS A 515      20.632 -17.771  -7.924  1.00 41.76           C
ATOM   3846  CE  LYS A 515      20.445 -16.928  -9.181  1.00 47.59           C
ATOM   3847  NZ  LYS A 515      19.041 -16.509  -9.425  1.00 52.64           N
ATOM   3848  N   ASN A 516      25.786 -20.122  -5.406  1.00 24.71           N
ATOM   3849  CA  ASN A 516      26.433 -20.673  -4.235  1.00 28.36           C
ATOM   3850  C   ASN A 516      27.275 -19.620  -3.525  1.00 25.07           C
ATOM   3851  O   ASN A 516      27.727 -18.637  -4.131  1.00 25.80           O
ATOM   3852  CB  ASN A 516      27.298 -21.869  -4.629  1.00 27.04           C
ATOM   3853  CG  ASN A 516      26.464 -23.070  -5.043  1.00 29.39           C
ATOM   3854  OD1 ASN A 516      25.376 -23.284  -4.514  1.00 26.57           O
ATOM   3855  ND2 ASN A 516      26.966 -23.850  -6.000  1.00 30.72           N
ATOM   3856  N   ILE A 517      27.468 -19.837  -2.233  1.00 21.94           N
ATOM   3857  CA  ILE A 517      28.340 -18.992  -1.428  1.00 23.62           C
ATOM   3858  C   ILE A 517      29.259 -19.875  -0.605  1.00 26.37           C
ATOM   3859  O   ILE A 517      29.064 -21.091  -0.536  1.00 26.74           O
ATOM   3860  CB  ILE A 517      27.534 -18.089  -0.479  1.00 21.21           C
ATOM   3861  CG1 ILE A 517      26.688 -18.921   0.489  1.00 24.92           C
ATOM   3862  CG2 ILE A 517      26.602 -17.149  -1.260  1.00 21.66           C
ATOM   3863  CD1 ILE A 517      25.872 -18.066   1.464  1.00 25.36           C
ATOM   3864  N   LEU A 518      30.275 -19.267   0.003  1.00 23.60           N
ATOM   3865  CA  LEU A 518      31.099 -19.969   0.974  1.00 18.96           C
ATOM   3866  C   LEU A 518      30.479 -19.777   2.341  1.00 30.27           C
ATOM   3867  O   LEU A 518      30.001 -18.683   2.675  1.00 30.93           O
ATOM   3868  CB  LEU A 518      32.504 -19.368   1.039  1.00 17.89           C
ATOM   3869  CG  LEU A 518      33.568 -19.736   0.015  1.00 30.96           C
ATOM   3870  CD1 LEU A 518      34.889 -19.074   0.427  1.00 24.67           C
ATOM   3871  CD2 LEU A 518      33.723 -21.260  -0.093  1.00 36.58           C
ATOM   3872  N   GLN A 519      30.504 -20.825   3.148  1.00 23.43           N
ATOM   3873  CA  GLN A 519      30.162 -20.672   4.545  1.00 23.96           C
ATOM   3874  C   GLN A 519      31.419 -20.998   5.316  1.00 29.82           C
ATOM   3875  O   GLN A 519      32.018 -22.071   5.152  1.00 26.14           O
ATOM   3876  CB  GLN A 519      29.019 -21.586   4.940  1.00 23.25           C
ATOM   3877  CG  GLN A 519      28.600 -21.446   6.402  1.00 22.99           C
ATOM   3878  CD  GLN A 519      27.238 -22.053   6.623  1.00 29.19           C
ATOM   3879  OE1 GLN A 519      26.686 -22.659   5.706  1.00 36.19           O
ATOM   3880  NE2 GLN A 519      26.685 -21.900   7.826  1.00 26.05           N
ATOM   3881  N   ILE A 520      31.838 -20.057   6.144  1.00 25.20           N
ATOM   3882  CA  ILE A 520      33.133 -20.168   6.767  1.00 22.24           C
ATOM   3883  C   ILE A 520      33.002 -20.361   8.261  1.00 26.76           C
ATOM   3884  O   ILE A 520      32.432 -19.529   8.964  1.00 22.88           O
ATOM   3885  CB  ILE A 520      33.985 -18.943   6.452  1.00 24.27           C
ATOM   3886  CG1 ILE A 520      34.046 -18.775   4.934  1.00 27.16           C
ATOM   3887  CG2 ILE A 520      35.375 -19.090   7.070  1.00 28.51           C
ATOM   3888  CD1 ILE A 520      34.778 -17.568   4.461  1.00 30.60           C
ATOM   3889  N   TYR A 521      33.534 -21.479   8.738  1.00 27.39           N
ATOM   3890  CA  TYR A 521      33.512 -21.784  10.154  1.00 26.18           C
ATOM   3891  C   TYR A 521      34.881 -21.471  10.727  1.00 26.18           C
ATOM   3892  O   TYR A 521      35.794 -21.089   9.991  1.00 26.27           O
ATOM   3893  CB  TYR A 521      33.164 -23.258  10.377  1.00 30.02           C
ATOM   3894  CG  TYR A 521      31.775 -23.632   9.919  1.00 28.70           C
ATOM   3895  CD1 TYR A 521      31.539 -24.052   8.617  1.00 26.75           C
ATOM   3896  CD2 TYR A 521      30.693 -23.555  10.789  1.00 30.75           C
ATOM   3897  CE1 TYR A 521      30.251 -24.394   8.194  1.00 30.48           C
ATOM   3898  CE2 TYR A 521      29.404 -23.893  10.376  1.00 32.55           C
ATOM   3899  CZ  TYR A 521      29.193 -24.312   9.078  1.00 35.04           C
ATOM   3900  OH  TYR A 521      27.919 -24.646   8.667  1.00 40.36           O
ATOM   3901  N   ALA A 522      35.032 -21.643  12.037  1.00 23.79           N
ATOM   3902  CA  ALA A 522      36.301 -21.341  12.688  1.00 24.61           C
ATOM   3903  C   ALA A 522      37.428 -22.227  12.166  1.00 28.21           C
ATOM   3904  O   ALA A 522      38.579 -21.794  12.126  1.00 26.62           O
ATOM   3905  CB  ALA A 522      36.179 -21.468  14.207  1.00 27.36           C
ATOM   3906  N   THR A 523      37.104 -23.460  11.768  1.00 25.82           N
ATOM   3907  CA  THR A 523      38.140 -24.429  11.382  1.00 35.90           C
ATOM   3908  C   THR A 523      38.087 -24.899   9.919  1.00 35.90           C
ATOM   3909  O   THR A 523      38.951 -25.673   9.468  1.00 31.35           O
ATOM   3910  CB  THR A 523      38.109 -25.679  12.290  1.00 38.32           C
ATOM   3911  OG1 THR A 523      36.854 -26.357  12.128  1.00 36.06           O
ATOM   3912  CG2 THR A 523      38.293 -25.285  13.746  1.00 38.51           C
ATOM   3913  N   LYS A 524      37.084 -24.445   9.176  1.00 28.87           N
ATOM   3914  CA  LYS A 524      36.905 -24.941   7.818  1.00 32.08           C
ATOM   3915  C   LYS A 524      35.925 -24.069   7.067  1.00 32.87           C
ATOM   3916  O   LYS A 524      35.315 -23.171   7.642  1.00 30.01           O
ATOM   3917  CB  LYS A 524      36.348 -26.367   7.853  1.00 36.79           C
ATOM   3918  CG  LYS A 524      35.010 -26.441   8.577  1.00 34.76           C
ATOM   3919  CD  LYS A 524      34.421 -27.846   8.608  1.00 44.61           C
ATOM   3920  CE  LYS A 524      33.283 -27.911   9.627  1.00 54.69           C
ATOM   3921  NZ  LYS A 524      32.323 -29.035   9.390  1.00 58.25           N
ATOM   3922  N   ALA A 525      35.760 -24.363   5.782  1.00 29.49           N
ATOM   3923  CA  ALA A 525      34.779 -23.679   4.955  1.00 30.62           C
ATOM   3924  C   ALA A 525      34.134 -24.693   4.029  1.00 32.01           C
ATOM   3925  O   ALA A 525      34.754 -25.691   3.654  1.00 31.98           O
ATOM   3926  CB  ALA A 525      35.438 -22.569   4.144  1.00 22.96           C
ATOM   3927  N   VAL A 526      32.884 -24.440   3.666  0.66 26.84           N
ATOM   3928  CA  VAL A 526      32.179 -25.300   2.731  0.66 30.14           C
ATOM   3929  C   VAL A 526      31.372 -24.451   1.764  0.66 32.11           C
ATOM   3930  O   VAL A 526      30.946 -23.348   2.102  0.66 30.72           O
ATOM   3931  CB  VAL A 526      31.245 -26.277   3.456  0.66 29.67           C
ATOM   3932  CG1 VAL A 526      32.058 -27.290   4.242  0.66 35.39           C
ATOM   3933  CG2 VAL A 526      30.301 -25.520   4.373  0.66 26.20           C
ATOM   3934  N   ILE A 527      31.178 -24.959   0.555  1.00 24.00           N
ATOM   3935  CA  ILE A 527      30.365 -24.269  -0.430  1.00 29.26           C
ATOM   3936  C   ILE A 527      28.923 -24.698  -0.179  1.00 33.88           C
ATOM   3937  O   ILE A 527      28.651 -25.892  -0.027  1.00 31.92           O
ATOM   3938  CB  ILE A 527      30.807 -24.632  -1.858  1.00 26.69           C
ATOM   3939  CG1 ILE A 527      32.217 -24.101  -2.116  1.00 31.86           C
ATOM   3940  CG2 ILE A 527      29.840 -24.079  -2.877  1.00 29.55           C
ATOM   3941  CD1 ILE A 527      32.820 -24.557  -3.441  1.00 35.44           C
ATOM   3942  N   VAL A 528      28.008 -23.732  -0.100  1.00 25.82           N
ATOM   3943  CA  VAL A 528      26.600 -24.033   0.139  1.00 28.02           C
ATOM   3944  C   VAL A 528      25.715 -23.191  -0.761  1.00 26.15           C
ATOM   3945  O   VAL A 528      26.163 -22.187  -1.314  1.00 20.79           O
ATOM   3946  CB  VAL A 528      26.196 -23.768   1.603  1.00 32.73           C
ATOM   3947  CG1 VAL A 528      27.081 -24.564   2.550  1.00 34.04           C
ATOM   3948  CG2 VAL A 528      26.274 -22.275   1.916  1.00 28.92           C
ATOM   3949  N   ALA A 529      24.460 -23.598  -0.920  1.00 27.37           N
ATOM   3950  CA  ALA A 529      23.536 -22.836  -1.753  1.00 28.73           C
ATOM   3951  C   ALA A 529      23.000 -21.623  -1.000  1.00 27.20           C
ATOM   3952  O   ALA A 529      22.680 -21.699   0.188  1.00 25.16           O
ATOM   3953  CB  ALA A 529      22.379 -23.714  -2.241  1.00 31.69           C
ATOM   3954  N   ASP A 530      22.895 -20.501  -1.702  1.00 22.39           N
ATOM   3955  CA  ASP A 530      22.384 -19.279  -1.095  1.00 23.28           C
ATOM   3956  C   ASP A 530      20.876 -19.272  -1.299  1.00 26.92           C
ATOM   3957  O   ASP A 530      20.340 -18.414  -2.001  1.00 22.95           O
ATOM   3958  CB  ASP A 530      23.027 -18.065  -1.768  1.00 22.23           C
ATOM   3959  CG  ASP A 530      22.746 -16.745  -1.033  1.00 24.54           C
ATOM   3960  OD1 ASP A 530      22.209 -16.758   0.095  1.00 24.48           O
ATOM   3961  OD2 ASP A 530      23.100 -15.679  -1.587  1.00 26.56           O
ATOM   3962  N   ASN A 531      20.194 -20.239  -0.691  1.00 26.00           N
ATOM   3963  CA  ASN A 531      18.754 -20.373  -0.875  1.00 29.79           C
ATOM   3964  C   ASN A 531      18.011 -20.716   0.406  1.00 29.59           C
ATOM   3965  O   ASN A 531      16.860 -21.142   0.362  1.00 29.14           O
ATOM   3966  CB  ASN A 531      18.428 -21.404  -1.970  1.00 35.83           C
ATOM   3967  CG  ASN A 531      18.818 -22.824  -1.585  1.00 35.63           C
ATOM   3968  OD1 ASN A 531      19.263 -23.089  -0.465  1.00 33.40           O
ATOM   3969  ND2 ASN A 531      18.646 -23.749  -2.520  1.00 39.78           N
ATOM   3970  N   PHE A 532      18.660 -20.518   1.551  1.00 25.25           N
ATOM   3971  CA  PHE A 532      17.988 -20.717   2.825  1.00 22.38           C
ATOM   3972  C   PHE A 532      16.925 -19.628   3.042  1.00 25.49           C
ATOM   3973  O   PHE A 532      17.037 -18.518   2.503  1.00 24.39           O
ATOM   3974  CB  PHE A 532      19.010 -20.736   3.968  1.00 28.73           C
ATOM   3975  CG  PHE A 532      19.994 -19.590   3.921  1.00 25.11           C
ATOM   3976  CD1 PHE A 532      19.697 -18.376   4.525  1.00 22.00           C
ATOM   3977  CD2 PHE A 532      21.206 -19.723   3.264  1.00 25.63           C
ATOM   3978  CE1 PHE A 532      20.607 -17.314   4.485  1.00 23.55           C
ATOM   3979  CE2 PHE A 532      22.123 -18.665   3.212  1.00 24.19           C
ATOM   3980  CZ  PHE A 532      21.819 -17.465   3.816  1.00 24.08           C
ATOM   3981  N   ARG A 533      15.894 -19.970   3.812  1.00 26.30           N
ATOM   3982  CA  ARG A 533      14.767 -19.075   4.103  1.00 24.68           C
ATOM   3983  C   ARG A 533      14.194 -18.462   2.821  1.00 28.52           C
ATOM   3984  O   ARG A 533      13.974 -17.248   2.727  1.00 20.39           O
ATOM   3985  CB  ARG A 533      15.177 -18.026   5.151  1.00 23.60           C
ATOM   3986  CG  ARG A 533      15.708 -18.682   6.449  1.00 20.92           C
ATOM   3987  CD  ARG A 533      15.881 -17.696   7.607  1.00 23.83           C
ATOM   3988  NE  ARG A 533      16.970 -16.738   7.410  1.00 18.43           N
ATOM   3989  CZ  ARG A 533      18.260 -17.028   7.567  1.00 21.91           C
ATOM   3990  NH1 ARG A 533      18.631 -18.263   7.889  1.00 20.07           N
ATOM   3991  NH2 ARG A 533      19.183 -16.087   7.386  1.00 15.85           N
ATOM   3992  N   ALA A 534      13.933 -19.340   1.847  1.00 26.68           N
ATOM   3993  CA  ALA A 534      13.528 -18.959   0.489  1.00 26.01           C
ATOM   3994  C   ALA A 534      12.230 -18.161   0.435  1.00 26.74           C
ATOM   3995  O   ALA A 534      12.084 -17.256  -0.394  1.00 28.04           O
ATOM   3996  CB  ALA A 534      13.410 -20.205  -0.408  1.00 24.50           C
ATOM   3997  N   LYS A 535      11.285 -18.520   1.299  1.00 24.44           N
ATOM   3998  CA  LYS A 535       9.964 -17.898   1.291  1.00 28.81           C
ATOM   3999  C   LYS A 535      10.041 -16.457   1.767  1.00 25.16           C
ATOM   4000  O   LYS A 535       9.406 -15.570   1.198  1.00 25.21           O
ATOM   4001  CB  LYS A 535       8.989 -18.682   2.171  1.00 32.45           C
ATOM   4002  CG  LYS A 535       8.613 -20.067   1.642  1.00 46.65           C
ATOM   4003  CD  LYS A 535       7.837 -19.987   0.331  1.00 60.15           C
ATOM   4004  CE  LYS A 535       7.072 -21.282   0.049  1.00 70.91           C
ATOM   4005  NZ  LYS A 535       5.874 -21.473   0.929  1.00 73.57           N
ATOM   4006  N   SER A 536      10.812 -16.226   2.825  1.00 23.33           N
ATOM   4007  CA  SER A 536      11.033 -14.872   3.305  1.00 26.63           C
ATOM   4008  C   SER A 536      11.753 -14.072   2.237  1.00 20.85           C
ATOM   4009  O   SER A 536      11.412 -12.914   1.972  1.00 24.20           O
ATOM   4010  CB  SER A 536      11.855 -14.893   4.589  1.00 22.84           C
ATOM   4011  OG  SER A 536      11.205 -15.682   5.574  1.00 24.07           O
ATOM   4012  N   TYR A 537      12.747 -14.697   1.613  1.00 21.15           N
ATOM   4013  CA  TYR A 537      13.519 -14.012   0.586  1.00 16.51           C
ATOM   4014  C   TYR A 537      12.604 -13.616  -0.551  1.00 19.95           C
ATOM   4015  O   TYR A 537      12.620 -12.473  -1.019  1.00 23.12           O
ATOM   4016  CB  TYR A 537      14.642 -14.895   0.045  1.00 18.68           C
ATOM   4017  CG  TYR A 537      15.239 -14.345  -1.232  1.00 22.51           C
ATOM   4018  CD1 TYR A 537      15.926 -13.142  -1.227  1.00 25.52           C
ATOM   4019  CD2 TYR A 537      15.101 -15.020  -2.446  1.00 25.12           C
ATOM   4020  CE1 TYR A 537      16.471 -12.616  -2.387  1.00 20.15           C
ATOM   4021  CE2 TYR A 537      15.648 -14.502  -3.619  1.00 27.30           C
ATOM   4022  CZ  TYR A 537      16.329 -13.295  -3.574  1.00 26.66           C
ATOM   4023  OH  TYR A 537      16.874 -12.763  -4.714  1.00 28.28           O
ATOM   4024  N   GLU A 538      11.811 -14.579  -1.002  1.00 21.79           N
ATOM   4025  CA  GLU A 538      10.912 -14.351  -2.118  1.00 29.83           C
ATOM   4026  C   GLU A 538       9.981 -13.175  -1.831  1.00 27.35           C
ATOM   4027  O   GLU A 538       9.739 -12.341  -2.711  1.00 28.60           O
ATOM   4028  CB  GLU A 538      10.114 -15.622  -2.411  1.00 36.71           C
ATOM   4029  CG  GLU A 538       8.957 -15.449  -3.368  1.00 50.71           C
ATOM   4030  CD  GLU A 538       8.056 -16.674  -3.390  1.00 59.37           C
ATOM   4031  OE1 GLU A 538       8.580 -17.792  -3.596  1.00 64.12           O
ATOM   4032  OE2 GLU A 538       6.834 -16.518  -3.184  1.00 58.81           O
ATOM   4033  N   TYR A 539       9.458 -13.093  -0.610  1.00 23.23           N
ATOM   4034  CA  TYR A 539       8.550 -11.993  -0.296  1.00 25.91           C
ATOM   4035  C   TYR A 539       9.274 -10.650  -0.306  1.00 23.58           C
ATOM   4036  O   TYR A 539       8.781  -9.651  -0.856  1.00 23.19           O
ATOM   4037  CB  TYR A 539       7.860 -12.165   1.060  1.00 27.81           C
ATOM   4038  CG  TYR A 539       6.731 -11.175   1.198  1.00 31.94           C
ATOM   4039  CD1 TYR A 539       6.951  -9.885   1.682  1.00 28.99           C
ATOM   4040  CD2 TYR A 539       5.452 -11.503   0.770  1.00 31.28           C
ATOM   4041  CE1 TYR A 539       5.901  -8.962   1.771  1.00 27.71           C
ATOM   4042  CE2 TYR A 539       4.407 -10.597   0.857  1.00 31.33           C
ATOM   4043  CZ  TYR A 539       4.632  -9.331   1.349  1.00 29.14           C
ATOM   4044  OH  TYR A 539       3.575  -8.446   1.411  1.00 30.01           O
ATOM   4045  N   LEU A 540      10.437 -10.619   0.331  1.00 25.51           N
ATOM   4046  CA  LEU A 540      11.223  -9.392   0.388  1.00 19.42           C
ATOM   4047  C   LEU A 540      11.581  -8.941  -1.028  1.00 22.19           C
ATOM   4048  O   LEU A 540      11.432  -7.767  -1.377  1.00 26.32           O
ATOM   4049  CB  LEU A 540      12.496  -9.638   1.196  1.00 17.84           C
ATOM   4050  CG  LEU A 540      13.344  -8.421   1.533  1.00 32.32           C
ATOM   4051  CD1 LEU A 540      12.656  -7.563   2.592  1.00 29.62           C
ATOM   4052  CD2 LEU A 540      14.729  -8.872   1.998  1.00 40.61           C
ATOM   4053  N   TYR A 541      12.033  -9.882  -1.852  1.00 21.33           N
ATOM   4054  CA  TYR A 541      12.468  -9.548  -3.209  1.00 23.37           C
ATOM   4055  C   TYR A 541      11.325  -8.960  -4.044  1.00 26.94           C
ATOM   4056  O   TYR A 541      11.505  -7.971  -4.753  1.00 22.29           O
ATOM   4057  CB  TYR A 541      13.043 -10.777  -3.917  1.00 26.15           C
ATOM   4058  CG  TYR A 541      13.599 -10.460  -5.286  1.00 29.98           C
ATOM   4059  CD1 TYR A 541      14.918 -10.064  -5.438  1.00 24.74           C
ATOM   4060  CD2 TYR A 541      12.803 -10.551  -6.428  1.00 30.47           C
ATOM   4061  CE1 TYR A 541      15.433  -9.757  -6.686  1.00 30.49           C
ATOM   4062  CE2 TYR A 541      13.313 -10.249  -7.681  1.00 32.09           C
ATOM   4063  CZ  TYR A 541      14.629  -9.850  -7.799  1.00 35.80           C
ATOM   4064  OH  TYR A 541      15.152  -9.547  -9.033  1.00 45.08           O
ATOM   4065  N   ASN A 542      10.151  -9.569  -3.960  1.00 22.88           N
ATOM   4066  CA  ASN A 542       9.026  -9.150  -4.785  1.00 23.22           C
ATOM   4067  C   ASN A 542       8.340  -7.894  -4.262  1.00 27.85           C
ATOM   4068  O   ASN A 542       7.549  -7.270  -4.970  1.00 27.32           O
ATOM   4069  CB  ASN A 542       8.009 -10.283  -4.890  1.00 26.34           C
ATOM   4070  CG  ASN A 542       8.524 -11.446  -5.716  1.00 33.40           C
ATOM   4071  OD1 ASN A 542       9.205 -11.250  -6.721  1.00 34.33           O
ATOM   4072  ND2 ASN A 542       8.207 -12.663  -5.290  1.00 38.74           N
ATOM   4073  N   ASN A 543       8.638  -7.522  -3.024  1.00 21.39           N
ATOM   4074  CA  ASN A 543       7.985  -6.369  -2.424  1.00 19.76           C
ATOM   4075  C   ASN A 543       8.966  -5.337  -1.882  1.00 22.34           C
ATOM   4076  O   ASN A 543       8.622  -4.543  -1.014  1.00 28.23           O
ATOM   4077  CB  ASN A 543       7.049  -6.855  -1.316  1.00 17.78           C
ATOM   4078  CG  ASN A 543       5.947  -7.737  -1.860  1.00 27.22           C
ATOM   4079  OD1 ASN A 543       4.945  -7.234  -2.386  1.00 24.03           O
ATOM   4080  ND2 ASN A 543       6.145  -9.059  -1.788  1.00 23.84           N
ATOM   4081  N   ILE A 544      10.182  -5.341  -2.409  1.00 21.57           N
ATOM   4082  CA  ILE A 544      11.263  -4.533  -1.830  1.00 21.92           C
ATOM   4083  C   ILE A 544      10.863  -3.079  -1.532  1.00 25.67           C
ATOM   4084  O   ILE A 544      11.240  -2.514  -0.495  1.00 23.51           O
ATOM   4085  CB  ILE A 544      12.527  -4.590  -2.720  1.00 27.95           C
ATOM   4086  CG1 ILE A 544      13.703  -3.904  -2.028  1.00 33.75           C
ATOM   4087  CG2 ILE A 544      12.244  -4.035  -4.116  1.00 32.05           C
ATOM   4088  CD1 ILE A 544      14.218  -4.698  -0.840  1.00 41.07           C
ATOM   4089  N   GLY A 545      10.080  -2.481  -2.423  1.00 21.50           N
ATOM   4090  CA  GLY A 545       9.729  -1.079  -2.283  1.00 19.64           C
ATOM   4091  C   GLY A 545       8.950  -0.734  -1.026  1.00 20.62           C
ATOM   4092  O   GLY A 545       8.986   0.413  -0.546  1.00 25.13           O
ATOM   4093  N   ILE A 546       8.241  -1.710  -0.468  1.00 17.43           N
ATOM   4094  CA  ILE A 546       7.468  -1.415   0.737  1.00 23.95           C
ATOM   4095  C   ILE A 546       8.376  -1.293   1.960  1.00 28.87           C
ATOM   4096  O   ILE A 546       7.960  -0.766   2.996  1.00 26.24           O
ATOM   4097  CB  ILE A 546       6.363  -2.449   1.000  1.00 21.68           C
ATOM   4098  CG1 ILE A 546       6.948  -3.746   1.575  1.00 17.27           C
ATOM   4099  CG2 ILE A 546       5.566  -2.716  -0.297  1.00 24.89           C
ATOM   4100  CD1 ILE A 546       5.861  -4.715   2.052  1.00 22.54           C
ATOM   4101  N   PHE A 547       9.612  -1.780   1.846  1.00 23.27           N
ATOM   4102  CA  PHE A 547      10.519  -1.767   2.992  1.00 18.84           C
ATOM   4103  C   PHE A 547      11.373  -0.511   3.066  1.00 23.77           C
ATOM   4104  O   PHE A 547      12.390  -0.496   3.761  1.00 22.41           O
ATOM   4105  CB  PHE A 547      11.400  -3.016   3.007  1.00 19.27           C
ATOM   4106  CG  PHE A 547      10.622  -4.279   3.206  1.00 25.11           C
ATOM   4107  CD1 PHE A 547      10.303  -4.716   4.484  1.00 30.83           C
ATOM   4108  CD2 PHE A 547      10.176  -5.012   2.119  1.00 18.89           C
ATOM   4109  CE1 PHE A 547       9.561  -5.878   4.670  1.00 31.79           C
ATOM   4110  CE2 PHE A 547       9.429  -6.176   2.302  1.00 22.31           C
ATOM   4111  CZ  PHE A 547       9.124  -6.603   3.574  1.00 27.09           C
ATOM   4112  N   ARG A 548      10.965   0.540   2.358  1.00 20.12           N
ATOM   4113  CA  ARG A 548      11.681   1.812   2.437  1.00 20.30           C
ATOM   4114  C   ARG A 548      11.584   2.363   3.854  1.00 26.12           C
ATOM   4115  O   ARG A 548      10.485   2.595   4.376  1.00 24.96           O
ATOM   4116  CB  ARG A 548      11.147   2.820   1.408  1.00 20.52           C
ATOM   4117  CG  ARG A 548      11.580   2.479  -0.020  1.00 20.51           C
ATOM   4118  CD  ARG A 548      11.086   3.490  -1.050  1.00 23.59           C
ATOM   4119  NE  ARG A 548      11.409   3.048  -2.405  1.00 23.29           N
ATOM   4120  CZ  ARG A 548      11.076   3.709  -3.511  1.00 29.69           C
ATOM   4121  NH1 ARG A 548      10.406   4.851  -3.424  1.00 25.42           N
ATOM   4122  NH2 ARG A 548      11.411   3.220  -4.704  1.00 27.78           N
ATOM   4123  N   ILE A 549      12.740   2.571   4.475  1.00 17.80           N
ATOM   4124  CA  ILE A 549      12.808   3.031   5.856  1.00 17.58           C
ATOM   4125  C   ILE A 549      12.826   4.563   5.916  1.00 24.23           C
ATOM   4126  O   ILE A 549      12.760   5.179   6.994  1.00 25.83           O
ATOM   4127  CB  ILE A 549      14.084   2.507   6.538  1.00 25.30           C
ATOM   4128  CG1 ILE A 549      13.985   2.651   8.056  1.00 27.52           C
ATOM   4129  CG2 ILE A 549      15.299   3.275   6.032  1.00 23.87           C
ATOM   4130  CD1 ILE A 549      13.240   1.522   8.699  1.00 24.50           C
ATOM   4131  OXT ILE A 549      12.918   5.225   4.876  1.00 25.14           O
HETATM    1  C   UNL L   1      14.775  -1.568   9.911  1.00  0.00           C
HETATM    2  C   UNL L   1      15.198  -1.234   8.511  1.00  0.00           C
HETATM    3  C   UNL L   1      16.383  -2.006   8.078  1.00  0.00           C
HETATM    4  O   UNL L   1      16.895  -2.887   8.797  1.00  0.00           O
HETATM    5  O   UNL L   1      16.981  -1.783   6.844  1.00  0.00           O
HETATM    6  C   UNL L   1      18.050  -2.572   6.342  1.00  0.00           C
HETATM    7  C   UNL L   1      17.730  -2.942   4.924  1.00  0.00           C
HETATM    8  C   UNL L   1      19.319  -1.787   6.451  1.00  0.00           C
HETATM    9  O   UNL L   1      19.707  -1.155   5.437  1.00  0.00           O
HETATM   10  O   UNL L   1      20.067  -1.730   7.598  1.00  0.00           O
HETATM   11  C   UNL L   1      21.183  -0.856   7.789  1.00  0.00           C
HETATM   12  C   UNL L   1      20.740   0.574   7.662  1.00  0.00           C
HETATM   13  C   UNL L   1      21.774  -1.054   9.132  1.00  0.00           C
HETATM   14  O   UNL L   1      21.048  -1.511  10.043  1.00  0.00           O
HETATM   15  O   UNL L   1      23.101  -0.763   9.454  1.00  0.00           O
HETATM   16  C   UNL L   1      23.829  -1.599  10.332  1.00  0.00           C
HETATM   17  C   UNL L   1      25.307  -1.216  10.155  1.00  0.00           C
HETATM   18  C   UNL L   1      23.498  -1.462  11.752  1.00  0.00           C
HETATM   19  O   UNL L   1      22.710  -0.597  12.176  1.00  0.00           O
HETATM   20  O   UNL L   1      24.094  -2.336  12.614  1.00  0.00           O
HETATM   21  C   UNL L   1      24.991  -2.160  13.641  1.00  0.00           C
HETATM   22  C   UNL L   1      24.611  -1.028  14.524  1.00  0.00           C
HETATM   23  C   UNL L   1      26.409  -2.099  13.142  1.00  0.00           C
HETATM   24  O   UNL L   1      26.639  -1.188  12.275  1.00  0.00           O
HETATM   25  O   UNL L   1      27.424  -2.910  13.537  1.00  0.00           O
HETATM   26  C   UNL L   1      28.406  -2.560  14.491  1.00  0.00           C
HETATM   27  C   UNL L   1      28.886  -1.104  14.058  1.00  0.00           C
HETATM   28  C   UNL L   1      27.876  -2.461  15.830  1.00  0.00           C
HETATM   29  O   UNL L   1      27.033  -1.556  16.177  1.00  0.00           O
HETATM   30  O   UNL L   1      28.223  -3.347  16.860  1.00  0.00           O
HETATM   31  C   UNL L   1      28.064  -3.001  18.237  1.00  0.00           C
HETATM   32  C   UNL L   1      27.654  -1.580  18.383  1.00  0.00           C
HETATM   33  C   UNL L   1      29.356  -3.219  18.942  1.00  0.00           C
HETATM   34  O   UNL L   1      30.414  -3.090  18.283  1.00  0.00           O
HETATM   35  O   UNL L   1      29.413  -3.551  20.266  1.00  0.00           O
HETATM   36  C   UNL L   1      29.341  -2.467  21.187  1.00  0.00           C
HETATM   37  C   UNL L   1      28.116  -2.657  22.078  1.00  0.00           C
HETATM   38  C   UNL L   1      30.576  -2.447  21.982  1.00  0.00           C
HETATM   39  O   UNL L   1      31.716  -2.438  21.412  1.00  0.00           O
HETATM   40  O   UNL L   1      30.573  -2.436  23.367  1.00  0.00           O
HETATM   41  C   UNL L   1      31.676  -2.958  24.070  1.00  0.00           C
HETATM   42  C   UNL L   1      32.538  -1.918  24.717  1.00  0.00           C
HETATM   43  C   UNL L   1      32.519  -3.794  23.192  1.00  0.00           C
HETATM   44  O   UNL L   1      31.914  -4.504  22.348  1.00  0.00           O
HETATM   45  O   UNL L   1      33.906  -3.858  23.213  1.00  0.00           O
HETATM   46  C   UNL L   1      34.627  -3.353  22.133  1.00  0.00           C
HETATM   47  C   UNL L   1      33.681  -3.310  20.918  1.00  0.00           C
HETATM   48  C   UNL L   1      35.148  -1.979  22.298  1.00  0.00           C
HETATM   49  O   UNL L   1      34.365  -1.064  22.638  1.00  0.00           O
HETATM   50  O   UNL L   1      36.468  -1.648  22.092  1.00  0.00           O
HETATM   51  C   UNL L   1      37.083  -0.424  22.383  1.00  0.00           C
HETATM   52  C   UNL L   1      38.323  -0.191  21.538  1.00  0.00           C
HETATM   53  C   UNL L   1      37.550  -0.471  23.792  1.00  0.00           C
HETATM   54  O   UNL L   1      37.685  -1.575  24.422  1.00  0.00           O
HETATM   55  O   UNL L   1      37.866   0.660  24.521  1.00  0.00           O
HETATM   56  C   UNL L   1      38.285   0.662  25.877  1.00  0.00           C
HETATM   57  C   UNL L   1      39.273  -0.478  26.126  1.00  0.00           C
HETATM   58  C   UNL L   1      38.964   1.918  26.240  1.00  0.00           C
HETATM   59  O   UNL L   1      39.325   2.115  27.420  1.00  0.00           O
HETATM   60  O   UNL L   1      39.181   2.857  25.238  1.00  0.00           O
HETATM   61  C   UNL L   1      39.647   4.142  25.564  1.00  0.00           C
HETATM   62  C   UNL L   1      38.807   5.130  24.763  1.00  0.00           C
HETATM   63  C   UNL L   1      41.082   4.334  25.298  1.00  0.00           C
HETATM   64  O   UNL L   1      41.690   3.502  24.576  1.00  0.00           O
HETATM   65  O   UNL L   1      41.808   5.397  25.807  1.00  0.00           O
HETATM   66  C   UNL L   1      43.037   5.862  25.301  1.00  0.00           C
HETATM   67  C   UNL L   1      43.388   7.138  26.048  1.00  0.00           C
HETATM   68  C   UNL L   1      44.099   4.839  25.424  1.00  0.00           C
HETATM   69  O   UNL L   1      44.006   3.730  24.869  1.00  0.00           O
HETATM   70  O   UNL L   1      45.220   5.131  26.180  1.00  0.00           O
HETATM   71  C   UNL L   1      46.346   4.270  26.277  1.00  0.00           C
HETATM   72  C   UNL L   1      46.806   4.368  27.723  1.00  0.00           C
HETATM   73  C   UNL L   1      47.398   4.691  25.336  1.00  0.00           C
HETATM   74  O   UNL L   1      48.631   4.063  25.289  1.00  0.00           O
HETATM   75  O   UNL L   1      47.183   5.643  24.555  1.00  0.00           O
HETATM   76  H   UNL L   1      15.598  -1.343  10.606  1.00  0.00           H
HETATM   77  H   UNL L   1      14.525  -2.637   9.973  1.00  0.00           H
HETATM   78  H   UNL L   1      13.894  -0.969  10.181  1.00  0.00           H
HETATM   79  H   UNL L   1      15.373  -0.154   8.402  1.00  0.00           H
HETATM   80  H   UNL L   1      14.363  -1.371   7.807  1.00  0.00           H
HETATM   81  H   UNL L   1      18.181  -3.499   6.919  1.00  0.00           H
HETATM   82  H   UNL L   1      18.546  -3.553   4.511  1.00  0.00           H
HETATM   83  H   UNL L   1      17.618  -2.027   4.323  1.00  0.00           H
HETATM   84  H   UNL L   1      16.792  -3.516   4.897  1.00  0.00           H
HETATM   85  H   UNL L   1      21.936  -1.087   7.021  1.00  0.00           H
HETATM   86  H   UNL L   1      21.607   1.238   7.790  1.00  0.00           H
HETATM   87  H   UNL L   1      19.991   0.796   8.436  1.00  0.00           H
HETATM   88  H   UNL L   1      20.299   0.734   6.667  1.00  0.00           H
HETATM   89  H   UNL L   1      23.583  -2.639  10.071  1.00  0.00           H
HETATM   90  H   UNL L   1      25.935  -1.888  10.759  1.00  0.00           H
HETATM   91  H   UNL L   1      25.460  -0.178  10.484  1.00  0.00           H
HETATM   92  H   UNL L   1      25.586  -1.309   9.095  1.00  0.00           H
HETATM   93  H   UNL L   1      24.945  -3.053  14.282  1.00  0.00           H
HETATM   94  H   UNL L   1      24.721  -0.082  13.974  1.00  0.00           H
HETATM   95  H   UNL L   1      25.266  -1.017  15.408  1.00  0.00           H
HETATM   96  H   UNL L   1      23.566  -1.148  14.844  1.00  0.00           H
HETATM   97  H   UNL L   1      29.197  -3.324  14.512  1.00  0.00           H
HETATM   98  H   UNL L   1      29.663  -0.751  14.753  1.00  0.00           H
HETATM   99  H   UNL L   1      28.031  -0.413  14.083  1.00  0.00           H
HETATM  100  H   UNL L   1      29.297  -1.142  13.038  1.00  0.00           H
HETATM  101  H   UNL L   1      27.278  -3.634  18.675  1.00  0.00           H
HETATM  102  H   UNL L   1      28.425  -0.929  17.945  1.00  0.00           H
HETATM  103  H   UNL L   1      27.535  -1.340  19.450  1.00  0.00           H
HETATM  104  H   UNL L   1      26.699  -1.418  17.862  1.00  0.00           H
HETATM  105  H   UNL L   1      29.242  -1.507  20.659  1.00  0.00           H
HETATM  106  H   UNL L   1      28.056  -1.829  22.800  1.00  0.00           H
HETATM  107  H   UNL L   1      28.201  -3.610  22.621  1.00  0.00           H
HETATM  108  H   UNL L   1      27.208  -2.668  21.457  1.00  0.00           H
HETATM  109  H   UNL L   1      31.234  -3.566  24.874  1.00  0.00           H
HETATM  110  H   UNL L   1      33.003  -1.292  23.941  1.00  0.00           H
HETATM  111  H   UNL L   1      33.323  -2.409  25.311  1.00  0.00           H
HETATM  112  H   UNL L   1      31.921  -1.288  25.375  1.00  0.00           H
HETATM  113  H   UNL L   1      35.498  -4.017  22.024  1.00  0.00           H
HETATM  114  H   UNL L   1      34.242  -2.990  20.027  1.00  0.00           H
HETATM  115  H   UNL L   1      32.865  -2.598  21.113  1.00  0.00           H
HETATM  116  H   UNL L   1      33.260  -4.312  20.745  1.00  0.00           H
HETATM  117  H   UNL L   1      36.351   0.373  22.187  1.00  0.00           H
HETATM  118  H   UNL L   1      39.034  -1.016  21.694  1.00  0.00           H
HETATM  119  H   UNL L   1      38.794   0.759  21.832  1.00  0.00           H
HETATM  120  H   UNL L   1      38.040  -0.147  20.476  1.00  0.00           H
HETATM  121  H   UNL L   1      37.377   0.544  26.488  1.00  0.00           H
HETATM  122  H   UNL L   1      39.562  -0.488  27.188  1.00  0.00           H
HETATM  123  H   UNL L   1      40.168  -0.329  25.504  1.00  0.00           H
HETATM  124  H   UNL L   1      38.801  -1.437  25.866  1.00  0.00           H
HETATM  125  H   UNL L   1      39.541   4.298  26.648  1.00  0.00           H
HETATM  126  H   UNL L   1      38.990   4.981  23.689  1.00  0.00           H
HETATM  127  H   UNL L   1      39.083   6.158  25.043  1.00  0.00           H
HETATM  128  H   UNL L   1      37.741   4.966  24.980  1.00  0.00           H
HETATM  129  H   UNL L   1      42.949   6.073  24.225  1.00  0.00           H
HETATM  130  H   UNL L   1      44.319   7.557  25.640  1.00  0.00           H
HETATM  131  H   UNL L   1      43.525   6.911  27.116  1.00  0.00           H
HETATM  132  H   UNL L   1      42.574   7.868  25.930  1.00  0.00           H
HETATM  133  H   UNL L   1      46.102   3.230  26.011  1.00  0.00           H
HETATM  134  H   UNL L   1      47.075   5.409  27.952  1.00  0.00           H
HETATM  135  H   UNL L   1      47.682   3.720  27.873  1.00  0.00           H
HETATM  136  H   UNL L   1      45.992   4.045  28.389  1.00  0.00           H
HETATM  137  H   UNL L   1      48.657   3.327  25.966  1.00  0.00           H
CONECT    1    2   76   77   78
CONECT    2    1    3   79   80
CONECT    3    4    5    2
CONECT    6    5    7    8   81
CONECT    7    6   82   83   84
CONECT    8    6    9   10
CONECT   11   10   12   13   85
CONECT   12   11   86   87   88
CONECT   13   11   14   15
CONECT   16   15   17   18   89
CONECT   17   16   90   91   92
CONECT   18   16   19   20
CONECT   21   20   22   23   93
CONECT   22   21   94   95   96
CONECT   23   21   24   25
CONECT   26   25   27   28   97
CONECT   27   26   98   99  100
CONECT   28   26   29   30
CONECT   31   30   32   33  101
CONECT   32   31  102  103  104
CONECT   33   31   34   35
CONECT   36   35   37   38  105
CONECT   37   36  106  107  108
CONECT   38   36   39   40
CONECT   41   40   42   43  109
CONECT   42   41  110  111  112
CONECT   43   41   44   45
CONECT   46   45   47   48  113
CONECT   47   46  114  115  116
CONECT   48   46   49   50
CONECT   51   50   52   53  117
CONECT   52   51  118  119  120
CONECT   53   51   54   55
CONECT   56   57   55  121   58
CONECT   57   56  122  123  124
CONECT   58   56   59   60
CONECT   61   60   62   63  125
CONECT   62   61  126  127  128
CONECT   63   61   64   65
CONECT   66   65   67   68  129
CONECT   67  130   66  131  132
CONECT   68   66   69   70
CONECT   71   70   72   73  133
CONECT   72   71  134  135  136
CONECT   73   71   74   75
CONECT   76    1
CONECT   77    1
CONECT   78    1
CONECT   79    2
CONECT   80    2
CONECT   81    6
CONECT   82    7
CONECT   83    7
CONECT   84    7
CONECT   85   11
CONECT   86   12
CONECT   87   12
CONECT   88   12
CONECT   89   16
CONECT   90   17
CONECT   91   17
CONECT   92   17
CONECT   93   21
CONECT   94   22
CONECT   95   22
CONECT   96   22
CONECT   97   26
CONECT   98   27
CONECT   99   27
CONECT  100   27
CONECT  101   31
CONECT  102   32
CONECT  103   32
CONECT  104   32
CONECT  105   36
CONECT  106   37
CONECT  107   37
CONECT  108   37
CONECT  109   41
CONECT  110   42
CONECT  111   42
CONECT  112   42
CONECT  113   46
CONECT  114   47
CONECT  115   47
CONECT  116   47
CONECT  117   51
CONECT  118   52
CONECT  119   52
CONECT  120   52
CONECT  121   56
CONECT  122   57
CONECT  123   57
CONECT  124   57
CONECT  125   61
CONECT  126   62
CONECT  127   62
CONECT  128   62
CONECT  129   66
CONECT  130   67
CONECT  131   67
CONECT  132   67
CONECT  133   71
CONECT  134   72
CONECT  135   72
CONECT  136   72
CONECT  137   74
CONECT    4    3
CONECT    5    3    6
CONECT    9    8
CONECT   10    8   11
CONECT   14   13
CONECT   15   13   16
CONECT   19   18
CONECT   20   18   21
CONECT   24   23
CONECT   25   23   26
CONECT   29   28
CONECT   30   28   31
CONECT   34   33
CONECT   35   33   36
CONECT   39   38
CONECT   40   38   41
CONECT   44   43
CONECT   45   43   46
CONECT   49   48
CONECT   50   48   51
CONECT   54   53
CONECT   55   53   56
CONECT   59   58
CONECT   60   58   61
CONECT   64   63
CONECT   65   66   63
CONECT   69   68
CONECT   70   68   71
CONECT   74   73  137
CONECT   75   73
END
